# Supplementary material for: Benchmarking multiple gene ontology enrichment tools reveals high biological significance, ranking, and stringency heterogeneity among datasets
Source: Front Bioinform. 2026 Jan 29;6:1755664. doi: 10.3389/fbinf.2026.1755664 (PMC12894344; doi:10.3389/fbinf.2026.1755664)
Supplement: Supplementary file 1 [file Table2.xlsx]

## Sheet: level_depth_df_pval_rank_anno_v
List_type	Size	Tool	Length	GOID	anno	adj_PVal	Name	Level	Depth	Rank
hallmark	100	ShinyGO	909	GO:0005975	627	6.50461e-15	carbohydrate metabolic process	4	4	1
hallmark	100	ShinyGO	909	GO:0036293	305	4.04306e-11	response to decreased oxygen levels	4	4	2
hallmark	100	ShinyGO	909	GO:0070482	333	8.68722e-11	response to oxygen levels	3	3	3
hallmark	100	ShinyGO	909	GO:0006090	114	8.68722e-11	pyruvate metabolic process	8	8	4
hallmark	100	ShinyGO	909	GO:0006091	532	1.07944e-10	generation of precursor metabolites and energy	3	3	5
hallmark	100	ShinyGO	909	GO:0001666	292	1.07944e-10	response to hypoxia	3	5	6
hallmark	100	ShinyGO	909	GO:0070887	3300	1.20746e-10	cellular response to chemical stimulus	3	3	7
hallmark	100	ShinyGO	909	GO:0019318	250	1.20746e-10	hexose metabolic process	5	6	8
hallmark	100	ShinyGO	909	GO:0044262	302	1.20746e-10	obsolete cellular carbohydrate metabolic process	0	0	9
hallmark	100	ShinyGO	909	GO:0072359	1150	1.51205e-10	circulatory system development	4	4	10
hallmark	100	ShinyGO	909	GO:0046031	97	1.52964e-10	ADP metabolic process	6	10	11
hallmark	100	ShinyGO	909	GO:0005996	269	2.51784e-10	monosaccharide metabolic process	4	5	12
hallmark	100	ShinyGO	909	GO:0006165	105	3.14946e-10	obsolete nucleoside diphosphate phosphorylation	0	0	13
hallmark	100	ShinyGO	909	GO:0046939	107	3.6108e-10	obsolete nucleotide phosphorylation	0	0	14
hallmark	100	ShinyGO	909	GO:0009135	110	4.04741e-10	purine nucleoside diphosphate metabolic process	7	8	15
hallmark	100	ShinyGO	909	GO:0009179	110	4.04741e-10	purine ribonucleoside diphosphate metabolic process	8	9	16
hallmark	100	ShinyGO	909	GO:0001944	765	4.04741e-10	vasculature development	4	4	17
hallmark	100	ShinyGO	909	GO:0042221	4821	5.83249e-10	response to chemical	2	2	18
hallmark	100	ShinyGO	909	GO:1901135	1151	5.83249e-10	carbohydrate derivative metabolic process	3	3	19
hallmark	100	ShinyGO	909	GO:0009185	120	9.03301e-10	ribonucleoside diphosphate metabolic process	7	8	20
hallmark	100	ShinyGO	909	GO:0006096	88	9.39973e-10	glycolytic process	4	12	21
hallmark	100	ShinyGO	909	GO:0006757	89	1.00716e-09	obsolete ATP generation from ADP	0	0	22
hallmark	100	ShinyGO	909	GO:0006006	207	1.02877e-09	glucose metabolic process	6	7	23
hallmark	100	ShinyGO	909	GO:0001568	734	1.02877e-09	blood vessel development	3	3	24
hallmark	100	ShinyGO	909	GO:0030203	125	1.13378e-09	glycosaminoglycan metabolic process	5	5	25
hallmark	100	ShinyGO	909	GO:0016051	218	1.82514e-09	carbohydrate biosynthetic process	4	5	26
hallmark	100	ShinyGO	909	GO:0016052	173	1.91291e-09	carbohydrate catabolic process	4	5	27
hallmark	100	ShinyGO	909	GO:0044264	98	2.1096e-09	obsolete cellular polysaccharide metabolic process	0	0	28
hallmark	100	ShinyGO	909	GO:0006022	136	2.46623e-09	aminoglycan metabolic process	4	4	29
hallmark	100	ShinyGO	909	GO:0009132	139	2.92809e-09	nucleoside diphosphate metabolic process	6	7	30
hallmark	100	ShinyGO	909	GO:0009653	2867	2.92809e-09	anatomical structure morphogenesis	2	2	31
hallmark	100	ShinyGO	909	GO:0032787	628	3.34552e-09	monocarboxylic acid metabolic process	7	7	32
hallmark	100	ShinyGO	909	GO:0001525	555	3.6801e-09	angiogenesis	3	3	33
hallmark	100	ShinyGO	909	GO:0005976	108	4.51886e-09	polysaccharide metabolic process	4	5	34
hallmark	100	ShinyGO	909	GO:0035239	902	4.51886e-09	tube morphogenesis	3	3	35
hallmark	100	ShinyGO	909	GO:0048514	647	4.94388e-09	blood vessel morphogenesis	4	4	36
hallmark	100	ShinyGO	909	GO:0010033	3269	7.47522e-09	obsolete response to organic substance	0	0	37
hallmark	100	ShinyGO	909	GO:0010941	1810	9.83549e-09	obsolete regulation of cell death	0	0	38
hallmark	100	ShinyGO	909	GO:0071310	2609	1.25739e-08	obsolete cellular response to organic substance	0	0	39
hallmark	100	ShinyGO	909	GO:0009628	1194	2.37089e-08	response to abiotic stimulus	2	2	40
hallmark	100	ShinyGO	909	GO:0042592	1916	3.61438e-08	homeostatic process	1	1	41
hallmark	100	ShinyGO	909	GO:0035295	1123	3.97766e-08	tube development	3	3	42
hallmark	100	ShinyGO	909	GO:0019725	967	8.68151e-08	cellular homeostasis	2	2	43
hallmark	100	ShinyGO	909	GO:0040011	1992	8.68151e-08	locomotion	1	1	44
hallmark	100	ShinyGO	909	GO:0050793	2680	9.73646e-08	regulation of developmental process	3	3	45
hallmark	100	ShinyGO	909	GO:0046034	318	1.09477e-07	ATP metabolic process	6	10	46
hallmark	100	ShinyGO	909	GO:0034637	79	1.5027e-07	obsolete cellular carbohydrate biosynthetic process	0	0	47
hallmark	100	ShinyGO	909	GO:0048731	4617	1.5027e-07	system development	3	3	48
hallmark	100	ShinyGO	909	GO:0051239	3024	1.5078e-07	regulation of multicellular organismal process	3	3	49
hallmark	100	ShinyGO	909	GO:0006024	80	1.58493e-07	glycosaminoglycan biosynthetic process	6	6	50
hallmark	100	ShinyGO	909	GO:0007167	1025	2.06809e-07	enzyme-linked receptor protein signaling pathway	4	6	51
hallmark	100	ShinyGO	909	GO:0048646	1237	2.06809e-07	anatomical structure formation involved in morphogenesis	2	2	52
hallmark	100	ShinyGO	909	GO:0006023	84	2.21638e-07	aminoglycan biosynthetic process	5	5	53
hallmark	100	ShinyGO	909	GO:0042981	1594	2.34905e-07	regulation of apoptotic process	5	5	54
hallmark	100	ShinyGO	909	GO:0071453	169	2.36631e-07	cellular response to oxygen levels	4	4	55
hallmark	100	ShinyGO	909	GO:0016477	1602	2.51424e-07	cell migration	3	3	56
hallmark	100	ShinyGO	909	GO:0043067	1627	3.40765e-07	regulation of programmed cell death	4	4	57
hallmark	100	ShinyGO	909	GO:0006735	16	3.46992e-07	NADH regeneration	6	11	58
hallmark	100	ShinyGO	909	GO:0061621	16	3.46992e-07	canonical glycolysis	6	15	59
hallmark	100	ShinyGO	909	GO:0061718	16	3.46992e-07	glucose catabolic process to pyruvate	8	9	60
hallmark	100	ShinyGO	909	GO:0043066	964	3.59272e-07	negative regulation of apoptotic process	6	6	61
hallmark	100	ShinyGO	909	GO:0048513	3774	3.6824e-07	animal organ development	3	3	62
hallmark	100	ShinyGO	909	GO:0065008	4103	3.71809e-07	regulation of biological quality	2	2	63
hallmark	100	ShinyGO	909	GO:0019674	34	3.95347e-07	NAD metabolic process	5	10	64
hallmark	100	ShinyGO	909	GO:0019752	983	4.68019e-07	carboxylic acid metabolic process	6	6	65
hallmark	100	ShinyGO	909	GO:0051094	1424	4.68705e-07	positive regulation of developmental process	4	4	66
hallmark	100	ShinyGO	909	GO:0008219	2320	4.78876e-07	cell death	2	2	67
hallmark	100	ShinyGO	909	GO:0043069	987	4.78876e-07	negative regulation of programmed cell death	5	5	68
hallmark	100	ShinyGO	909	GO:0071363	697	4.81167e-07	cellular response to growth factor stimulus	4	4	69
hallmark	100	ShinyGO	909	GO:0048870	1806	5.34254e-07	cell motility	2	2	70
hallmark	100	ShinyGO	909	GO:0051674	1806	5.34254e-07	localization of cell	2	2	71
hallmark	100	ShinyGO	909	GO:0061620	18	5.63241e-07	glycolytic process through glucose-6-phosphate	6	14	72
hallmark	100	ShinyGO	909	GO:0006734	37	5.92769e-07	NADH metabolic process	5	10	73
hallmark	100	ShinyGO	909	GO:0060548	1112	6.0448e-07	obsolete negative regulation of cell death	0	0	74
hallmark	100	ShinyGO	909	GO:0043436	1009	6.27545e-07	oxoacid metabolic process	5	5	75
hallmark	100	ShinyGO	909	GO:0071456	144	6.61253e-07	cellular response to hypoxia	4	6	76
hallmark	100	ShinyGO	909	GO:0030154	4552	6.87121e-07	cell differentiation	3	3	77
hallmark	100	ShinyGO	909	GO:0033692	66	6.94232e-07	obsolete cellular polysaccharide biosynthetic process	0	0	78
hallmark	100	ShinyGO	909	GO:0061615	19	6.94232e-07	glycolytic process through fructose-6-phosphate	5	13	79
hallmark	100	ShinyGO	909	GO:0048878	1241	7.40516e-07	chemical homeostasis	2	2	80
hallmark	100	ShinyGO	909	GO:0070848	726	7.45403e-07	response to growth factor	3	3	81
hallmark	100	ShinyGO	909	GO:0048869	4576	7.62519e-07	cellular developmental process	2	2	82
hallmark	100	ShinyGO	909	GO:0006082	1028	7.73347e-07	organic acid metabolic process	4	4	83
hallmark	100	ShinyGO	909	GO:0006928	2254	7.91665e-07	obsolete movement of cell or subcellular component	0	0	84
hallmark	100	ShinyGO	909	GO:0016310	1994	8.61943e-07	phosphorylation	5	5	85
hallmark	100	ShinyGO	909	GO:0007166	2990	9.02098e-07	cell surface receptor signaling pathway	3	5	86
hallmark	100	ShinyGO	909	GO:0036294	152	9.25406e-07	cellular response to decreased oxygen levels	5	5	87
hallmark	100	ShinyGO	909	GO:0019320	42	1.08998e-06	hexose catabolic process	6	7	88
hallmark	100	ShinyGO	909	GO:0000271	72	1.13081e-06	polysaccharide biosynthetic process	5	6	89
hallmark	100	ShinyGO	909	GO:0005977	74	1.35628e-06	glycogen metabolic process	6	7	90
hallmark	100	ShinyGO	909	GO:0006073	75	1.44245e-06	obsolete cellular glucan metabolic process	0	0	91
hallmark	100	ShinyGO	909	GO:0009719	1660	1.44245e-06	response to endogenous stimulus	2	2	92
hallmark	100	ShinyGO	909	GO:0044042	75	1.44245e-06	glucan metabolic process	5	6	93
hallmark	100	ShinyGO	909	GO:0055082	867	1.4631e-06	intracellular chemical homeostasis	3	3	94
hallmark	100	ShinyGO	909	GO:0006915	2065	1.61105e-06	apoptotic process	4	4	95
hallmark	100	ShinyGO	909	GO:0030334	977	1.61105e-06	regulation of cell migration	5	5	96
hallmark	100	ShinyGO	909	GO:0040012	1085	1.61105e-06	regulation of locomotion	3	3	97
hallmark	100	ShinyGO	909	GO:0044281	1936	1.65624e-06	small molecule metabolic process	3	3	98
hallmark	100	ShinyGO	909	GO:0046365	46	1.70554e-06	monosaccharide catabolic process	5	6	99
hallmark	100	ShinyGO	909	GO:0006007	24	1.96996e-06	glucose catabolic process	7	8	100
hallmark	100	ShinyGO	909	GO:0009056	2805	2.0454e-06	catabolic process	3	3	101
hallmark	100	ShinyGO	909	GO:0030388	10	2.35675e-06	fructose 1,6-bisphosphate metabolic process	4	5	102
hallmark	100	ShinyGO	909	GO:0031960	173	2.39164e-06	response to corticosteroid	5	5	103
hallmark	100	ShinyGO	909	GO:0012501	2127	2.78744e-06	programmed cell death	3	3	104
hallmark	100	ShinyGO	909	GO:2000026	1483	2.9323e-06	regulation of multicellular organismal development	4	4	105
hallmark	100	ShinyGO	909	GO:0009150	453	3.12955e-06	purine ribonucleotide metabolic process	5	9	106
hallmark	100	ShinyGO	909	GO:0006094	86	3.26231e-06	gluconeogenesis	7	8	107
hallmark	100	ShinyGO	909	GO:0006112	87	3.47016e-06	energy reserve metabolic process	5	5	108
hallmark	100	ShinyGO	909	GO:1901700	1752	3.47016e-06	response to oxygen-containing compound	3	3	109
hallmark	100	ShinyGO	909	GO:2000145	1038	3.61766e-06	regulation of cell motility	4	4	110
hallmark	100	ShinyGO	909	GO:0045765	309	3.6273e-06	regulation of angiogenesis	5	6	111
hallmark	100	ShinyGO	909	GO:0019319	89	3.95374e-06	hexose biosynthetic process	6	7	112
hallmark	100	ShinyGO	909	GO:1901575	2312	3.97961e-06	obsolete organic substance catabolic process	0	0	113
hallmark	100	ShinyGO	909	GO:1901342	313	4.01934e-06	regulation of vasculature development	5	5	114
hallmark	100	ShinyGO	909	GO:1903510	91	4.49088e-06	obsolete mucopolysaccharide metabolic process	0	0	115
hallmark	100	ShinyGO	909	GO:0009259	472	4.58731e-06	ribonucleotide metabolic process	5	8	116
hallmark	100	ShinyGO	909	GO:0046364	93	5.12947e-06	monosaccharide biosynthetic process	5	6	117
hallmark	100	ShinyGO	909	GO:0006163	481	5.59781e-06	purine nucleotide metabolic process	4	8	118
hallmark	100	ShinyGO	909	GO:0019693	482	5.68405e-06	ribose phosphate metabolic process	4	5	119
hallmark	100	ShinyGO	909	GO:0006950	4424	6.01657e-06	response to stress	2	2	120
hallmark	100	ShinyGO	909	GO:0009888	2086	6.14579e-06	tissue development	3	3	121
hallmark	100	ShinyGO	909	GO:0051240	1687	6.20498e-06	positive regulation of multicellular organismal process	4	4	122
hallmark	100	ShinyGO	909	GO:0030204	32	7.37864e-06	obsolete chondroitin sulfate metabolic process	0	0	123
hallmark	100	ShinyGO	909	GO:0051270	1109	8.87524e-06	obsolete regulation of cellular component movement	0	0	124
hallmark	100	ShinyGO	909	GO:0051384	150	8.92554e-06	response to glucocorticoid	6	6	125
hallmark	100	ShinyGO	909	GO:0072521	505	9.12358e-06	purine-containing compound metabolic process	3	3	126
hallmark	100	ShinyGO	909	GO:0052547	509	9.89763e-06	regulation of peptidase activity	5	8	127
hallmark	100	ShinyGO	909	GO:0040017	605	1.11036e-05	positive regulation of locomotion	4	4	128
hallmark	100	ShinyGO	909	GO:0009605	3073	1.38051e-05	response to external stimulus	2	2	129
hallmark	100	ShinyGO	909	GO:0009611	619	1.43681e-05	response to wounding	3	3	130
hallmark	100	ShinyGO	909	GO:0050654	37	1.47365e-05	chondroitin sulfate proteoglycan metabolic process	4	7	131
hallmark	100	ShinyGO	909	GO:0010243	1061	2.05052e-05	obsolete response to organonitrogen compound	0	0	132
hallmark	100	ShinyGO	909	GO:0048732	458	2.09723e-05	gland development	4	4	133
hallmark	100	ShinyGO	909	GO:0045766	170	2.14048e-05	positive regulation of angiogenesis	6	7	134
hallmark	100	ShinyGO	909	GO:1904018	170	2.14048e-05	positive regulation of vasculature development	5	6	135
hallmark	100	ShinyGO	909	GO:0014070	958	2.26969e-05	obsolete response to organic cyclic compound	0	0	136
hallmark	100	ShinyGO	909	GO:0030335	563	2.84156e-05	positive regulation of cell migration	6	6	137
hallmark	100	ShinyGO	909	GO:0055086	660	2.89198e-05	nucleobase-containing small molecule metabolic process	4	5	138
hallmark	100	ShinyGO	909	GO:0052548	480	3.27543e-05	regulation of endopeptidase activity	6	9	139
hallmark	100	ShinyGO	909	GO:0009887	1105	3.45549e-05	animal organ morphogenesis	3	3	140
hallmark	100	ShinyGO	909	GO:0009117	578	3.6942e-05	nucleotide metabolic process	6	7	141
hallmark	100	ShinyGO	909	GO:0006753	588	4.40087e-05	nucleoside phosphate metabolic process	5	6	142
hallmark	100	ShinyGO	909	GO:2000147	588	4.40087e-05	positive regulation of cell motility	5	5	143
hallmark	100	ShinyGO	909	GO:0007507	598	5.2599e-05	heart development	4	4	144
hallmark	100	ShinyGO	909	GO:0051272	600	5.38859e-05	obsolete positive regulation of cellular component movement	0	0	145
hallmark	100	ShinyGO	909	GO:0006029	87	5.38859e-05	proteoglycan metabolic process	5	6	146
hallmark	100	ShinyGO	909	GO:0050878	422	5.88137e-05	regulation of body fluid levels	3	3	147
hallmark	100	ShinyGO	909	GO:0009746	198	6.12006e-05	response to hexose	6	6	148
hallmark	100	ShinyGO	909	GO:0071495	1409	6.5013e-05	cellular response to endogenous stimulus	3	3	149
hallmark	100	ShinyGO	909	GO:0006796	3005	7.12202e-05	phosphate-containing compound metabolic process	4	4	150
hallmark	100	ShinyGO	909	GO:1901698	1172	7.3394e-05	response to nitrogen compound	3	3	151
hallmark	100	ShinyGO	909	GO:0015980	352	7.80695e-05	energy derivation by oxidation of organic compounds	4	4	152
hallmark	100	ShinyGO	909	GO:0034284	206	7.9402e-05	response to monosaccharide	5	5	153
hallmark	100	ShinyGO	909	GO:0006793	3030	8.2583e-05	phosphorus metabolic process	3	3	154
hallmark	100	ShinyGO	909	GO:0045595	1700	8.26692e-05	regulation of cell differentiation	4	4	155
hallmark	100	ShinyGO	909	GO:0042594	212	9.62592e-05	response to starvation	3	3	156
hallmark	100	ShinyGO	909	GO:0008283	2143	9.89859e-05	cell population proliferation	2	2	157
hallmark	100	ShinyGO	909	GO:0007179	215	0.000104737	transforming growth factor beta receptor signaling pathway	7	9	158
hallmark	100	ShinyGO	909	GO:0044703	215	0.000104737	multi-organism reproductive process	2	2	159
hallmark	100	ShinyGO	909	GO:0048545	368	0.000109769	response to steroid hormone	4	4	160
hallmark	100	ShinyGO	909	GO:0033554	2160	0.00011101	cellular response to stress	3	3	161
hallmark	100	ShinyGO	909	GO:0043618	58	0.000114873	obsolete regulation of transcription from RNA polymerase II promoter in response to stress	0	0	162
hallmark	100	ShinyGO	909	GO:0046835	27	0.000114873	carbohydrate phosphorylation	5	6	163
hallmark	100	ShinyGO	909	GO:0010942	650	0.000114873	obsolete positive regulation of cell death	0	0	164
hallmark	100	ShinyGO	909	GO:0002026	27	0.000114873	regulation of the force of heart contraction	3	7	165
hallmark	100	ShinyGO	909	GO:0044706	219	0.000114873	multi-multicellular organism process	2	2	166
hallmark	100	ShinyGO	909	GO:0002521	653	0.000117248	leukocyte differentiation	4	4	167
hallmark	100	ShinyGO	909	GO:0001678	156	0.000117248	intracellular glucose homeostasis	4	5	168
hallmark	100	ShinyGO	909	GO:0030856	163	0.000155166	regulation of epithelial cell differentiation	5	5	169
hallmark	100	ShinyGO	909	GO:0009743	231	0.000165706	response to carbohydrate	4	4	170
hallmark	100	ShinyGO	909	GO:0009725	898	0.00017493	response to hormone	3	3	171
hallmark	100	ShinyGO	909	GO:0043620	65	0.000192864	obsolete regulation of DNA-templated transcription in response to stress	0	0	172
hallmark	100	ShinyGO	909	GO:0007178	402	0.00021942	cell surface receptor protein serine/threonine kinase signaling pathway	5	7	173
hallmark	100	ShinyGO	909	GO:0032507	67	0.000221359	maintenance of protein location in cell	3	4	174
hallmark	100	ShinyGO	909	GO:0044282	403	0.000221626	small molecule catabolic process	4	4	175
hallmark	100	ShinyGO	909	GO:1901137	701	0.000238452	carbohydrate derivative biosynthetic process	4	4	176
hallmark	100	ShinyGO	909	GO:0042127	1835	0.000244428	regulation of cell population proliferation	4	4	177
hallmark	100	ShinyGO	909	GO:0006002	11	0.000246393	fructose 6-phosphate metabolic process	4	5	178
hallmark	100	ShinyGO	909	GO:1901652	504	0.000258367	response to peptide	3	3	179
hallmark	100	ShinyGO	909	GO:0070374	250	0.0002776	positive regulation of ERK1 and ERK2 cascade	8	9	180
hallmark	100	ShinyGO	909	GO:0043434	416	0.000281353	response to peptide hormone	4	4	181
hallmark	100	ShinyGO	909	GO:0030193	71	0.000281353	regulation of blood coagulation	4	7	182
hallmark	100	ShinyGO	909	GO:0042593	252	0.000289189	glucose homeostasis	4	4	183
hallmark	100	ShinyGO	909	GO:0009991	513	0.00029452	obsolete response to extracellular stimulus	0	0	184
hallmark	100	ShinyGO	909	GO:0033500	253	0.00029452	carbohydrate homeostasis	3	3	185
hallmark	100	ShinyGO	909	GO:0031953	12	0.000313386	negative regulation of protein autophosphorylation	10	10	186
hallmark	100	ShinyGO	909	GO:1900046	73	0.000313706	regulation of hemostasis	3	4	187
hallmark	100	ShinyGO	909	GO:0070372	337	0.000323924	regulation of ERK1 and ERK2 cascade	7	8	188
hallmark	100	ShinyGO	909	GO:0032879	2945	0.000325368	regulation of localization	3	3	189
hallmark	100	ShinyGO	909	GO:0007565	188	0.000346824	female pregnancy	3	3	190
hallmark	100	ShinyGO	909	GO:0009892	3283	0.000346824	negative regulation of metabolic process	5	5	191
hallmark	100	ShinyGO	909	GO:0050818	76	0.000371896	regulation of coagulation	4	4	192
hallmark	100	ShinyGO	909	GO:0071560	265	0.000393427	cellular response to transforming growth factor beta stimulus	5	5	193
hallmark	100	ShinyGO	909	GO:0060249	348	0.000404127	anatomical structure homeostasis	3	3	194
hallmark	100	ShinyGO	909	GO:0009749	194	0.000415722	response to glucose	7	7	195
hallmark	100	ShinyGO	909	GO:0003012	440	0.000420396	muscle system process	3	3	196
hallmark	100	ShinyGO	909	GO:0033993	980	0.000422996	response to lipid	3	3	197
hallmark	100	ShinyGO	909	GO:0007169	642	0.000433579	cell surface receptor protein tyrosine kinase signaling pathway	5	7	198
hallmark	100	ShinyGO	909	GO:0071559	271	0.000447695	response to transforming growth factor beta	4	4	199
hallmark	100	ShinyGO	909	GO:0051235	354	0.000448161	maintenance of location	2	2	200
hallmark	100	ShinyGO	909	GO:0001667	446	0.000459921	ameboidal-type cell migration	4	4	201
hallmark	100	ShinyGO	909	GO:0043467	134	0.000468504	regulation of generation of precursor metabolites and energy	5	5	202
hallmark	100	ShinyGO	909	GO:0006000	14	0.000469732	fructose metabolic process	6	7	203
hallmark	100	ShinyGO	909	GO:0061418	14	0.000469732	obsolete regulation of transcription from RNA polymerase II promoter in response to hypoxia	0	0	204
hallmark	100	ShinyGO	909	GO:0001570	81	0.000474705	vasculogenesis	4	4	205
hallmark	100	ShinyGO	909	GO:0065009	3356	0.000495515	regulation of molecular function	2	2	206
hallmark	100	ShinyGO	909	GO:0070371	361	0.000504523	ERK1 and ERK2 cascade	6	8	207
hallmark	100	ShinyGO	909	GO:0030097	1001	0.000511539	hemopoiesis	4	4	208
hallmark	100	ShinyGO	909	GO:0050673	455	0.000523819	epithelial cell proliferation	3	3	209
hallmark	100	ShinyGO	909	GO:0072595	42	0.000547405	maintenance of protein localization in organelle	4	5	210
hallmark	100	ShinyGO	909	GO:0062197	369	0.000586952	cellular response to chemical stress	4	4	211
hallmark	100	ShinyGO	909	GO:0060429	1271	0.000600576	epithelium development	4	4	212
hallmark	100	ShinyGO	909	GO:1901701	1272	0.000603678	cellular response to oxygen-containing compound	4	4	213
hallmark	100	ShinyGO	909	GO:0050790	2582	0.000611253	regulation of catalytic activity	3	3	214
hallmark	100	ShinyGO	909	GO:0006935	672	0.00062228	chemotaxis	3	3	215
hallmark	100	ShinyGO	909	GO:0031324	2748	0.000633487	obsolete negative regulation of cellular metabolic process	0	0	216
hallmark	100	ShinyGO	909	GO:0010038	374	0.000633487	response to metal ion	3	3	217
hallmark	100	ShinyGO	909	GO:0010035	568	0.000634064	obsolete response to inorganic substance	0	0	218
hallmark	100	ShinyGO	909	GO:0042330	676	0.000646922	taxis	2	2	219
hallmark	100	ShinyGO	909	GO:0009250	45	0.000679267	glucan biosynthetic process	6	7	220
hallmark	100	ShinyGO	909	GO:0031952	45	0.000679267	regulation of protein autophosphorylation	9	9	221
hallmark	100	ShinyGO	909	GO:0071548	45	0.000679267	response to dexamethasone	5	7	222
hallmark	100	ShinyGO	909	GO:0005978	45	0.000679267	glycogen biosynthetic process	7	8	223
hallmark	100	ShinyGO	909	GO:0042060	475	0.000701761	wound healing	4	4	224
hallmark	100	ShinyGO	909	GO:1904019	148	0.000734484	epithelial cell apoptotic process	5	5	225
hallmark	100	ShinyGO	909	GO:0048534	1042	0.000744299	hematopoietic or lymphoid organ development	4	4	226
hallmark	100	ShinyGO	909	GO:0023051	3615	0.000746915	regulation of signaling	3	3	227
hallmark	100	ShinyGO	909	GO:0050678	385	0.000750869	regulation of epithelial cell proliferation	5	5	228
hallmark	100	ShinyGO	909	GO:0031325	3617	0.000750869	obsolete positive regulation of cellular metabolic process	0	0	229
hallmark	100	ShinyGO	909	GO:0031667	481	0.000759068	response to nutrient levels	2	2	230
hallmark	100	ShinyGO	909	GO:0097201	17	0.000767525	obsolete negative regulation of transcription from RNA polymerase II promoter in response to stress	0	0	231
hallmark	100	ShinyGO	909	GO:0048667	585	0.000776937	cell morphogenesis involved in neuron differentiation	4	4	232
hallmark	100	ShinyGO	909	GO:0007155	1729	0.000820159	cell adhesion	2	2	233
hallmark	100	ShinyGO	909	GO:0007595	48	0.000836853	lactation	5	6	234
hallmark	100	ShinyGO	909	GO:0045597	933	0.000838531	positive regulation of cell differentiation	5	5	235
hallmark	100	ShinyGO	909	GO:0043281	224	0.000856577	obsolete regulation of cysteine-type endopeptidase activity involved in apoptotic process	0	0	236
hallmark	100	ShinyGO	909	GO:0009893	4181	0.00088525	positive regulation of metabolic process	5	5	237
hallmark	100	ShinyGO	909	GO:0009889	4545	0.000896671	regulation of biosynthetic process	5	5	238
hallmark	100	ShinyGO	909	GO:0010604	3847	0.000970803	positive regulation of macromolecule metabolic process	6	6	239
hallmark	100	ShinyGO	909	GO:0051248	1073	0.000975383	negative regulation of protein metabolic process	7	7	240
hallmark	100	ShinyGO	909	GO:0055065	714	0.000992198	obsolete metal ion homeostasis	0	0	241
hallmark	100	ShinyGO	909	GO:0030162	831	0.00100536	regulation of proteolysis	7	7	242
hallmark	100	ShinyGO	909	GO:0019220	1478	0.00102009	regulation of phosphate metabolic process	6	6	243
hallmark	100	ShinyGO	909	GO:0051174	1479	0.00102463	regulation of phosphorus metabolic process	5	5	244
hallmark	100	ShinyGO	909	GO:0010755	19	0.00102463	regulation of plasminogen activation	9	10	245
hallmark	100	ShinyGO	909	GO:0001935	160	0.00102606	endothelial cell proliferation	4	4	246
hallmark	100	ShinyGO	909	GO:0043086	835	0.00102606	negative regulation of catalytic activity	4	4	247
hallmark	100	ShinyGO	909	GO:0045185	99	0.00102606	maintenance of protein location	3	3	248
hallmark	100	ShinyGO	909	GO:0043408	719	0.00102606	regulation of MAPK cascade	6	7	249
hallmark	100	ShinyGO	909	GO:0009891	2219	0.00105769	positive regulation of biosynthetic process	6	6	250
hallmark	100	ShinyGO	909	GO:0010631	318	0.00109371	epithelial cell migration	5	5	251
hallmark	100	ShinyGO	909	GO:0009968	1354	0.00110566	negative regulation of signal transduction	5	6	252
hallmark	100	ShinyGO	909	GO:0003013	615	0.00110817	circulatory system process	3	3	253
hallmark	100	ShinyGO	909	GO:0051651	236	0.00110817	maintenance of location in cell	2	3	254
hallmark	100	ShinyGO	909	GO:0090132	321	0.001149	epithelium migration	3	3	255
hallmark	100	ShinyGO	909	GO:0022603	975	0.00122955	regulation of anatomical structure morphogenesis	4	4	256
hallmark	100	ShinyGO	909	GO:0060537	417	0.00123126	muscle tissue development	4	4	257
hallmark	100	ShinyGO	909	GO:0010632	241	0.00123856	regulation of epithelial cell migration	4	6	258
hallmark	100	ShinyGO	909	GO:0006875	625	0.00125324	obsolete intracellular metal ion homeostasis	0	0	259
hallmark	100	ShinyGO	909	GO:0042149	55	0.00127942	cellular response to glucose starvation	5	5	260
hallmark	100	ShinyGO	909	GO:0002520	1108	0.00127942	immune system development	2	4	261
hallmark	100	ShinyGO	909	GO:0090130	327	0.00127942	tissue migration	2	2	262
hallmark	100	ShinyGO	909	GO:0051246	2575	0.00132306	regulation of protein metabolic process	6	6	263
hallmark	100	ShinyGO	909	GO:0036211	3932	0.00135926	protein modification process	5	5	264
hallmark	100	ShinyGO	909	GO:0008015	527	0.00139964	blood circulation	4	4	265
hallmark	100	ShinyGO	909	GO:0060047	247	0.00139964	heart contraction	5	5	266
hallmark	100	ShinyGO	909	GO:0043410	528	0.00141228	positive regulation of MAPK cascade	7	8	267
hallmark	100	ShinyGO	909	GO:0007519	172	0.00141574	skeletal muscle tissue development	6	6	268
hallmark	100	ShinyGO	909	GO:0071385	57	0.00143354	cellular response to glucocorticoid stimulus	7	7	269
hallmark	100	ShinyGO	909	GO:0072503	531	0.00146269	obsolete cellular divalent inorganic cation homeostasis	0	0	270
hallmark	100	ShinyGO	909	GO:0036211	3952	0.00146367	protein modification process	5	5	271
hallmark	100	ShinyGO	909	GO:0010646	3602	0.0014665	regulation of cell communication	4	4	272
hallmark	100	ShinyGO	909	GO:0009267	174	0.00148064	cellular response to starvation	4	4	273
hallmark	100	ShinyGO	909	GO:0051336	1128	0.00148886	regulation of hydrolase activity	4	4	274
hallmark	100	ShinyGO	909	GO:0030855	756	0.00148972	epithelial cell differentiation	4	4	275
hallmark	100	ShinyGO	909	GO:0051241	1130	0.00150716	negative regulation of multicellular organismal process	4	4	276
hallmark	100	ShinyGO	909	GO:0051093	1002	0.00151404	negative regulation of developmental process	4	4	277
hallmark	100	ShinyGO	909	GO:0023056	1836	0.00156874	positive regulation of signaling	4	4	278
hallmark	100	ShinyGO	909	GO:1904036	59	0.00158179	negative regulation of epithelial cell apoptotic process	7	7	279
hallmark	100	ShinyGO	909	GO:0007399	2618	0.00161956	nervous system development	4	4	280
hallmark	100	ShinyGO	909	GO:0045926	257	0.00169338	negative regulation of growth	4	4	281
hallmark	100	ShinyGO	909	GO:0071417	654	0.00171271	obsolete cellular response to organonitrogen compound	0	0	282
hallmark	100	ShinyGO	909	GO:0003015	258	0.00171606	heart process	4	4	283
hallmark	100	ShinyGO	909	GO:2000116	258	0.00171606	obsolete regulation of cysteine-type endopeptidase activity	0	0	284
hallmark	100	ShinyGO	909	GO:0097190	655	0.00171737	apoptotic signaling pathway	3	5	285
hallmark	100	ShinyGO	909	GO:0051246	2795	0.00172376	regulation of protein metabolic process	6	6	286
hallmark	100	ShinyGO	909	GO:0030166	61	0.00172721	proteoglycan biosynthetic process	6	7	287
hallmark	100	ShinyGO	909	GO:0018209	347	0.00172721	peptidyl-serine modification	7	7	288
hallmark	100	ShinyGO	909	GO:0048589	656	0.00172721	developmental growth	2	2	289
hallmark	100	ShinyGO	909	GO:0006941	181	0.00172721	striated muscle contraction	5	5	290
hallmark	100	ShinyGO	909	GO:0008285	772	0.00172721	negative regulation of cell population proliferation	5	5	291
hallmark	100	ShinyGO	909	GO:0044093	1718	0.00186087	positive regulation of molecular function	3	3	292
hallmark	100	ShinyGO	909	GO:0003007	263	0.00186538	heart morphogenesis	4	4	293
hallmark	100	ShinyGO	909	GO:0031668	263	0.00186538	obsolete cellular response to extracellular stimulus	0	0	294
hallmark	100	ShinyGO	909	GO:0051248	1160	0.00187831	negative regulation of protein metabolic process	7	7	295
hallmark	100	ShinyGO	909	GO:0060538	185	0.00190728	skeletal muscle organ development	5	5	296
hallmark	100	ShinyGO	909	GO:0034097	1032	0.00191426	response to cytokine	4	4	297
hallmark	100	ShinyGO	909	GO:0043412	4206	0.00191426	macromolecule modification	4	4	298
hallmark	100	ShinyGO	909	GO:0031328	2182	0.00195196	obsolete positive regulation of cellular biosynthetic process	0	0	299
hallmark	100	ShinyGO	909	GO:0072507	558	0.00196795	obsolete divalent inorganic cation homeostasis	0	0	300
hallmark	100	ShinyGO	909	GO:0046686	64	0.00201258	response to cadmium ion	4	4	301
hallmark	100	ShinyGO	909	GO:0003008	2507	0.00203804	system process	2	2	302
hallmark	100	ShinyGO	909	GO:0061428	5	0.00205543	obsolete negative regulation of transcription from RNA polymerase II promoter in response to hypoxia	0	0	303
hallmark	100	ShinyGO	909	GO:0072656	5	0.00205543	maintenance of protein location in mitochondrion	5	6	304
hallmark	100	ShinyGO	909	GO:1904035	120	0.00207199	regulation of epithelial cell apoptotic process	6	6	305
hallmark	100	ShinyGO	909	GO:0055080	794	0.00210918	monoatomic cation homeostasis	4	4	306
hallmark	100	ShinyGO	909	GO:0046716	26	0.00214533	muscle cell cellular homeostasis	3	3	307
hallmark	100	ShinyGO	909	GO:0071384	66	0.00221602	cellular response to corticosteroid stimulus	6	6	308
hallmark	100	ShinyGO	909	GO:0006898	274	0.00228053	receptor-mediated endocytosis	4	6	309
hallmark	100	ShinyGO	909	GO:0048871	572	0.00231674	multicellular organismal-level homeostasis	2	2	310
hallmark	100	ShinyGO	909	GO:0010951	275	0.00231674	negative regulation of endopeptidase activity	7	10	311
hallmark	100	ShinyGO	909	GO:0015012	27	0.00236722	heparan sulfate proteoglycan biosynthetic process	5	8	312
hallmark	100	ShinyGO	909	GO:0009966	3210	0.00244283	regulation of signal transduction	4	5	313
hallmark	100	ShinyGO	909	GO:0098771	809	0.00244283	inorganic ion homeostasis	3	3	314
hallmark	100	ShinyGO	909	GO:0031639	28	0.00260935	plasminogen activation	8	8	315
hallmark	100	ShinyGO	909	GO:0042730	28	0.00260935	fibrinolysis	6	9	316
hallmark	100	ShinyGO	909	GO:0010648	1483	0.00261495	negative regulation of cell communication	5	5	317
hallmark	100	ShinyGO	909	GO:0023057	1488	0.0026863	negative regulation of signaling	4	4	318
hallmark	100	ShinyGO	909	GO:0030324	200	0.0026863	lung development	4	4	319
hallmark	100	ShinyGO	909	GO:0051173	3403	0.0026863	obsolete positive regulation of nitrogen compound metabolic process	0	0	320
hallmark	100	ShinyGO	909	GO:0050801	819	0.0026863	monoatomic ion homeostasis	3	3	321
hallmark	100	ShinyGO	909	GO:0030003	700	0.00269517	intracellular monoatomic cation homeostasis	5	5	322
hallmark	100	ShinyGO	909	GO:0010466	284	0.00270443	negative regulation of peptidase activity	6	9	323
hallmark	100	ShinyGO	909	GO:0031326	4482	0.00270443	obsolete regulation of cellular biosynthetic process	0	0	324
hallmark	100	ShinyGO	909	GO:1902533	1078	0.00274272	positive regulation of intracellular signal transduction	6	7	325
hallmark	100	ShinyGO	909	GO:0000302	202	0.00278271	response to reactive oxygen species	4	4	326
hallmark	100	ShinyGO	909	GO:0051156	29	0.00279499	glucose 6-phosphate metabolic process	4	5	327
hallmark	100	ShinyGO	909	GO:0071549	29	0.00279499	cellular response to dexamethasone stimulus	6	8	328
hallmark	100	ShinyGO	909	GO:0003057	6	0.00281145	regulation of the force of heart contraction by chemical signal	4	8	329
hallmark	100	ShinyGO	909	GO:0044283	591	0.00281145	small molecule biosynthetic process	4	4	330
hallmark	100	ShinyGO	909	GO:0000165	827	0.00281145	MAPK cascade	5	7	331
hallmark	100	ShinyGO	909	GO:0019637	1083	0.00281145	organophosphate metabolic process	4	4	332
hallmark	100	ShinyGO	909	GO:0019800	6	0.00281145	obsolete peptide cross-linking via chondroitin 4-sulfate glycosaminoglycan	0	0	333
hallmark	100	ShinyGO	909	GO:0035914	72	0.00285472	skeletal muscle cell differentiation	4	4	334
hallmark	100	ShinyGO	909	GO:0030323	204	0.00285472	respiratory tube development	4	4	335
hallmark	100	ShinyGO	909	GO:0044092	1222	0.00288925	negative regulation of molecular function	3	3	336
hallmark	100	ShinyGO	909	GO:0031623	132	0.00291934	receptor internalization	5	7	337
hallmark	100	ShinyGO	909	GO:0048584	2427	0.00296761	positive regulation of response to stimulus	4	4	338
hallmark	100	ShinyGO	909	GO:0006874	489	0.00305483	intracellular calcium ion homeostasis	5	6	339
hallmark	100	ShinyGO	909	GO:0045861	388	0.00312213	negative regulation of proteolysis	8	8	340
hallmark	100	ShinyGO	909	GO:0006873	717	0.00312213	intracellular monoatomic ion homeostasis	4	4	341
hallmark	100	ShinyGO	909	GO:1901654	209	0.00318258	response to ketone	4	4	342
hallmark	100	ShinyGO	909	GO:0010647	1830	0.00353738	positive regulation of cell communication	5	5	343
hallmark	100	ShinyGO	909	GO:0061041	139	0.00362827	regulation of wound healing	6	6	344
hallmark	100	ShinyGO	909	GO:0010952	215	0.00366787	positive regulation of peptidase activity	6	9	345
hallmark	100	ShinyGO	909	GO:0051130	1118	0.0037213	positive regulation of cellular component organization	5	5	346
hallmark	100	ShinyGO	909	GO:1900084	7	0.00372753	regulation of peptidyl-tyrosine autophosphorylation	10	10	347
hallmark	100	ShinyGO	909	GO:1901699	734	0.00372753	cellular response to nitrogen compound	4	4	348
hallmark	100	ShinyGO	909	GO:0043654	7	0.00372753	recognition of apoptotic cell	4	4	349
hallmark	100	ShinyGO	909	GO:0051346	400	0.00372753	negative regulation of hydrolase activity	5	5	350
hallmark	100	ShinyGO	909	GO:1903131	507	0.00383727	mononuclear cell differentiation	5	5	351
hallmark	100	ShinyGO	909	GO:0030201	33	0.00383933	heparan sulfate proteoglycan metabolic process	4	7	352
hallmark	100	ShinyGO	909	GO:0055074	508	0.00387032	calcium ion homeostasis	4	5	353
hallmark	100	ShinyGO	909	GO:0001936	142	0.00388844	regulation of endothelial cell proliferation	6	6	354
hallmark	100	ShinyGO	909	GO:0009100	404	0.00392284	glycoprotein metabolic process	4	5	355
hallmark	100	ShinyGO	909	GO:0070997	406	0.00404164	obsolete neuron death	0	0	356
hallmark	100	ShinyGO	909	GO:0010822	81	0.00418459	obsolete positive regulation of mitochondrion organization	0	0	357
hallmark	100	ShinyGO	909	GO:0031175	1001	0.00418459	neuron projection development	6	6	358
hallmark	100	ShinyGO	909	GO:0048511	311	0.00420726	rhythmic process	1	1	359
hallmark	100	ShinyGO	909	GO:0017015	145	0.00420726	regulation of transforming growth factor beta receptor signaling pathway	6	7	360
hallmark	100	ShinyGO	909	GO:0040007	1006	0.00434939	growth	1	1	361
hallmark	100	ShinyGO	909	GO:0000904	753	0.00441732	obsolete cell morphogenesis involved in differentiation	0	0	362
hallmark	100	ShinyGO	909	GO:0034614	147	0.00441732	cellular response to reactive oxygen species	5	6	363
hallmark	100	ShinyGO	909	GO:0060541	225	0.00441732	respiratory system development	4	4	364
hallmark	100	ShinyGO	909	GO:0030336	314	0.00441732	negative regulation of cell migration	6	6	365
hallmark	100	ShinyGO	909	GO:0006897	634	0.00443214	endocytosis	3	5	366
hallmark	100	ShinyGO	909	GO:0034599	315	0.00444602	cellular response to oxidative stress	4	5	367
hallmark	100	ShinyGO	909	GO:0051899	83	0.00446552	membrane depolarization	4	4	368
hallmark	100	ShinyGO	909	GO:1903844	148	0.00450655	regulation of cellular response to transforming growth factor beta stimulus	5	5	369
hallmark	100	ShinyGO	909	GO:0015014	8	0.00468786	obsolete heparan sulfate proteoglycan biosynthetic process, chain elongation	0	0	370
hallmark	100	ShinyGO	909	GO:0030879	150	0.00475185	mammary gland development	5	5	371
hallmark	100	ShinyGO	909	GO:0010634	150	0.00475185	positive regulation of epithelial cell migration	5	7	372
hallmark	100	ShinyGO	909	GO:0031669	231	0.00495624	cellular response to nutrient levels	3	3	373
hallmark	100	ShinyGO	909	GO:0051385	37	0.00506705	response to mineralocorticoid	6	6	374
hallmark	100	ShinyGO	909	GO:0048812	647	0.00506705	neuron projection morphogenesis	5	7	375
hallmark	100	ShinyGO	909	GO:0030182	1449	0.00515043	neuron differentiation	4	4	376
hallmark	100	ShinyGO	909	GO:0043154	87	0.00520928	obsolete negative regulation of cysteine-type endopeptidase activity involved in apoptotic process	0	0	377
hallmark	100	ShinyGO	909	GO:0048666	1169	0.00530277	neuron development	4	4	378
hallmark	100	ShinyGO	909	GO:0048872	327	0.00531565	homeostasis of number of cells	3	3	379
hallmark	100	ShinyGO	909	GO:0010605	3057	0.00531565	negative regulation of macromolecule metabolic process	6	6	380
hallmark	100	ShinyGO	909	GO:0048638	327	0.00531565	regulation of developmental growth	4	4	381
hallmark	100	ShinyGO	909	GO:0072593	235	0.00531565	reactive oxygen species metabolic process	3	3	382
hallmark	100	ShinyGO	909	GO:0043542	235	0.00531565	endothelial cell migration	4	4	383
hallmark	100	ShinyGO	909	GO:0070229	38	0.00533248	negative regulation of lymphocyte apoptotic process	8	8	384
hallmark	100	ShinyGO	909	GO:1900542	88	0.00533248	regulation of purine nucleotide metabolic process	7	8	385
hallmark	100	ShinyGO	909	GO:0009890	1756	0.00533248	negative regulation of biosynthetic process	6	6	386
hallmark	100	ShinyGO	909	GO:0010557	2068	0.00534357	positive regulation of macromolecule biosynthetic process	7	7	387
hallmark	100	ShinyGO	909	GO:0022008	1757	0.00534357	neurogenesis	4	4	388
hallmark	100	ShinyGO	909	GO:0050921	156	0.00541512	positive regulation of chemotaxis	5	6	389
hallmark	100	ShinyGO	909	GO:0045944	1316	0.00541512	positive regulation of transcription by RNA polymerase II	10	11	390
hallmark	100	ShinyGO	909	GO:0042325	1318	0.00546784	regulation of phosphorylation	7	7	391
hallmark	100	ShinyGO	909	GO:1903578	89	0.00546784	regulation of ATP metabolic process	8	9	392
hallmark	100	ShinyGO	909	GO:2000146	331	0.00556495	negative regulation of cell motility	5	5	393
hallmark	100	ShinyGO	909	GO:0090257	239	0.00559338	regulation of muscle system process	5	5	394
hallmark	100	ShinyGO	909	GO:0071496	332	0.00559338	cellular response to external stimulus	3	3	395
hallmark	100	ShinyGO	909	GO:0018149	39	0.00559338	peptide cross-linking	6	6	396
hallmark	100	ShinyGO	909	GO:0015949	9	0.00559338	nucleobase-containing small molecule interconversion	5	6	397
hallmark	100	ShinyGO	909	GO:0010907	39	0.00559338	positive regulation of glucose metabolic process	7	8	398
hallmark	100	ShinyGO	909	GO:0006140	90	0.00559344	regulation of nucleotide metabolic process	6	7	399
hallmark	100	ShinyGO	909	GO:0009410	435	0.00564698	response to xenobiotic stimulus	3	3	400
hallmark	100	ShinyGO	909	GO:0120039	662	0.00564698	plasma membrane bounded cell projection morphogenesis	4	6	401
hallmark	100	ShinyGO	909	GO:0051271	334	0.0057366	obsolete negative regulation of cellular component movement	0	0	402
hallmark	100	ShinyGO	909	GO:0048583	4338	0.00575184	regulation of response to stimulus	3	3	403
hallmark	100	ShinyGO	909	GO:0032989	789	0.00584064	cellular anatomical entity morphogenesis	4	4	404
hallmark	100	ShinyGO	909	GO:0048585	1777	0.00584064	negative regulation of response to stimulus	4	4	405
hallmark	100	ShinyGO	909	GO:0045823	40	0.00587924	positive regulation of heart contraction	6	7	406
hallmark	100	ShinyGO	909	GO:0048858	667	0.00587924	cell projection morphogenesis	3	5	407
hallmark	100	ShinyGO	909	GO:0140467	40	0.00587924	integrated stress response signaling	4	7	408
hallmark	100	ShinyGO	909	GO:0010939	41	0.00624701	obsolete regulation of necrotic cell death	0	0	409
hallmark	100	ShinyGO	909	GO:1903524	41	0.00624701	positive regulation of blood circulation	5	6	410
hallmark	100	ShinyGO	909	GO:0071276	41	0.00624701	cellular response to cadmium ion	5	5	411
hallmark	100	ShinyGO	909	GO:0007596	246	0.00624701	blood coagulation	3	5	412
hallmark	100	ShinyGO	909	GO:0030155	927	0.00625244	regulation of cell adhesion	4	4	413
hallmark	100	ShinyGO	909	GO:0002573	247	0.00633234	myeloid leukocyte differentiation	5	5	414
hallmark	100	ShinyGO	909	GO:0019915	94	0.00633234	lipid storage	3	3	415
hallmark	100	ShinyGO	909	GO:0009967	1645	0.00651794	positive regulation of signal transduction	5	6	416
hallmark	100	ShinyGO	909	GO:0062012	345	0.00668464	regulation of small molecule metabolic process	5	5	417
hallmark	100	ShinyGO	909	GO:0061061	681	0.0066895	muscle structure development	3	3	418
hallmark	100	ShinyGO	909	GO:0001501	562	0.0066895	skeletal system development	4	4	419
hallmark	100	ShinyGO	909	GO:0030099	450	0.0066895	myeloid cell differentiation	4	4	420
hallmark	100	ShinyGO	909	GO:0000902	1071	0.0066895	cell morphogenesis	3	3	421
hallmark	100	ShinyGO	909	GO:0050817	251	0.00673779	coagulation	2	2	422
hallmark	100	ShinyGO	909	GO:2000117	96	0.00673779	obsolete negative regulation of cysteine-type endopeptidase activity	0	0	423
hallmark	100	ShinyGO	909	GO:0048608	451	0.00673784	reproductive structure development	3	3	424
hallmark	100	ShinyGO	909	GO:0006508	1964	0.00678584	proteolysis	5	5	425
hallmark	100	ShinyGO	909	GO:0007599	252	0.00682939	hemostasis	4	4	426
hallmark	100	ShinyGO	909	GO:0003254	43	0.00691741	regulation of membrane depolarization	4	4	427
hallmark	100	ShinyGO	909	GO:0007589	97	0.00691741	body fluid secretion	4	5	428
hallmark	100	ShinyGO	909	GO:0032990	686	0.00692438	obsolete cell part morphogenesis	0	0	429
hallmark	100	ShinyGO	909	GO:0061458	455	0.00703213	reproductive system development	4	4	430
hallmark	100	ShinyGO	909	GO:0001938	98	0.00712599	positive regulation of endothelial cell proliferation	7	7	431
hallmark	100	ShinyGO	909	GO:0055088	170	0.00719584	lipid homeostasis	3	3	432
hallmark	100	ShinyGO	909	GO:0030001	949	0.00730625	metal ion transport	6	6	433
hallmark	100	ShinyGO	909	GO:0045893	1825	0.00740165	positive regulation of DNA-templated transcription	9	10	434
hallmark	100	ShinyGO	909	GO:1903508	1825	0.00740165	obsolete positive regulation of nucleic acid-templated transcription	0	0	435
hallmark	100	ShinyGO	909	GO:0006936	354	0.00742585	muscle contraction	4	4	436
hallmark	100	ShinyGO	909	GO:0009894	1088	0.00742648	regulation of catabolic process	5	5	437
hallmark	100	ShinyGO	909	GO:0048699	1522	0.00746094	generation of neurons	5	5	438
hallmark	100	ShinyGO	909	GO:1903034	172	0.00746094	regulation of response to wounding	5	5	439
hallmark	100	ShinyGO	909	GO:1902680	1831	0.00759815	positive regulation of RNA biosynthetic process	8	9	440
hallmark	100	ShinyGO	909	GO:0072584	11	0.00765926	caveolin-mediated endocytosis	4	6	441
hallmark	100	ShinyGO	909	GO:0032964	46	0.00814224	collagen biosynthetic process	4	4	442
hallmark	100	ShinyGO	909	GO:0034381	46	0.00814224	plasma lipoprotein particle clearance	2	2	443
hallmark	100	ShinyGO	909	GO:0051402	263	0.00816565	neuron apoptotic process	5	5	444
hallmark	100	ShinyGO	909	GO:1902531	1857	0.00882336	regulation of intracellular signal transduction	5	6	445
hallmark	100	ShinyGO	909	GO:0035556	2847	0.00884024	intracellular signal transduction	3	5	446
hallmark	100	ShinyGO	909	GO:0008585	105	0.00888106	female gonad development	5	5	447
hallmark	100	ShinyGO	909	GO:0030210	12	0.00898138	heparin proteoglycan biosynthetic process	7	8	448
hallmark	100	ShinyGO	909	GO:0006979	476	0.00898138	response to oxidative stress	3	3	449
hallmark	100	ShinyGO	909	GO:0097084	12	0.00898138	vascular associated smooth muscle cell development	5	5	450
hallmark	100	ShinyGO	909	GO:0010594	181	0.00908062	regulation of endothelial cell migration	6	6	451
hallmark	100	ShinyGO	909	GO:0040013	369	0.00908062	negative regulation of locomotion	4	4	452
hallmark	100	ShinyGO	909	GO:0043266	106	0.00908062	regulation of potassium ion transport	7	7	453
hallmark	100	ShinyGO	909	GO:1901655	108	0.00970471	cellular response to ketone	5	5	454
hallmark	100	ShinyGO	909	GO:0051896	184	0.00971257	regulation of phosphatidylinositol 3-kinase/protein kinase B signal transduction	6	7	455
hallmark	100	ShinyGO	909	GO:0045785	600	0.00971385	positive regulation of cell adhesion	5	5	456
hallmark	100	ShinyGO	909	GO:1901653	375	0.00987278	cellular response to peptide	4	4	457
hallmark	100	ShinyGO	909	GO:0045807	109	0.00990968	positive regulation of endocytosis	5	7	458
hallmark	100	ShinyGO	909	GO:0046545	109	0.00990968	development of primary female sexual characteristics	4	4	459
hallmark	100	ShinyGO	909	GO:0048640	109	0.00990968	negative regulation of developmental growth	5	5	460
hallmark	100	ShinyGO	909	GO:0031327	1726	0.00996397	obsolete negative regulation of cellular biosynthetic process	0	0	461
hallmark	100	ShinyGO	909	GO:0003018	276	0.0100401	vascular process in circulatory system	4	4	462
hallmark	100	ShinyGO	909	GO:0120162	110	0.0101827	positive regulation of cold-induced thermogenesis	5	6	463
hallmark	100	ShinyGO	909	GO:0035437	13	0.0101986	maintenance of protein localization in endoplasmic reticulum	5	6	464
hallmark	100	ShinyGO	909	GO:1902961	13	0.0101986	positive regulation of aspartic-type endopeptidase activity involved in amyloid precursor protein catabolic process	8	11	465
hallmark	100	ShinyGO	909	GO:0040015	13	0.0101986	negative regulation of multicellular organism growth	5	6	466
hallmark	100	ShinyGO	909	GO:0001765	13	0.0101986	membrane raft assembly	6	6	467
hallmark	100	ShinyGO	909	GO:0043085	1280	0.0102511	positive regulation of catalytic activity	4	4	468
hallmark	100	ShinyGO	909	GO:0030195	51	0.0103618	negative regulation of blood coagulation	5	8	469
hallmark	100	ShinyGO	909	GO:0022602	51	0.0103618	ovulation cycle process	2	2	470
hallmark	100	ShinyGO	909	GO:0045892	1431	0.0104278	negative regulation of DNA-templated transcription	9	10	471
hallmark	100	ShinyGO	909	GO:0072331	189	0.0105277	signal transduction by p53 class mediator	4	6	472
hallmark	100	ShinyGO	909	GO:1903507	1433	0.0105277	obsolete negative regulation of nucleic acid-templated transcription	0	0	473
hallmark	100	ShinyGO	909	GO:1902679	1435	0.0106509	negative regulation of RNA biosynthetic process	8	9	474
hallmark	100	ShinyGO	909	GO:1900047	52	0.010823	negative regulation of hemostasis	4	5	475
hallmark	100	ShinyGO	909	GO:1902895	52	0.010823	positive regulation of miRNA transcription	9	11	476
hallmark	100	ShinyGO	909	GO:0006641	114	0.0112718	triglyceride metabolic process	7	7	477
hallmark	100	ShinyGO	909	GO:0071407	618	0.0112935	obsolete cellular response to organic cyclic compound	0	0	478
hallmark	100	ShinyGO	909	GO:2000649	53	0.0112935	regulation of sodium ion transmembrane transporter activity	6	9	479
hallmark	100	ShinyGO	909	GO:0044248	2402	0.0112935	obsolete cellular catabolic process	0	0	480
hallmark	100	ShinyGO	909	GO:0042326	387	0.0112935	negative regulation of phosphorylation	8	8	481
hallmark	100	ShinyGO	909	GO:0010676	53	0.0112935	obsolete positive regulation of cellular carbohydrate metabolic process	0	0	482
hallmark	100	ShinyGO	909	GO:0071236	14	0.0114003	cellular response to antibiotic	4	4	483
hallmark	100	ShinyGO	909	GO:0002903	14	0.0114003	negative regulation of B cell apoptotic process	9	9	484
hallmark	100	ShinyGO	909	GO:0048468	2239	0.0114003	cell development	3	3	485
hallmark	100	ShinyGO	909	GO:1905247	14	0.0114003	positive regulation of aspartic-type peptidase activity	7	10	486
hallmark	100	ShinyGO	909	GO:0001894	286	0.0114061	tissue homeostasis	4	4	487
hallmark	100	ShinyGO	909	GO:0061564	501	0.011413	axon development	7	7	488
hallmark	100	ShinyGO	909	GO:0008217	195	0.0116669	regulation of blood pressure	3	3	489
hallmark	100	ShinyGO	909	GO:0008637	116	0.0116954	apoptotic mitochondrial changes	6	6	490
hallmark	100	ShinyGO	909	GO:0009409	54	0.0117012	response to cold	3	4	491
hallmark	100	ShinyGO	909	GO:0010950	196	0.0118583	positive regulation of endopeptidase activity	7	10	492
hallmark	100	ShinyGO	909	GO:0001932	1165	0.0121551	regulation of protein phosphorylation	8	8	493
hallmark	100	ShinyGO	909	GO:0034976	291	0.0122454	response to endoplasmic reticulum stress	4	4	494
hallmark	100	ShinyGO	909	GO:0050819	55	0.0122454	negative regulation of coagulation	5	5	495
hallmark	100	ShinyGO	909	GO:0001659	198	0.012247	temperature homeostasis	3	3	496
hallmark	100	ShinyGO	909	GO:0061138	198	0.012247	morphogenesis of a branching epithelium	3	5	497
hallmark	100	ShinyGO	909	GO:0002262	198	0.012247	myeloid cell homeostasis	2	4	498
hallmark	100	ShinyGO	909	GO:0010940	15	0.0126838	obsolete positive regulation of necrotic cell death	0	0	499
hallmark	100	ShinyGO	909	GO:0002931	56	0.0126838	response to ischemia	3	3	500
hallmark	100	ShinyGO	909	GO:0005980	15	0.0126838	glycogen catabolic process	7	8	501
hallmark	100	ShinyGO	909	GO:0021545	56	0.0126838	cranial nerve development	4	4	502
hallmark	100	ShinyGO	909	GO:0045725	15	0.0126838	positive regulation of glycogen biosynthetic process	8	11	503
hallmark	100	ShinyGO	909	GO:0006754	120	0.012871	ATP biosynthetic process	7	11	504
hallmark	100	ShinyGO	909	GO:0051172	2613	0.0132606	obsolete negative regulation of nitrogen compound metabolic process	0	0	505
hallmark	100	ShinyGO	909	GO:0051897	122	0.0136162	positive regulation of phosphatidylinositol 3-kinase/protein kinase B signal transduction	7	8	506
hallmark	100	ShinyGO	909	GO:2000107	58	0.0138637	negative regulation of leukocyte apoptotic process	7	7	507
hallmark	100	ShinyGO	909	GO:0060135	58	0.0138637	maternal process involved in female pregnancy	3	3	508
hallmark	100	ShinyGO	909	GO:0001541	58	0.0138637	ovarian follicle development	3	3	509
hallmark	100	ShinyGO	909	GO:0031399	1641	0.0139732	regulation of protein modification process	7	7	510
hallmark	100	ShinyGO	909	GO:0009251	16	0.0141329	glucan catabolic process	6	7	511
hallmark	100	ShinyGO	909	GO:0070875	16	0.0141329	positive regulation of glycogen metabolic process	7	9	512
hallmark	100	ShinyGO	909	GO:1902959	16	0.0141329	obsolete regulation of aspartic-type endopeptidase activity involved in amyloid precursor protein catabolic process	0	0	513
hallmark	100	ShinyGO	909	GO:0046321	16	0.0141329	positive regulation of fatty acid oxidation	8	9	514
hallmark	100	ShinyGO	909	GO:0031102	59	0.0143346	neuron projection regeneration	4	7	515
hallmark	100	ShinyGO	909	GO:0001836	59	0.0143346	release of cytochrome c from mitochondria	7	7	516
hallmark	100	ShinyGO	909	GO:0048260	59	0.0143346	positive regulation of receptor-mediated endocytosis	6	8	517
hallmark	100	ShinyGO	909	GO:0008284	1052	0.0145539	positive regulation of cell population proliferation	5	5	518
hallmark	100	ShinyGO	909	GO:0071248	208	0.0145598	cellular response to metal ion	4	4	519
hallmark	100	ShinyGO	909	GO:0001654	412	0.0147695	eye development	5	5	520
hallmark	100	ShinyGO	909	GO:0046660	126	0.014869	female sex differentiation	4	4	521
hallmark	100	ShinyGO	909	GO:0045862	413	0.0149134	positive regulation of proteolysis	8	8	522
hallmark	100	ShinyGO	909	GO:0008016	210	0.0150593	regulation of heart contraction	6	6	523
hallmark	100	ShinyGO	909	GO:0071375	307	0.0151166	cellular response to peptide hormone stimulus	5	5	524
hallmark	100	ShinyGO	909	GO:0150063	416	0.0154387	visual system development	5	5	525
hallmark	100	ShinyGO	909	GO:0030202	17	0.0154891	heparin proteoglycan metabolic process	6	7	526
hallmark	100	ShinyGO	909	GO:0044247	17	0.0154891	obsolete cellular polysaccharide catabolic process	0	0	527
hallmark	100	ShinyGO	909	GO:0001763	212	0.0154891	morphogenesis of a branching structure	2	3	528
hallmark	100	ShinyGO	909	GO:0061469	17	0.0154891	regulation of type B pancreatic cell proliferation	6	6	529
hallmark	100	ShinyGO	909	GO:0051412	17	0.0154891	response to corticosterone	5	7	530
hallmark	100	ShinyGO	909	GO:0010558	1665	0.0155303	negative regulation of macromolecule biosynthetic process	7	7	531
hallmark	100	ShinyGO	909	GO:0051254	1987	0.0156517	positive regulation of RNA metabolic process	7	8	532
hallmark	100	ShinyGO	909	GO:1902305	62	0.0159921	regulation of sodium ion transmembrane transport	7	8	533
hallmark	100	ShinyGO	909	GO:0043277	62	0.0159921	apoptotic cell clearance	5	7	534
hallmark	100	ShinyGO	909	GO:0043534	130	0.0161835	blood vessel endothelial cell migration	5	5	535
hallmark	100	ShinyGO	909	GO:0010565	130	0.0161835	regulation of ketone metabolic process	5	5	536
hallmark	100	ShinyGO	909	GO:0045934	1674	0.0162068	negative regulation of nucleobase-containing compound metabolic process	6	7	537
hallmark	100	ShinyGO	909	GO:0009206	131	0.0165756	purine ribonucleoside triphosphate biosynthetic process	8	10	538
hallmark	100	ShinyGO	909	GO:0019229	63	0.0165831	regulation of vasoconstriction	6	7	539
hallmark	100	ShinyGO	909	GO:0010556	4309	0.0167315	regulation of macromolecule biosynthetic process	6	6	540
hallmark	100	ShinyGO	909	GO:0043491	217	0.0167687	phosphatidylinositol 3-kinase/protein kinase B signal transduction	5	7	541
hallmark	100	ShinyGO	909	GO:0071345	935	0.0167828	cellular response to cytokine stimulus	5	5	542
hallmark	100	ShinyGO	909	GO:0009145	132	0.0168352	purine nucleoside triphosphate biosynthetic process	7	9	543
hallmark	100	ShinyGO	909	GO:0097501	18	0.0168352	stress response to metal ion	3	4	544
hallmark	100	ShinyGO	909	GO:0030206	18	0.0168352	obsolete chondroitin sulfate biosynthetic process	0	0	545
hallmark	100	ShinyGO	909	GO:0051900	18	0.0168352	regulation of mitochondrial depolarization	5	5	546
hallmark	100	ShinyGO	909	GO:0050884	18	0.0168352	neuromuscular process controlling posture	5	5	547
hallmark	100	ShinyGO	909	GO:0006468	1684	0.0168519	protein phosphorylation	6	6	548
hallmark	100	ShinyGO	909	GO:0050679	218	0.016854	positive regulation of epithelial cell proliferation	6	6	549
hallmark	100	ShinyGO	909	GO:0097193	317	0.0168795	intrinsic apoptotic signaling pathway	4	6	550
hallmark	100	ShinyGO	909	GO:1901016	64	0.0169656	regulation of potassium ion transmembrane transporter activity	6	9	551
hallmark	100	ShinyGO	909	GO:0010959	427	0.0169723	regulation of metal ion transport	6	6	552
hallmark	100	ShinyGO	909	GO:0001101	133	0.0170311	response to acid chemical	3	3	553
hallmark	100	ShinyGO	909	GO:0048880	428	0.0171312	sensory system development	4	4	554
hallmark	100	ShinyGO	909	GO:0030100	220	0.0173381	regulation of endocytosis	5	6	555
hallmark	100	ShinyGO	909	GO:2000351	65	0.0175706	regulation of endothelial cell apoptotic process	6	6	556
hallmark	100	ShinyGO	909	GO:0090287	321	0.0177295	regulation of cellular response to growth factor stimulus	4	4	557
hallmark	100	ShinyGO	909	GO:0009101	322	0.0179705	glycoprotein biosynthetic process	5	6	558
hallmark	100	ShinyGO	909	GO:0051917	19	0.0181641	regulation of fibrinolysis	5	8	559
hallmark	100	ShinyGO	909	GO:2000811	19	0.0181641	negative regulation of anoikis	7	7	560
hallmark	100	ShinyGO	909	GO:0006044	19	0.0181641	N-acetylglucosamine metabolic process	6	6	561
hallmark	100	ShinyGO	909	GO:0006089	19	0.0181641	lactate metabolic process	8	8	562
hallmark	100	ShinyGO	909	GO:0000272	19	0.0181641	polysaccharide catabolic process	5	6	563
hallmark	100	ShinyGO	909	GO:0070228	66	0.0181641	regulation of lymphocyte apoptotic process	7	7	564
hallmark	100	ShinyGO	909	GO:0043116	19	0.0181641	negative regulation of vascular permeability	4	6	565
hallmark	100	ShinyGO	909	GO:0018105	324	0.0182636	peptidyl-serine phosphorylation	7	8	566
hallmark	100	ShinyGO	909	GO:0051253	1546	0.0182661	negative regulation of RNA metabolic process	7	8	567
hallmark	100	ShinyGO	909	GO:0071331	137	0.0184119	cellular response to hexose stimulus	7	7	568
hallmark	100	ShinyGO	909	GO:0009201	137	0.0184119	ribonucleoside triphosphate biosynthetic process	7	9	569
hallmark	100	ShinyGO	909	GO:0002244	138	0.0188651	hematopoietic progenitor cell differentiation	4	4	570
hallmark	100	ShinyGO	909	GO:0060048	139	0.0192915	cardiac muscle contraction	6	6	571
hallmark	100	ShinyGO	909	GO:0071326	139	0.0192915	cellular response to monosaccharide stimulus	6	6	572
hallmark	100	ShinyGO	909	GO:0040014	68	0.0193757	regulation of multicellular organism growth	4	5	573
hallmark	100	ShinyGO	909	GO:0048569	20	0.0198089	obsolete post-embryonic animal organ development	0	0	574
hallmark	100	ShinyGO	909	GO:0043065	563	0.01984	positive regulation of apoptotic process	6	6	575
hallmark	100	ShinyGO	909	GO:0031638	69	0.0200521	zymogen activation	7	7	576
hallmark	100	ShinyGO	909	GO:0070265	69	0.0200521	obsolete necrotic cell death	0	0	577
hallmark	100	ShinyGO	909	GO:0030218	141	0.0200916	erythrocyte differentiation	5	5	578
hallmark	100	ShinyGO	909	GO:0034645	1259	0.0202515	obsolete cellular macromolecule biosynthetic process	0	0	579
hallmark	100	ShinyGO	909	GO:0030098	445	0.0202695	lymphocyte differentiation	4	6	580
hallmark	100	ShinyGO	909	GO:1902532	566	0.020274	negative regulation of intracellular signal transduction	6	7	581
hallmark	100	ShinyGO	909	GO:0090090	142	0.0204634	negative regulation of canonical Wnt signaling pathway	7	8	582
hallmark	100	ShinyGO	909	GO:0072577	70	0.0206686	endothelial cell apoptotic process	5	5	583
hallmark	100	ShinyGO	909	GO:0097746	143	0.0208743	blood vessel diameter maintenance	5	6	584
hallmark	100	ShinyGO	909	GO:0035296	143	0.0208743	regulation of tube diameter	5	5	585
hallmark	100	ShinyGO	909	GO:0002902	21	0.0211318	regulation of B cell apoptotic process	8	8	586
hallmark	100	ShinyGO	909	GO:0008406	234	0.0211318	gonad development	4	4	587
hallmark	100	ShinyGO	909	GO:0006357	2747	0.0211318	regulation of transcription by RNA polymerase II	9	10	588
hallmark	100	ShinyGO	909	GO:0035150	144	0.0211318	regulation of tube size	4	4	589
hallmark	100	ShinyGO	909	GO:2001169	21	0.0211318	regulation of ATP biosynthetic process	8	10	590
hallmark	100	ShinyGO	909	GO:1901017	21	0.0211318	negative regulation of potassium ion transmembrane transporter activity	6	10	591
hallmark	100	ShinyGO	909	GO:0051882	21	0.0211318	mitochondrial depolarization	5	5	592
hallmark	100	ShinyGO	909	GO:0002684	1119	0.0211318	positive regulation of immune system process	4	4	593
hallmark	100	ShinyGO	909	GO:0040008	702	0.0213837	regulation of growth	3	3	594
hallmark	100	ShinyGO	909	GO:0007409	452	0.0214776	axonogenesis	6	8	595
hallmark	100	ShinyGO	909	GO:0007417	1123	0.0214776	central nervous system development	4	4	596
hallmark	100	ShinyGO	909	GO:0009205	145	0.0214918	purine ribonucleoside triphosphate metabolic process	8	9	597
hallmark	100	ShinyGO	909	GO:0042698	72	0.0218148	ovulation cycle	2	3	598
hallmark	100	ShinyGO	909	GO:0043068	576	0.0218443	positive regulation of programmed cell death	5	5	599
hallmark	100	ShinyGO	909	GO:0048813	146	0.0219134	dendrite morphogenesis	6	8	600
hallmark	100	ShinyGO	909	GO:0071241	238	0.022278	obsolete cellular response to inorganic substance	0	0	601
hallmark	100	ShinyGO	909	GO:0045936	456	0.022278	negative regulation of phosphate metabolic process	7	7	602
hallmark	100	ShinyGO	909	GO:0001933	342	0.022278	negative regulation of protein phosphorylation	9	9	603
hallmark	100	ShinyGO	909	GO:0007204	342	0.022278	positive regulation of cytosolic calcium ion concentration	3	3	604
hallmark	100	ShinyGO	909	GO:0001775	1280	0.0222834	cell activation	2	2	605
hallmark	100	ShinyGO	909	GO:0010563	457	0.0224238	negative regulation of phosphorus metabolic process	6	6	606
hallmark	100	ShinyGO	909	GO:0045137	239	0.0225324	development of primary sexual characteristics	3	3	607
hallmark	100	ShinyGO	909	GO:0046426	22	0.0225324	negative regulation of receptor signaling pathway via JAK-STAT	7	8	608
hallmark	100	ShinyGO	909	GO:0036120	22	0.0225324	cellular response to platelet-derived growth factor stimulus	5	5	609
hallmark	100	ShinyGO	909	GO:0034654	4425	0.0225324	nucleobase-containing compound biosynthetic process	4	5	610
hallmark	100	ShinyGO	909	GO:0009142	148	0.0225838	nucleoside triphosphate biosynthetic process	6	8	611
hallmark	100	ShinyGO	909	GO:0019219	4433	0.0229416	regulation of nucleobase-containing compound metabolic process	6	6	612
hallmark	100	ShinyGO	909	GO:0071322	149	0.0229416	cellular response to carbohydrate stimulus	5	5	613
hallmark	100	ShinyGO	909	GO:1902893	74	0.0229416	regulation of miRNA transcription	8	10	614
hallmark	100	ShinyGO	909	GO:0033135	149	0.0229416	regulation of peptidyl-serine phosphorylation	9	9	615
hallmark	100	ShinyGO	909	GO:0006639	149	0.0229416	acylglycerol metabolic process	6	6	616
hallmark	100	ShinyGO	909	GO:0050920	241	0.0229773	regulation of chemotaxis	4	5	617
hallmark	100	ShinyGO	909	GO:0044057	584	0.0229898	regulation of system process	4	4	618
hallmark	100	ShinyGO	909	GO:0006638	150	0.02334	neutral lipid metabolic process	5	5	619
hallmark	100	ShinyGO	909	GO:0009144	150	0.02334	purine nucleoside triphosphate metabolic process	7	8	620
hallmark	100	ShinyGO	909	GO:0045913	75	0.0235208	positive regulation of carbohydrate metabolic process	6	7	621
hallmark	100	ShinyGO	909	GO:0061614	75	0.0235208	miRNA transcription	7	9	622
hallmark	100	ShinyGO	909	GO:0001890	151	0.023742	placenta development	4	4	623
hallmark	100	ShinyGO	909	GO:0034101	151	0.023742	erythrocyte homeostasis	3	5	624
hallmark	100	ShinyGO	909	GO:0050650	23	0.0239404	chondroitin sulfate proteoglycan biosynthetic process	5	8	625
hallmark	100	ShinyGO	909	GO:0035902	23	0.0239404	response to immobilization stress	3	3	626
hallmark	100	ShinyGO	909	GO:0046697	23	0.0239404	decidualization	3	4	627
hallmark	100	ShinyGO	909	GO:0051592	152	0.0240709	response to calcium ion	4	4	628
hallmark	100	ShinyGO	909	GO:0062013	152	0.0240709	positive regulation of small molecule metabolic process	6	6	629
hallmark	100	ShinyGO	909	GO:0009199	152	0.0240709	ribonucleoside triphosphate metabolic process	7	8	630
hallmark	100	ShinyGO	909	GO:0007411	245	0.024078	axon guidance	8	8	631
hallmark	100	ShinyGO	909	GO:0097191	246	0.0243388	extrinsic apoptotic signaling pathway	4	6	632
hallmark	100	ShinyGO	909	GO:0060348	246	0.0243388	bone development	4	4	633
hallmark	100	ShinyGO	909	GO:0097485	246	0.0243388	neuron projection guidance	7	7	634
hallmark	100	ShinyGO	909	GO:0033673	246	0.0243388	negative regulation of kinase activity	6	9	635
hallmark	100	ShinyGO	909	GO:0035264	153	0.0244023	multicellular organism growth	2	3	636
hallmark	100	ShinyGO	909	GO:0003151	77	0.0246839	outflow tract morphogenesis	3	3	637
hallmark	100	ShinyGO	909	GO:0070613	77	0.0246839	regulation of protein processing	8	9	638
hallmark	100	ShinyGO	909	GO:0051247	1618	0.0247499	positive regulation of protein metabolic process	7	7	639
hallmark	100	ShinyGO	909	GO:0006813	248	0.0249822	potassium ion transport	7	7	640
hallmark	100	ShinyGO	909	GO:0030198	355	0.0250895	extracellular matrix organization	5	5	641
hallmark	100	ShinyGO	909	GO:0060326	355	0.0250895	cell chemotaxis	4	4	642
hallmark	100	ShinyGO	909	GO:0030199	78	0.0251981	collagen fibril organization	5	6	643
hallmark	100	ShinyGO	909	GO:0010675	155	0.0251981	obsolete regulation of cellular carbohydrate metabolic process	0	0	644
hallmark	100	ShinyGO	909	GO:0048762	249	0.0251981	mesenchymal cell differentiation	4	4	645
hallmark	100	ShinyGO	909	GO:0060544	24	0.0251981	regulation of necroptotic process	6	6	646
hallmark	100	ShinyGO	909	GO:0043062	356	0.0251981	extracellular structure organization	4	4	647
hallmark	100	ShinyGO	909	GO:0036119	24	0.0251981	response to platelet-derived growth factor	4	4	648
hallmark	100	ShinyGO	909	GO:0009636	250	0.0254386	response to toxic substance	3	3	649
hallmark	100	ShinyGO	909	GO:2001234	250	0.0254386	negative regulation of apoptotic signaling pathway	6	7	650
hallmark	100	ShinyGO	909	GO:0044272	156	0.0255283	sulfur compound biosynthetic process	4	4	651
hallmark	100	ShinyGO	909	GO:1901362	4676	0.0256804	obsolete organic cyclic compound biosynthetic process	0	0	652
hallmark	100	ShinyGO	909	GO:0097006	79	0.0259067	regulation of plasma lipoprotein particle levels	3	3	653
hallmark	100	ShinyGO	909	GO:0045229	359	0.0259489	external encapsulating structure organization	4	4	654
hallmark	100	ShinyGO	909	GO:0035148	157	0.0259489	tube formation	3	3	655
hallmark	100	ShinyGO	909	GO:0019216	360	0.0262151	regulation of lipid metabolic process	6	6	656
hallmark	100	ShinyGO	909	GO:0007517	360	0.0262151	muscle organ development	4	4	657
hallmark	100	ShinyGO	909	GO:1903317	80	0.0265865	regulation of protein maturation	7	8	658
hallmark	100	ShinyGO	909	GO:0043502	80	0.0265865	regulation of muscle adaptation	4	6	659
hallmark	100	ShinyGO	909	GO:0051923	25	0.0266145	sulfation	4	4	660
hallmark	100	ShinyGO	909	GO:1904893	25	0.0266145	negative regulation of receptor signaling pathway via STAT	6	7	661
hallmark	100	ShinyGO	909	GO:0046885	25	0.0266145	regulation of hormone biosynthetic process	5	6	662
hallmark	100	ShinyGO	909	GO:1901380	25	0.0266145	negative regulation of potassium ion transmembrane transport	7	9	663
hallmark	100	ShinyGO	909	GO:0010876	480	0.0266145	lipid localization	3	3	664
hallmark	100	ShinyGO	909	GO:1901522	25	0.0266145	obsolete positive regulation of transcription from RNA polymerase II promoter involved in cellular response to chemical stimulus	0	0	665
hallmark	100	ShinyGO	909	GO:1905952	159	0.0266802	regulation of lipid localization	4	4	666
hallmark	100	ShinyGO	909	GO:0018130	4503	0.0268588	obsolete heterocycle biosynthetic process	0	0	667
hallmark	100	ShinyGO	909	GO:0000122	1024	0.0269306	negative regulation of transcription by RNA polymerase II	10	11	668
hallmark	100	ShinyGO	909	GO:0120161	160	0.0269895	regulation of cold-induced thermogenesis	4	5	669
hallmark	100	ShinyGO	909	GO:0008543	81	0.0269895	fibroblast growth factor receptor signaling pathway	6	8	670
hallmark	100	ShinyGO	909	GO:0106106	160	0.0269895	cold-induced thermogenesis	4	4	671
hallmark	100	ShinyGO	909	GO:0061045	81	0.0269895	negative regulation of wound healing	6	7	672
hallmark	100	ShinyGO	909	GO:1901214	364	0.0269895	obsolete regulation of neuron death	0	0	673
hallmark	100	ShinyGO	909	GO:0000003	1644	0.0271346	obsolete reproduction	0	0	674
hallmark	100	ShinyGO	909	GO:0097435	883	0.0272986	supramolecular fiber organization	4	4	675
hallmark	100	ShinyGO	909	GO:0019438	4513	0.0274052	obsolete aromatic compound biosynthetic process	0	0	676
hallmark	100	ShinyGO	909	GO:0045834	161	0.0274219	positive regulation of lipid metabolic process	6	7	677
hallmark	100	ShinyGO	909	GO:2000209	26	0.0278678	regulation of anoikis	6	6	678
hallmark	100	ShinyGO	909	GO:0010460	26	0.0278678	positive regulation of heart rate	4	8	679
hallmark	100	ShinyGO	909	GO:0010884	26	0.0278678	positive regulation of lipid storage	5	6	680
hallmark	100	ShinyGO	909	GO:0035988	26	0.0278678	chondrocyte proliferation	3	3	681
hallmark	100	ShinyGO	909	GO:0035994	26	0.0278678	response to muscle stretch	4	4	682
hallmark	100	ShinyGO	909	GO:0070233	26	0.0278678	negative regulation of T cell apoptotic process	9	9	683
hallmark	100	ShinyGO	909	GO:1901071	26	0.0278678	glucosamine-containing compound metabolic process	5	5	684
hallmark	100	ShinyGO	909	GO:1905245	26	0.0278678	obsolete regulation of aspartic-type peptidase activity	0	0	685
hallmark	100	ShinyGO	909	GO:0001783	26	0.0278678	B cell apoptotic process	7	7	686
hallmark	100	ShinyGO	909	GO:0032868	259	0.0278882	response to insulin	5	5	687
hallmark	100	ShinyGO	909	GO:0042310	83	0.0281684	vasoconstriction	6	7	688
hallmark	100	ShinyGO	909	GO:0030301	83	0.0281684	cholesterol transport	6	6	689
hallmark	100	ShinyGO	909	GO:0022407	616	0.0282042	regulation of cell-cell adhesion	5	5	690
hallmark	100	ShinyGO	909	GO:0006790	370	0.0283994	sulfur compound metabolic process	3	3	691
hallmark	100	ShinyGO	909	GO:0006954	892	0.0285399	inflammatory response	4	4	692
hallmark	100	ShinyGO	909	GO:0021675	84	0.0289431	nerve development	3	3	693
hallmark	100	ShinyGO	909	GO:0006366	2859	0.0289431	transcription by RNA polymerase II	8	9	694
hallmark	100	ShinyGO	909	GO:0050927	27	0.0294529	positive regulation of positive chemotaxis	6	7	695
hallmark	100	ShinyGO	909	GO:0034383	27	0.0294529	low-density lipoprotein particle clearance	3	3	696
hallmark	100	ShinyGO	909	GO:0051247	1504	0.0294529	positive regulation of protein metabolic process	7	7	697
hallmark	100	ShinyGO	909	GO:0062098	27	0.0294529	regulation of programmed necrotic cell death	5	5	698
hallmark	100	ShinyGO	909	GO:0061042	27	0.0294529	vascular wound healing	5	5	699
hallmark	100	ShinyGO	909	GO:0010821	166	0.0295101	regulation of mitochondrion organization	6	6	700
hallmark	100	ShinyGO	909	GO:0070227	85	0.0295407	lymphocyte apoptotic process	6	6	701
hallmark	100	ShinyGO	909	GO:1903522	264	0.0295407	regulation of blood circulation	5	5	702
hallmark	100	ShinyGO	909	GO:0048592	167	0.030005	eye morphogenesis	5	5	703
hallmark	100	ShinyGO	909	GO:1901264	86	0.0303296	carbohydrate derivative transport	4	4	704
hallmark	100	ShinyGO	909	GO:0002028	86	0.0303296	regulation of sodium ion transport	7	7	705
hallmark	100	ShinyGO	909	GO:0016485	266	0.0303296	protein processing	6	6	706
hallmark	100	ShinyGO	909	GO:0051480	377	0.0303312	regulation of cytosolic calcium ion concentration	6	7	707
hallmark	100	ShinyGO	909	GO:0009057	1514	0.030591	macromolecule catabolic process	4	4	708
hallmark	100	ShinyGO	909	GO:0006355	3797	0.030591	regulation of DNA-templated transcription	8	9	709
hallmark	100	ShinyGO	909	GO:1903506	3798	0.0306565	obsolete regulation of nucleic acid-templated transcription	0	0	710
hallmark	100	ShinyGO	909	GO:0044342	28	0.03092	type B pancreatic cell proliferation	4	4	711
hallmark	100	ShinyGO	909	GO:0032469	28	0.03092	endoplasmic reticulum calcium ion homeostasis	6	7	712
hallmark	100	ShinyGO	909	GO:0018126	28	0.03092	protein hydroxylation	6	6	713
hallmark	100	ShinyGO	909	GO:2001236	169	0.03092	regulation of extrinsic apoptotic signaling pathway	6	7	714
hallmark	100	ShinyGO	909	GO:0050926	28	0.03092	regulation of positive chemotaxis	5	6	715
hallmark	100	ShinyGO	909	GO:0032870	630	0.0309743	cellular response to hormone stimulus	4	4	716
hallmark	100	ShinyGO	909	GO:2001141	3807	0.031339	regulation of RNA biosynthetic process	7	8	717
hallmark	100	ShinyGO	909	GO:1900048	29	0.0325688	positive regulation of hemostasis	4	5	718
hallmark	100	ShinyGO	909	GO:0090200	29	0.0325688	positive regulation of release of cytochrome c from mitochondria	7	8	719
hallmark	100	ShinyGO	909	GO:0030194	29	0.0325688	positive regulation of blood coagulation	5	8	720
hallmark	100	ShinyGO	909	GO:0031579	29	0.0325688	membrane raft organization	5	5	721
hallmark	100	ShinyGO	909	GO:0031589	385	0.0325688	cell-substrate adhesion	3	3	722
hallmark	100	ShinyGO	909	GO:0033137	29	0.0325688	negative regulation of peptidyl-serine phosphorylation	10	10	723
hallmark	100	ShinyGO	909	GO:0035886	29	0.0325688	vascular associated smooth muscle cell differentiation	6	6	724
hallmark	100	ShinyGO	909	GO:0080134	1529	0.0325688	regulation of response to stress	4	4	725
hallmark	100	ShinyGO	909	GO:0010962	29	0.0325688	regulation of glucan biosynthetic process	8	9	726
hallmark	100	ShinyGO	909	GO:0005979	29	0.0325688	regulation of glycogen biosynthetic process	7	10	727
hallmark	100	ShinyGO	909	GO:0009141	173	0.0327493	nucleoside triphosphate metabolic process	6	7	728
hallmark	100	ShinyGO	909	GO:1990845	174	0.0332258	adaptive thermogenesis	3	3	729
hallmark	100	ShinyGO	909	GO:0019217	90	0.0332258	regulation of fatty acid metabolic process	6	7	730
hallmark	100	ShinyGO	909	GO:0018193	1375	0.0332258	peptidyl-amino acid modification	6	6	731
hallmark	100	ShinyGO	909	GO:0030178	174	0.0332258	negative regulation of Wnt signaling pathway	6	7	732
hallmark	100	ShinyGO	909	GO:0045935	2204	0.0335716	positive regulation of nucleobase-containing compound metabolic process	6	7	733
hallmark	100	ShinyGO	909	GO:1901379	91	0.0339935	regulation of potassium ion transmembrane transport	7	8	734
hallmark	100	ShinyGO	909	GO:0061515	91	0.0339935	myeloid cell development	5	5	735
hallmark	100	ShinyGO	909	GO:0033627	91	0.0339935	cell adhesion mediated by integrin	3	3	736
hallmark	100	ShinyGO	909	GO:0036003	30	0.0342354	obsolete positive regulation of transcription from RNA polymerase II promoter in response to stress	0	0	737
hallmark	100	ShinyGO	909	GO:1901863	30	0.0342354	positive regulation of muscle tissue development	5	5	738
hallmark	100	ShinyGO	909	GO:0007568	176	0.0342354	obsolete aging	0	0	739
hallmark	100	ShinyGO	909	GO:0051345	646	0.0346285	positive regulation of hydrolase activity	5	5	740
hallmark	100	ShinyGO	909	GO:0072332	92	0.0346983	intrinsic apoptotic signaling pathway by p53 class mediator	5	7	741
hallmark	100	ShinyGO	909	GO:0060395	92	0.0346983	SMAD protein signal transduction	5	7	742
hallmark	100	ShinyGO	909	GO:0071277	92	0.0346983	cellular response to calcium ion	5	5	743
hallmark	100	ShinyGO	909	GO:2001242	178	0.0353078	regulation of intrinsic apoptotic signaling pathway	6	7	744
hallmark	100	ShinyGO	909	GO:0008037	178	0.0353078	cell recognition	2	2	745
hallmark	100	ShinyGO	909	GO:2001233	395	0.0357607	regulation of apoptotic signaling pathway	5	6	746
hallmark	100	ShinyGO	909	GO:0031069	31	0.0357607	hair follicle morphogenesis	3	4	747
hallmark	100	ShinyGO	909	GO:0035725	179	0.0357607	sodium ion transmembrane transport	5	8	748
hallmark	100	ShinyGO	909	GO:0045736	31	0.0357607	negative regulation of cyclin-dependent protein serine/threonine kinase activity	6	12	749
hallmark	100	ShinyGO	909	GO:2000352	31	0.0357607	negative regulation of endothelial cell apoptotic process	7	7	750
hallmark	100	ShinyGO	909	GO:1904030	31	0.0357607	negative regulation of cyclin-dependent protein kinase activity	8	11	751
hallmark	100	ShinyGO	909	GO:1903846	31	0.0357607	positive regulation of cellular response to transforming growth factor beta stimulus	5	6	752
hallmark	100	ShinyGO	909	GO:0050820	31	0.0357607	positive regulation of coagulation	5	5	753
hallmark	100	ShinyGO	909	GO:0030511	31	0.0357607	positive regulation of transforming growth factor beta receptor signaling pathway	6	8	754
hallmark	100	ShinyGO	909	GO:1905954	94	0.0361705	positive regulation of lipid localization	4	5	755
hallmark	100	ShinyGO	909	GO:0042632	94	0.0361705	cholesterol homeostasis	5	5	756
hallmark	100	ShinyGO	909	GO:0061448	283	0.0362786	connective tissue development	4	4	757
hallmark	100	ShinyGO	909	GO:0022898	283	0.0362786	regulation of transmembrane transporter activity	4	6	758
hallmark	100	ShinyGO	909	GO:1901566	1888	0.0362786	obsolete organonitrogen compound biosynthetic process	0	0	759
hallmark	100	ShinyGO	909	GO:0016049	522	0.0362786	cell growth	2	2	760
hallmark	100	ShinyGO	909	GO:0055092	95	0.0369389	sterol homeostasis	4	4	761
hallmark	100	ShinyGO	909	GO:0009791	95	0.0369389	post-embryonic development	2	2	762
hallmark	100	ShinyGO	909	GO:0120036	1563	0.037148	plasma membrane bounded cell projection organization	5	5	763
hallmark	100	ShinyGO	909	GO:0051348	285	0.037148	negative regulation of transferase activity	5	5	764
hallmark	100	ShinyGO	909	GO:0007610	659	0.0374834	behavior	2	2	765
hallmark	100	ShinyGO	909	GO:0043267	32	0.0374834	negative regulation of potassium ion transport	6	8	766
hallmark	100	ShinyGO	909	GO:1990823	97	0.0387939	response to leukemia inhibitory factor	5	5	767
hallmark	100	ShinyGO	909	GO:1903035	97	0.0387939	negative regulation of response to wounding	5	6	768
hallmark	100	ShinyGO	909	GO:1902230	33	0.0394327	negative regulation of intrinsic apoptotic signaling pathway in response to DNA damage	6	9	769
hallmark	100	ShinyGO	909	GO:0038083	33	0.0394327	peptidyl-tyrosine autophosphorylation	8	9	770
hallmark	100	ShinyGO	909	GO:0001893	33	0.0394327	maternal placenta development	3	4	771
hallmark	100	ShinyGO	909	GO:0071353	33	0.0394327	cellular response to interleukin-4	6	6	772
hallmark	100	ShinyGO	909	GO:0006109	186	0.0395637	regulation of carbohydrate metabolic process	6	6	773
hallmark	100	ShinyGO	909	GO:0098609	1104	0.0399191	cell-cell adhesion	3	3	774
hallmark	100	ShinyGO	909	GO:0007548	292	0.0403853	sex differentiation	3	3	775
hallmark	100	ShinyGO	909	GO:0043255	99	0.0405345	regulation of carbohydrate biosynthetic process	6	7	776
hallmark	100	ShinyGO	909	GO:0060840	99	0.0405345	artery development	4	4	777
hallmark	100	ShinyGO	909	GO:0044419	1917	0.0407087	biological process involved in interspecies interaction between organisms	1	1	778
hallmark	100	ShinyGO	909	GO:0015918	100	0.0413371	sterol transport	5	5	779
hallmark	100	ShinyGO	909	GO:0003073	100	0.0413371	regulation of systemic arterial blood pressure	4	4	780
hallmark	100	ShinyGO	909	GO:0043279	100	0.0413371	response to alkaloid	4	4	781
hallmark	100	ShinyGO	909	GO:0060306	34	0.0413371	regulation of membrane repolarization	3	4	782
hallmark	100	ShinyGO	909	GO:0086005	34	0.0413371	ventricular cardiac muscle cell action potential	7	7	783
hallmark	100	ShinyGO	909	GO:0090092	295	0.0416001	regulation of transmembrane receptor protein serine/threonine kinase signaling pathway	5	6	784
hallmark	100	ShinyGO	909	GO:0051252	4112	0.0421892	regulation of RNA metabolic process	6	7	785
hallmark	100	ShinyGO	909	GO:0006631	414	0.0421892	fatty acid metabolic process	5	8	786
hallmark	100	ShinyGO	909	GO:0030512	101	0.0422523	negative regulation of transforming growth factor beta receptor signaling pathway	7	8	787
hallmark	100	ShinyGO	909	GO:0006812	1274	0.0428998	monoatomic cation transport	5	5	788
hallmark	100	ShinyGO	909	GO:0055001	192	0.0431215	muscle cell development	4	4	789
hallmark	100	ShinyGO	909	GO:0048730	35	0.0431215	epidermis morphogenesis	5	5	790
hallmark	100	ShinyGO	909	GO:0061099	35	0.0431215	negative regulation of protein tyrosine kinase activity	8	11	791
hallmark	100	ShinyGO	909	GO:0043535	102	0.0431215	regulation of blood vessel endothelial cell migration	7	7	792
hallmark	100	ShinyGO	909	GO:0006869	417	0.0432243	lipid transport	4	4	793
hallmark	100	ShinyGO	909	GO:0045321	1122	0.0435852	leukocyte activation	2	3	794
hallmark	100	ShinyGO	909	GO:0002376	3183	0.0436969	immune system process	1	1	795
hallmark	100	ShinyGO	909	GO:0006351	3936	0.0437783	DNA-templated transcription	7	8	796
hallmark	100	ShinyGO	909	GO:0032409	300	0.0437783	regulation of transporter activity	3	3	797
hallmark	100	ShinyGO	909	GO:0097659	3937	0.0438181	obsolete nucleic acid-templated transcription	0	0	798
hallmark	100	ShinyGO	909	GO:1901216	103	0.0438324	obsolete positive regulation of neuron death	0	0	799
hallmark	100	ShinyGO	909	GO:0061097	103	0.0438324	regulation of protein tyrosine kinase activity	7	10	800
hallmark	100	ShinyGO	909	GO:0031099	194	0.0440043	regeneration	3	3	801
hallmark	100	ShinyGO	909	GO:0009607	1771	0.0440043	response to biotic stimulus	2	2	802
hallmark	100	ShinyGO	909	GO:0043549	826	0.0440838	regulation of kinase activity	5	8	803
hallmark	100	ShinyGO	909	GO:0060218	36	0.0441349	hematopoietic stem cell differentiation	5	5	804
hallmark	100	ShinyGO	909	GO:0070670	36	0.0441349	response to interleukin-4	5	5	805
hallmark	100	ShinyGO	909	GO:0070873	36	0.0441349	regulation of glycogen metabolic process	6	8	806
hallmark	100	ShinyGO	909	GO:1902993	36	0.0441349	positive regulation of amyloid precursor protein catabolic process	8	8	807
hallmark	100	ShinyGO	909	GO:0071312	36	0.0441349	cellular response to alkaloid	5	5	808
hallmark	100	ShinyGO	909	GO:0043276	36	0.0441349	anoikis	5	5	809
hallmark	100	ShinyGO	909	GO:0046320	36	0.0441349	regulation of fatty acid oxidation	7	8	810
hallmark	100	ShinyGO	909	GO:0060055	36	0.0441349	angiogenesis involved in wound healing	4	4	811
hallmark	100	ShinyGO	909	GO:0030030	1606	0.0441349	cell projection organization	4	4	812
hallmark	100	ShinyGO	909	GO:0002009	550	0.0441349	morphogenesis of an epithelium	4	4	813
hallmark	100	ShinyGO	909	GO:0030433	104	0.0441349	obsolete ubiquitin-dependent ERAD pathway	0	0	814
hallmark	100	ShinyGO	909	GO:0032885	36	0.0441349	regulation of polysaccharide biosynthetic process	7	8	815
hallmark	100	ShinyGO	909	GO:0032965	36	0.0441349	regulation of collagen biosynthetic process	6	6	816
hallmark	100	ShinyGO	909	GO:0032103	552	0.0449027	positive regulation of response to external stimulus	5	5	817
hallmark	100	ShinyGO	909	GO:0032774	3957	0.0456266	RNA biosynthetic process	6	7	818
hallmark	100	ShinyGO	909	GO:0048536	37	0.0460146	spleen development	5	5	819
hallmark	100	ShinyGO	909	GO:0070328	37	0.0460146	triglyceride homeostasis	5	5	820
hallmark	100	ShinyGO	909	GO:0055090	37	0.0460146	acylglycerol homeostasis	4	4	821
hallmark	100	ShinyGO	909	GO:0071711	37	0.0460146	basement membrane organization	6	6	822
hallmark	100	ShinyGO	909	GO:0010638	555	0.0460146	positive regulation of organelle organization	6	6	823
hallmark	100	ShinyGO	909	GO:0045923	37	0.0460146	positive regulation of fatty acid metabolic process	7	8	824
hallmark	100	ShinyGO	909	GO:0030224	37	0.0460146	monocyte differentiation	6	6	825
hallmark	100	ShinyGO	909	GO:0044344	107	0.0468779	cellular response to fibroblast growth factor stimulus	5	5	826
hallmark	100	ShinyGO	909	GO:0043500	107	0.0468779	muscle adaptation	2	4	827
hallmark	100	ShinyGO	909	GO:0010595	107	0.0468779	positive regulation of endothelial cell migration	7	7	828
hallmark	100	ShinyGO	909	GO:0002027	107	0.0468779	regulation of heart rate	3	7	829
hallmark	100	ShinyGO	909	GO:0002690	108	0.0479497	positive regulation of leukocyte chemotaxis	6	8	830
hallmark	100	ShinyGO	909	GO:2001243	108	0.0479497	negative regulation of intrinsic apoptotic signaling pathway	7	8	831
hallmark	100	ShinyGO	909	GO:0006910	38	0.0479673	phagocytosis, recognition	3	3	832
hallmark	100	ShinyGO	909	GO:0032570	38	0.0479673	response to progesterone	5	5	833
hallmark	100	ShinyGO	909	GO:0051341	111	0.0480739	regulation of oxidoreductase activity	4	4	834
hallmark	100	ShinyGO	909	GO:0060485	313	0.0480739	mesenchyme development	4	4	835
hallmark	100	ShinyGO	909	GO:0048821	39	0.0480739	erythrocyte development	6	6	836
hallmark	100	ShinyGO	909	GO:0051128	2509	0.0480739	regulation of cellular component organization	4	4	837
hallmark	100	ShinyGO	909	GO:0022409	434	0.0480739	positive regulation of cell-cell adhesion	6	6	838
hallmark	100	ShinyGO	909	GO:0022414	1635	0.0480739	reproductive process	1	1	839
hallmark	100	ShinyGO	909	GO:0045859	702	0.0480739	regulation of protein kinase activity	6	9	840
hallmark	100	ShinyGO	909	GO:0046903	1001	0.0480739	secretion	4	4	841
hallmark	100	ShinyGO	909	GO:0032963	109	0.0480739	collagen metabolic process	3	3	842
hallmark	100	ShinyGO	909	GO:0034110	39	0.0480739	regulation of homotypic cell-cell adhesion	6	6	843
hallmark	100	ShinyGO	909	GO:0032869	206	0.0481541	cellular response to insulin stimulus	6	6	844
hallmark	100	ShinyGO	909	GO:0060070	317	0.0483788	canonical Wnt signaling pathway	5	7	845
hallmark	100	ShinyGO	909	GO:0051234	4987	0.0487535	establishment of localization	2	2	846
hallmark	100	ShinyGO	909	GO:2001237	112	0.0487535	negative regulation of extrinsic apoptotic signaling pathway	7	8	847
hallmark	100	ShinyGO	909	GO:2000106	112	0.0487535	regulation of leukocyte apoptotic process	6	6	848
hallmark	100	ShinyGO	909	GO:0032350	40	0.0488703	regulation of hormone metabolic process	4	5	849
hallmark	100	ShinyGO	909	GO:0009266	208	0.0494043	response to temperature stimulus	3	3	850
hallmark	100	ShinyGO	909	GO:0071774	113	0.0496501	response to fibroblast growth factor	4	4	851
hallmark	100	ShinyGO	909	GO:0055085	1653	0.0496501	transmembrane transport	2	4	852
hallmark	100	ShinyGO	909	GO:1904659	113	0.0496501	D-glucose transmembrane transport	6	8	853
hallmark	100	ShinyGO	909	GO:0010712	41	0.050724	regulation of collagen metabolic process	5	5	854
hallmark	100	ShinyGO	909	GO:0019432	41	0.050724	triglyceride biosynthetic process	7	8	855
hallmark	100	ShinyGO	909	GO:0050892	41	0.050724	intestinal absorption	4	4	856
hallmark	100	ShinyGO	909	GO:1902229	41	0.050724	regulation of intrinsic apoptotic signaling pathway in response to DNA damage	5	8	857
hallmark	100	ShinyGO	909	GO:1900371	41	0.050724	regulation of purine nucleotide biosynthetic process	7	9	858
hallmark	100	ShinyGO	909	GO:0045639	115	0.0516867	positive regulation of myeloid cell differentiation	6	8	859
hallmark	100	ShinyGO	909	GO:1901890	116	0.0527764	positive regulation of cell junction assembly	6	6	860
hallmark	100	ShinyGO	909	GO:0033138	116	0.0527764	positive regulation of peptidyl-serine phosphorylation	10	10	861
hallmark	100	ShinyGO	909	GO:0006040	42	0.0528186	amino sugar metabolic process	4	4	862
hallmark	100	ShinyGO	909	GO:0030808	42	0.0528186	regulation of nucleotide biosynthetic process	6	8	863
hallmark	100	ShinyGO	909	GO:0006810	4823	0.0528195	transport	3	3	864
hallmark	100	ShinyGO	909	GO:1903708	214	0.0533652	positive regulation of hemopoiesis	5	7	865
hallmark	100	ShinyGO	909	GO:1902107	214	0.0533652	positive regulation of leukocyte differentiation	6	8	866
hallmark	100	ShinyGO	909	GO:0071901	117	0.0534684	negative regulation of protein serine/threonine kinase activity	8	11	867
hallmark	100	ShinyGO	909	GO:0000079	117	0.0534684	regulation of cyclin-dependent protein serine/threonine kinase activity	8	11	868
hallmark	100	ShinyGO	909	GO:0048259	117	0.0534684	regulation of receptor-mediated endocytosis	6	7	869
hallmark	100	ShinyGO	909	GO:0043200	117	0.0534684	response to amino acid	4	4	870
hallmark	100	ShinyGO	909	GO:0033002	215	0.0539038	muscle cell proliferation	3	3	871
hallmark	100	ShinyGO	909	GO:0008630	118	0.054406	intrinsic apoptotic signaling pathway in response to DNA damage	5	7	872
hallmark	100	ShinyGO	909	GO:0007623	216	0.054406	circadian rhythm	2	2	873
hallmark	100	ShinyGO	909	GO:0038084	43	0.054406	vascular endothelial growth factor signaling pathway	6	8	874
hallmark	100	ShinyGO	909	GO:1901565	1510	0.054406	obsolete organonitrogen compound catabolic process	0	0	875
hallmark	100	ShinyGO	909	GO:0032881	43	0.054406	regulation of polysaccharide metabolic process	6	7	876
hallmark	100	ShinyGO	909	GO:0008645	118	0.054406	hexose transmembrane transport	5	7	877
hallmark	100	ShinyGO	909	GO:0016525	119	0.0554429	negative regulation of angiogenesis	6	8	878
hallmark	100	ShinyGO	909	GO:0060627	591	0.0554429	regulation of vesicle-mediated transport	4	5	879
hallmark	100	ShinyGO	909	GO:0042180	218	0.0558902	ketone metabolic process	3	3	880
hallmark	100	ShinyGO	909	GO:2000181	120	0.0564489	negative regulation of blood vessel morphogenesis	5	7	881
hallmark	100	ShinyGO	909	GO:1904029	120	0.0564489	obsolete regulation of cyclin-dependent protein kinase activity	0	0	882
hallmark	100	ShinyGO	909	GO:0045216	219	0.05656	cell-cell junction organization	5	5	883
hallmark	100	ShinyGO	909	GO:1901343	121	0.0572128	negative regulation of vasculature development	5	6	884
hallmark	100	ShinyGO	909	GO:0015749	121	0.0572128	monosaccharide transmembrane transport	4	6	885
hallmark	100	ShinyGO	909	GO:0010810	220	0.0572128	regulation of cell-substrate adhesion	5	5	886
hallmark	100	ShinyGO	909	GO:0007033	220	0.0572128	vacuole organization	5	5	887
hallmark	100	ShinyGO	909	GO:0034762	596	0.0572128	regulation of transmembrane transport	4	5	888
hallmark	100	ShinyGO	909	GO:0006469	220	0.0572128	negative regulation of protein kinase activity	7	10	889
hallmark	100	ShinyGO	909	GO:0072009	121	0.0572128	nephron epithelium development	6	6	890
hallmark	100	ShinyGO	909	GO:0010906	122	0.0579604	regulation of glucose metabolic process	6	7	891
hallmark	100	ShinyGO	909	GO:0009268	46	0.0579604	response to pH	3	3	892
hallmark	100	ShinyGO	909	GO:0018107	124	0.0579604	peptidyl-threonine phosphorylation	7	8	893
hallmark	100	ShinyGO	909	GO:0070266	46	0.0579604	necroptotic process	5	5	894
hallmark	100	ShinyGO	909	GO:0032355	123	0.0579604	response to estradiol	4	4	895
hallmark	100	ShinyGO	909	GO:0042596	46	0.0579604	fear response	3	4	896
hallmark	100	ShinyGO	909	GO:0045601	45	0.0579604	regulation of endothelial cell differentiation	6	6	897
hallmark	100	ShinyGO	909	GO:0046688	45	0.0579604	response to copper ion	4	4	898
hallmark	100	ShinyGO	909	GO:0051049	1874	0.0579604	regulation of transport	4	4	899
hallmark	100	ShinyGO	909	GO:0070232	46	0.0579604	regulation of T cell apoptotic process	8	8	900
hallmark	100	ShinyGO	909	GO:0097009	45	0.0579604	energy homeostasis	3	3	901
hallmark	100	ShinyGO	909	GO:0001952	124	0.0579604	regulation of cell-matrix adhesion	6	6	902
hallmark	100	ShinyGO	909	GO:0051604	342	0.058792	protein maturation	5	5	903
hallmark	100	ShinyGO	909	GO:0042542	125	0.0589027	response to hydrogen peroxide	5	5	904
hallmark	100	ShinyGO	909	GO:0034763	125	0.0589027	negative regulation of transmembrane transport	5	6	905
hallmark	100	ShinyGO	909	GO:0006816	470	0.0589027	calcium ion transport	7	7	906
hallmark	100	ShinyGO	909	GO:0002065	125	0.0589027	columnar/cuboidal epithelial cell differentiation	5	5	907
hallmark	100	ShinyGO	909	GO:0043523	227	0.0596314	regulation of neuron apoptotic process	6	6	908
hallmark	100	ShinyGO	909	GO:0010677	47	0.0597658	obsolete negative regulation of cellular carbohydrate metabolic process	0	0	909
hallmark	100	gProfiler	1662	GO:0005975	569	1.90733e-16	carbohydrate metabolic process	4	4	1
hallmark	100	gProfiler	1662	GO:0006006	187	1.16547e-11	glucose metabolic process	6	7	2
hallmark	100	gProfiler	1662	GO:0006090	120	1.16547e-11	pyruvate metabolic process	8	8	3
hallmark	100	gProfiler	1662	GO:0019318	229	1.16547e-11	hexose metabolic process	5	6	4
hallmark	100	gProfiler	1662	GO:0006091	509	1.40621e-11	generation of precursor metabolites and energy	3	3	5
hallmark	100	gProfiler	1662	GO:0046031	101	2.33975e-11	ADP metabolic process	6	10	6
hallmark	100	gProfiler	1662	GO:0005996	250	2.33975e-11	monosaccharide metabolic process	4	5	7
hallmark	100	gProfiler	1662	GO:0032787	633	6.29281e-11	monocarboxylic acid metabolic process	7	7	8
hallmark	100	gProfiler	1662	GO:0009179	113	6.48402e-11	purine ribonucleoside diphosphate metabolic process	8	9	9
hallmark	100	gProfiler	1662	GO:0009135	113	6.48402e-11	purine nucleoside diphosphate metabolic process	7	8	10
hallmark	100	gProfiler	1662	GO:1901135	992	1.3552e-10	carbohydrate derivative metabolic process	3	3	11
hallmark	100	gProfiler	1662	GO:0009185	123	1.39708e-10	ribonucleoside diphosphate metabolic process	7	8	12
hallmark	100	gProfiler	1662	GO:0006096	92	1.39708e-10	glycolytic process	4	12	13
hallmark	100	gProfiler	1662	GO:0046032	94	1.65285e-10	ADP catabolic process	7	11	14
hallmark	100	gProfiler	1662	GO:0016052	163	1.69623e-10	carbohydrate catabolic process	4	5	15
hallmark	100	gProfiler	1662	GO:0019364	96	1.72529e-10	pyridine nucleotide catabolic process	5	9	16
hallmark	100	gProfiler	1662	GO:0001666	302	1.72529e-10	response to hypoxia	3	5	17
hallmark	100	gProfiler	1662	GO:0009137	97	1.73443e-10	purine nucleoside diphosphate catabolic process	7	9	18
hallmark	100	gProfiler	1662	GO:0009181	97	1.73443e-10	purine ribonucleoside diphosphate catabolic process	8	10	19
hallmark	100	gProfiler	1662	GO:0009132	130	1.77127e-10	nucleoside diphosphate metabolic process	6	7	20
hallmark	100	gProfiler	1662	GO:0072526	99	1.97335e-10	pyridine-containing compound catabolic process	4	4	21
hallmark	100	gProfiler	1662	GO:0009191	100	2.10832e-10	ribonucleoside diphosphate catabolic process	7	9	22
hallmark	100	gProfiler	1662	GO:0036293	316	2.40904e-10	response to decreased oxygen levels	4	4	23
hallmark	100	gProfiler	1662	GO:0009134	104	2.99704e-10	nucleoside diphosphate catabolic process	6	8	24
hallmark	100	gProfiler	1662	GO:0046034	224	3.58488e-10	ATP metabolic process	6	10	25
hallmark	100	gProfiler	1662	GO:0001944	755	6.39702e-10	vasculature development	4	4	26
hallmark	100	gProfiler	1662	GO:0070482	345	7.74884e-10	response to oxygen levels	3	3	27
hallmark	100	gProfiler	1662	GO:0009205	248	1.26527e-09	purine ribonucleoside triphosphate metabolic process	8	9	28
hallmark	100	gProfiler	1662	GO:0016051	203	1.44107e-09	carbohydrate biosynthetic process	4	5	29
hallmark	100	gProfiler	1662	GO:0009144	255	1.66027e-09	purine nucleoside triphosphate metabolic process	7	8	30
hallmark	100	gProfiler	1662	GO:0009199	255	1.66027e-09	ribonucleoside triphosphate metabolic process	7	8	31
hallmark	100	gProfiler	1662	GO:1901136	256	1.69497e-09	carbohydrate derivative catabolic process	4	4	32
hallmark	100	gProfiler	1662	GO:0009154	126	1.80044e-09	purine ribonucleotide catabolic process	6	10	33
hallmark	100	gProfiler	1662	GO:0001568	725	1.80044e-09	blood vessel development	3	3	34
hallmark	100	gProfiler	1662	GO:0071453	167	1.99698e-09	cellular response to oxygen levels	4	4	35
hallmark	100	gProfiler	1662	GO:0019752	905	2.22443e-09	carboxylic acid metabolic process	6	6	36
hallmark	100	gProfiler	1662	GO:0050793	2453	2.8634e-09	regulation of developmental process	3	3	37
hallmark	100	gProfiler	1662	GO:0009261	133	2.8634e-09	ribonucleotide catabolic process	5	9	38
hallmark	100	gProfiler	1662	GO:0009141	271	2.97501e-09	nucleoside triphosphate metabolic process	6	7	39
hallmark	100	gProfiler	1662	GO:0006195	135	3.15641e-09	purine nucleotide catabolic process	5	9	40
hallmark	100	gProfiler	1662	GO:0043436	927	3.15641e-09	oxoacid metabolic process	5	5	41
hallmark	100	gProfiler	1662	GO:0006082	933	3.50398e-09	organic acid metabolic process	4	4	42
hallmark	100	gProfiler	1662	GO:0072359	1134	4.51341e-09	circulatory system development	4	4	43
hallmark	100	gProfiler	1662	GO:0071456	143	5.44544e-09	cellular response to hypoxia	4	6	44
hallmark	100	gProfiler	1662	GO:0009653	2692	8.12443e-09	anatomical structure morphogenesis	2	2	45
hallmark	100	gProfiler	1662	GO:0009056	2562	8.18783e-09	catabolic process	3	3	46
hallmark	100	gProfiler	1662	GO:0036294	150	8.55387e-09	cellular response to decreased oxygen levels	5	5	47
hallmark	100	gProfiler	1662	GO:0042592	1711	8.838e-09	homeostatic process	1	1	48
hallmark	100	gProfiler	1662	GO:0072523	152	9.46647e-09	purine-containing compound catabolic process	4	4	49
hallmark	100	gProfiler	1662	GO:0009166	159	1.5067e-08	nucleotide catabolic process	6	8	50
hallmark	100	gProfiler	1662	GO:0046496	167	2.45261e-08	nicotinamide nucleotide metabolic process	5	9	51
hallmark	100	gProfiler	1662	GO:0019362	167	2.45261e-08	pyridine nucleotide metabolic process	4	8	52
hallmark	100	gProfiler	1662	GO:0044281	1795	2.55674e-08	small molecule metabolic process	3	3	53
hallmark	100	gProfiler	1662	GO:0042221	3867	3.31583e-08	response to chemical	2	2	54
hallmark	100	gProfiler	1662	GO:0035239	872	3.31583e-08	tube morphogenesis	3	3	55
hallmark	100	gProfiler	1662	GO:0001525	541	3.31583e-08	angiogenesis	3	3	56
hallmark	100	gProfiler	1662	GO:0072524	173	3.31583e-08	pyridine-containing compound metabolic process	3	3	57
hallmark	100	gProfiler	1662	GO:0048514	628	4.16638e-08	blood vessel morphogenesis	4	4	58
hallmark	100	gProfiler	1662	GO:0016477	1499	4.38648e-08	cell migration	3	3	59
hallmark	100	gProfiler	1662	GO:0048856	5924	4.53114e-08	anatomical structure development	2	2	60
hallmark	100	gProfiler	1662	GO:0032502	6478	4.53114e-08	developmental process	1	1	61
hallmark	100	gProfiler	1662	GO:0009150	346	4.63456e-08	purine ribonucleotide metabolic process	5	9	62
hallmark	100	gProfiler	1662	GO:1901292	182	5.06233e-08	nucleoside phosphate catabolic process	5	7	63
hallmark	100	gProfiler	1662	GO:0005976	100	5.31537e-08	polysaccharide metabolic process	4	5	64
hallmark	100	gProfiler	1662	GO:0046434	240	7.14313e-08	organophosphate catabolic process	4	5	65
hallmark	100	gProfiler	1662	GO:0051094	1331	8.31159e-08	positive regulation of developmental process	4	4	66
hallmark	100	gProfiler	1662	GO:0006024	73	9.03715e-08	glycosaminoglycan biosynthetic process	6	6	67
hallmark	100	gProfiler	1662	GO:0009259	367	9.03715e-08	ribonucleotide metabolic process	5	8	68
hallmark	100	gProfiler	1662	GO:0006915	1919	9.64954e-08	apoptotic process	4	4	69
hallmark	100	gProfiler	1662	GO:0042981	1458	1.02203e-07	regulation of apoptotic process	5	5	70
hallmark	100	gProfiler	1662	GO:0006023	75	1.07689e-07	aminoglycan biosynthetic process	5	5	71
hallmark	100	gProfiler	1662	GO:0019693	375	1.11872e-07	ribose phosphate metabolic process	4	5	72
hallmark	100	gProfiler	1662	GO:0070887	2186	1.11872e-07	cellular response to chemical stimulus	3	3	73
hallmark	100	gProfiler	1662	GO:0032501	7234	1.19107e-07	multicellular organismal process	1	1	74
hallmark	100	gProfiler	1662	GO:0030203	112	1.25079e-07	glycosaminoglycan metabolic process	5	5	75
hallmark	100	gProfiler	1662	GO:0009719	1478	1.25311e-07	response to endogenous stimulus	2	2	76
hallmark	100	gProfiler	1662	GO:0048870	1716	1.37772e-07	cell motility	2	2	77
hallmark	100	gProfiler	1662	GO:0043067	1497	1.59502e-07	regulation of programmed cell death	4	4	78
hallmark	100	gProfiler	1662	GO:0012501	1980	1.75683e-07	programmed cell death	3	3	79
hallmark	100	gProfiler	1662	GO:0008219	1984	1.81857e-07	cell death	2	2	80
hallmark	100	gProfiler	1662	GO:0051239	2928	2.03243e-07	regulation of multicellular organismal process	3	3	81
hallmark	100	gProfiler	1662	GO:0035295	1092	2.20006e-07	tube development	3	3	82
hallmark	100	gProfiler	1662	GO:2000026	1413	2.21762e-07	regulation of multicellular organismal development	4	4	83
hallmark	100	gProfiler	1662	GO:0006022	121	2.21762e-07	aminoglycan metabolic process	4	4	84
hallmark	100	gProfiler	1662	GO:0006094	87	2.97464e-07	gluconeogenesis	7	8	85
hallmark	100	gProfiler	1662	GO:0006734	33	3.51913e-07	NADH metabolic process	5	10	86
hallmark	100	gProfiler	1662	GO:0019319	90	3.81099e-07	hexose biosynthetic process	6	7	87
hallmark	100	gProfiler	1662	GO:0046364	94	5.32773e-07	monosaccharide biosynthetic process	5	6	88
hallmark	100	gProfiler	1662	GO:0006163	435	5.98425e-07	purine nucleotide metabolic process	4	8	89
hallmark	100	gProfiler	1662	GO:0006735	18	6.00434e-07	NADH regeneration	6	11	90
hallmark	100	gProfiler	1662	GO:0061621	18	6.00434e-07	canonical glycolysis	6	15	91
hallmark	100	gProfiler	1662	GO:0061718	18	6.00434e-07	glucose catabolic process to pyruvate	8	9	92
hallmark	100	gProfiler	1662	GO:0007167	959	6.11173e-07	enzyme-linked receptor protein signaling pathway	4	6	93
hallmark	100	gProfiler	1662	GO:0043066	872	7.26964e-07	negative regulation of apoptotic process	6	6	94
hallmark	100	gProfiler	1662	GO:0048646	1181	7.8055e-07	anatomical structure formation involved in morphogenesis	2	2	95
hallmark	100	gProfiler	1662	GO:0044282	379	8.92583e-07	small molecule catabolic process	4	4	96
hallmark	100	gProfiler	1662	GO:0006950	3876	9.29948e-07	response to stress	2	2	97
hallmark	100	gProfiler	1662	GO:0061620	20	1.01239e-06	glycolytic process through glucose-6-phosphate	6	14	98
hallmark	100	gProfiler	1662	GO:0043069	898	1.07909e-06	negative regulation of programmed cell death	5	5	99
hallmark	100	gProfiler	1662	GO:0048869	4382	1.07909e-06	cellular developmental process	2	2	100
hallmark	100	gProfiler	1662	GO:0030154	4381	1.07909e-06	cell differentiation	3	3	101
hallmark	100	gProfiler	1662	GO:0019677	21	1.27191e-06	NAD catabolic process	6	11	102
hallmark	100	gProfiler	1662	GO:0019725	826	1.64469e-06	cellular homeostasis	2	2	103
hallmark	100	gProfiler	1662	GO:0040011	1238	1.64584e-06	locomotion	1	1	104
hallmark	100	gProfiler	1662	GO:0048878	1026	1.65024e-06	chemical homeostasis	2	2	105
hallmark	100	gProfiler	1662	GO:0030388	9	1.74749e-06	fructose 1,6-bisphosphate metabolic process	4	5	106
hallmark	100	gProfiler	1662	GO:0019320	45	1.98742e-06	hexose catabolic process	6	7	107
hallmark	100	gProfiler	1662	GO:0030334	938	2.00513e-06	regulation of cell migration	5	5	108
hallmark	100	gProfiler	1662	GO:0005977	76	2.04402e-06	glycogen metabolic process	6	7	109
hallmark	100	gProfiler	1662	GO:0040012	1042	2.04402e-06	regulation of locomotion	3	3	110
hallmark	100	gProfiler	1662	GO:0007275	4658	2.11201e-06	multicellular organism development	2	3	111
hallmark	100	gProfiler	1662	GO:0007166	2803	2.29195e-06	cell surface receptor signaling pathway	3	5	112
hallmark	100	gProfiler	1662	GO:0061615	24	2.36522e-06	glycolytic process through fructose-6-phosphate	5	13	113
hallmark	100	gProfiler	1662	GO:0044042	78	2.36522e-06	glucan metabolic process	5	6	114
hallmark	100	gProfiler	1662	GO:0009117	498	2.48332e-06	nucleotide metabolic process	6	7	115
hallmark	100	gProfiler	1662	GO:0046365	49	3.09994e-06	monosaccharide catabolic process	5	6	116
hallmark	100	gProfiler	1662	GO:0051240	1644	3.11362e-06	positive regulation of multicellular organismal process	4	4	117
hallmark	100	gProfiler	1662	GO:0071363	682	3.21199e-06	cellular response to growth factor stimulus	4	4	118
hallmark	100	gProfiler	1662	GO:0045765	289	3.22115e-06	regulation of angiogenesis	5	6	119
hallmark	100	gProfiler	1662	GO:0006007	26	3.43023e-06	glucose catabolic process	7	8	120
hallmark	100	gProfiler	1662	GO:1901342	295	3.89578e-06	regulation of vasculature development	5	5	121
hallmark	100	gProfiler	1662	GO:0050896	8993	4.38049e-06	response to stimulus	1	1	122
hallmark	100	gProfiler	1662	GO:0071495	1215	4.72356e-06	cellular response to endogenous stimulus	3	3	123
hallmark	100	gProfiler	1662	GO:2000145	1000	4.72452e-06	regulation of cell motility	4	4	124
hallmark	100	gProfiler	1662	GO:0034655	529	4.77665e-06	nucleobase-containing compound catabolic process	4	5	125
hallmark	100	gProfiler	1662	GO:0048731	3985	5.163e-06	system development	3	3	126
hallmark	100	gProfiler	1662	GO:0045595	1577	5.40127e-06	regulation of cell differentiation	4	4	127
hallmark	100	gProfiler	1662	GO:0070848	713	5.40127e-06	response to growth factor	3	3	128
hallmark	100	gProfiler	1662	GO:0006112	90	5.64543e-06	energy reserve metabolic process	5	5	129
hallmark	100	gProfiler	1662	GO:0006029	91	6.04562e-06	proteoglycan metabolic process	5	6	130
hallmark	100	gProfiler	1662	GO:1903510	92	6.46871e-06	obsolete mucopolysaccharide metabolic process	0	0	131
hallmark	100	gProfiler	1662	GO:0043467	137	6.75668e-06	regulation of generation of precursor metabolites and energy	5	5	132
hallmark	100	gProfiler	1662	GO:0008283	2009	9.12507e-06	cell population proliferation	2	2	133
hallmark	100	gProfiler	1662	GO:0009888	2012	9.33051e-06	tissue development	3	3	134
hallmark	100	gProfiler	1662	GO:1901700	1632	9.53618e-06	response to oxygen-containing compound	3	3	135
hallmark	100	gProfiler	1662	GO:0072521	567	1.01407e-05	purine-containing compound metabolic process	3	3	136
hallmark	100	gProfiler	1662	GO:0000271	63	1.20937e-05	polysaccharide biosynthetic process	5	6	137
hallmark	100	gProfiler	1662	GO:0019674	64	1.31979e-05	NAD metabolic process	5	10	138
hallmark	100	gProfiler	1662	GO:0048518	6235	1.33458e-05	positive regulation of biological process	3	3	139
hallmark	100	gProfiler	1662	GO:0048513	3047	1.37593e-05	animal organ development	3	3	140
hallmark	100	gProfiler	1662	GO:0055086	677	1.43775e-05	nucleobase-containing small molecule metabolic process	4	5	141
hallmark	100	gProfiler	1662	GO:0030856	156	1.69298e-05	regulation of epithelial cell differentiation	5	5	142
hallmark	100	gProfiler	1662	GO:0042594	218	2.05477e-05	response to starvation	3	3	143
hallmark	100	gProfiler	1662	GO:1901137	610	2.28557e-05	carbohydrate derivative biosynthetic process	4	4	144
hallmark	100	gProfiler	1662	GO:0045766	165	2.52957e-05	positive regulation of angiogenesis	6	7	145
hallmark	100	gProfiler	1662	GO:0048871	809	2.52957e-05	multicellular organismal-level homeostasis	2	2	146
hallmark	100	gProfiler	1662	GO:0009628	1130	2.5431e-05	response to abiotic stimulus	2	2	147
hallmark	100	gProfiler	1662	GO:1904018	168	2.84331e-05	positive regulation of vasculature development	5	6	148
hallmark	100	gProfiler	1662	GO:0055082	723	3.08913e-05	intracellular chemical homeostasis	3	3	149
hallmark	100	gProfiler	1662	GO:0048732	454	3.25301e-05	gland development	4	4	150
hallmark	100	gProfiler	1662	GO:0048519	5865	3.35837e-05	negative regulation of biological process	3	3	151
hallmark	100	gProfiler	1662	GO:0006753	642	3.94699e-05	nucleoside phosphate metabolic process	5	6	152
hallmark	100	gProfiler	1662	GO:0035556	2946	5.67571e-05	intracellular signal transduction	3	5	153
hallmark	100	gProfiler	1662	GO:0040017	585	7.653e-05	positive regulation of locomotion	4	4	154
hallmark	100	gProfiler	1662	GO:0015980	338	9.27258e-05	energy derivation by oxidation of organic compounds	4	4	155
hallmark	100	gProfiler	1662	GO:1901698	1010	9.39966e-05	response to nitrogen compound	3	3	156
hallmark	100	gProfiler	1662	GO:0046835	24	9.42428e-05	carbohydrate phosphorylation	5	6	157
hallmark	100	gProfiler	1662	GO:0048522	5886	9.51193e-05	positive regulation of cellular process	4	4	158
hallmark	100	gProfiler	1662	GO:0044703	203	0.00010826	multi-organism reproductive process	2	2	159
hallmark	100	gProfiler	1662	GO:0043434	434	0.000127842	response to peptide hormone	4	4	160
hallmark	100	gProfiler	1662	GO:0002026	26	0.000128367	regulation of the force of heart contraction	3	7	161
hallmark	100	gProfiler	1662	GO:0044706	212	0.000146092	multi-multicellular organism process	2	2	162
hallmark	100	gProfiler	1662	GO:1901652	950	0.000175633	response to peptide	3	3	163
hallmark	100	gProfiler	1662	GO:0048523	5646	0.000175633	negative regulation of cellular process	4	4	164
hallmark	100	gProfiler	1662	GO:0030335	542	0.000180702	positive regulation of cell migration	6	6	165
hallmark	100	gProfiler	1662	GO:0044238	12419	0.000189105	primary metabolic process	3	3	166
hallmark	100	gProfiler	1662	GO:0023051	3446	0.000192282	regulation of signaling	3	3	167
hallmark	100	gProfiler	1662	GO:0050878	371	0.000193458	regulation of body fluid levels	3	3	168
hallmark	100	gProfiler	1662	GO:0051156	30	0.000220955	glucose 6-phosphate metabolic process	4	5	169
hallmark	100	gProfiler	1662	GO:0006796	2550	0.000222884	phosphate-containing compound metabolic process	4	4	170
hallmark	100	gProfiler	1662	GO:0006793	2553	0.000226551	phosphorus metabolic process	3	3	171
hallmark	100	gProfiler	1662	GO:0045597	866	0.0002374	positive regulation of cell differentiation	5	5	172
hallmark	100	gProfiler	1662	GO:0009966	3020	0.000247829	regulation of signal transduction	4	5	173
hallmark	100	gProfiler	1662	GO:0009611	564	0.00025492	response to wounding	3	3	174
hallmark	100	gProfiler	1662	GO:1902533	1108	0.000280085	positive regulation of intracellular signal transduction	6	7	175
hallmark	100	gProfiler	1662	GO:2000147	570	0.000280085	positive regulation of cell motility	5	5	176
hallmark	100	gProfiler	1662	GO:0001678	169	0.000280327	intracellular glucose homeostasis	4	5	177
hallmark	100	gProfiler	1662	GO:0032507	67	0.000288198	maintenance of protein location in cell	3	4	178
hallmark	100	gProfiler	1662	GO:0030166	67	0.000288198	proteoglycan biosynthetic process	6	7	179
hallmark	100	gProfiler	1662	GO:0065009	1611	0.000288198	regulation of molecular function	2	2	180
hallmark	100	gProfiler	1662	GO:0030193	69	0.000331049	regulation of blood coagulation	4	7	181
hallmark	100	gProfiler	1662	GO:0051716	7320	0.000335287	cellular response to stimulus	2	2	182
hallmark	100	gProfiler	1662	GO:0015012	34	0.000340352	heparan sulfate proteoglycan biosynthetic process	5	8	183
hallmark	100	gProfiler	1662	GO:0009725	902	0.000357721	response to hormone	3	3	184
hallmark	100	gProfiler	1662	GO:0009267	177	0.000361649	cellular response to starvation	4	4	185
hallmark	100	gProfiler	1662	GO:1900046	71	0.000368467	regulation of hemostasis	3	4	186
hallmark	100	gProfiler	1662	GO:0007155	1511	0.000368467	cell adhesion	2	2	187
hallmark	100	gProfiler	1662	GO:0006002	12	0.000371804	fructose 6-phosphate metabolic process	4	5	188
hallmark	100	gProfiler	1662	GO:0044283	595	0.000395973	small molecule biosynthetic process	4	4	189
hallmark	100	gProfiler	1662	GO:0033554	1786	0.000395973	cellular response to stress	3	3	190
hallmark	100	gProfiler	1662	GO:0007565	181	0.000404472	female pregnancy	3	3	191
hallmark	100	gProfiler	1662	GO:0031667	501	0.000405685	response to nutrient levels	2	2	192
hallmark	100	gProfiler	1662	GO:0008152	14188	0.000415784	metabolic process	2	2	193
hallmark	100	gProfiler	1662	GO:0050818	74	0.00043456	regulation of coagulation	4	4	194
hallmark	100	gProfiler	1662	GO:0009887	1037	0.00043465	animal organ morphogenesis	3	3	195
hallmark	100	gProfiler	1662	GO:0009605	2367	0.000437031	response to external stimulus	2	2	196
hallmark	100	gProfiler	1662	GO:0097190	606	0.000456904	apoptotic signaling pathway	3	5	197
hallmark	100	gProfiler	1662	GO:0010646	3453	0.000458029	regulation of cell communication	4	4	198
hallmark	100	gProfiler	1662	GO:0051235	334	0.000465257	maintenance of location	2	2	199
hallmark	100	gProfiler	1662	GO:0042127	1682	0.000491361	regulation of cell population proliferation	4	4	200
hallmark	100	gProfiler	1662	GO:0042593	259	0.000499725	glucose homeostasis	4	4	201
hallmark	100	gProfiler	1662	GO:0034097	937	0.000506337	response to cytokine	4	4	202
hallmark	100	gProfiler	1662	GO:0033500	260	0.00050855	carbohydrate homeostasis	3	3	203
hallmark	100	gProfiler	1662	GO:0009968	1300	0.000517517	negative regulation of signal transduction	5	6	204
hallmark	100	gProfiler	1662	GO:0071560	261	0.000517517	cellular response to transforming growth factor beta stimulus	5	5	205
hallmark	100	gProfiler	1662	GO:0141091	341	0.000528429	transforming growth factor beta receptor superfamily signaling pathway	6	8	206
hallmark	100	gProfiler	1662	GO:0007169	619	0.000534685	cell surface receptor protein tyrosine kinase signaling pathway	5	7	207
hallmark	100	gProfiler	1662	GO:0019637	1063	0.00054806	organophosphate metabolic process	4	4	208
hallmark	100	gProfiler	1662	GO:0006000	14	0.00054806	fructose metabolic process	6	7	209
hallmark	100	gProfiler	1662	GO:0042060	430	0.00054806	wound healing	4	4	210
hallmark	100	gProfiler	1662	GO:0022603	835	0.000554078	regulation of anatomical structure morphogenesis	4	4	211
hallmark	100	gProfiler	1662	GO:0030324	195	0.000586867	lung development	4	4	212
hallmark	100	gProfiler	1662	GO:0071559	268	0.000600895	response to transforming growth factor beta	4	4	213
hallmark	100	gProfiler	1662	GO:0002521	632	0.000632539	leukocyte differentiation	4	4	214
hallmark	100	gProfiler	1662	GO:0051384	135	0.000648667	response to glucocorticoid	6	6	215
hallmark	100	gProfiler	1662	GO:0030323	199	0.000655351	respiratory tube development	4	4	216
hallmark	100	gProfiler	1662	GO:0001501	536	0.000663651	skeletal system development	4	4	217
hallmark	100	gProfiler	1662	GO:0072595	42	0.000669939	maintenance of protein localization in organelle	4	5	218
hallmark	100	gProfiler	1662	GO:1900542	83	0.000671017	regulation of purine nucleotide metabolic process	7	8	219
hallmark	100	gProfiler	1662	GO:0030097	971	0.000698936	hemopoiesis	4	4	220
hallmark	100	gProfiler	1662	GO:0006140	84	0.000701235	regulation of nucleotide metabolic process	6	7	221
hallmark	100	gProfiler	1662	GO:0001570	84	0.000701235	vasculogenesis	4	4	222
hallmark	100	gProfiler	1662	GO:0009057	1348	0.000761167	macromolecule catabolic process	4	4	223
hallmark	100	gProfiler	1662	GO:0007178	363	0.000785182	cell surface receptor protein serine/threonine kinase signaling pathway	5	7	224
hallmark	100	gProfiler	1662	GO:0007179	206	0.000785182	transforming growth factor beta receptor signaling pathway	7	9	225
hallmark	100	gProfiler	1662	GO:0060429	1229	0.000809355	epithelium development	4	4	226
hallmark	100	gProfiler	1662	GO:0009892	3418	0.000839811	negative regulation of metabolic process	5	5	227
hallmark	100	gProfiler	1662	GO:0005978	45	0.000839811	glycogen biosynthetic process	7	8	228
hallmark	100	gProfiler	1662	GO:0009250	45	0.000839811	glucan biosynthetic process	6	7	229
hallmark	100	gProfiler	1662	GO:0070374	210	0.000864896	positive regulation of ERK1 and ERK2 cascade	8	9	230
hallmark	100	gProfiler	1662	GO:0009746	211	0.000887305	response to hexose	6	6	231
hallmark	100	gProfiler	1662	GO:0045185	90	0.000934159	maintenance of protein location	3	3	232
hallmark	100	gProfiler	1662	GO:0009100	373	0.000934159	glycoprotein metabolic process	4	5	233
hallmark	100	gProfiler	1662	GO:0065007	12671	0.000961942	biological regulation	1	1	234
hallmark	100	gProfiler	1662	GO:0023056	1784	0.000986463	positive regulation of signaling	4	4	235
hallmark	100	gProfiler	1662	GO:0048589	669	0.000989546	developmental growth	2	2	236
hallmark	100	gProfiler	1662	GO:1902531	1935	0.00106022	regulation of intracellular signal transduction	5	6	237
hallmark	100	gProfiler	1662	GO:0034284	218	0.00106022	response to monosaccharide	5	5	238
hallmark	100	gProfiler	1662	GO:0010755	18	0.00106272	regulation of plasminogen activation	9	10	239
hallmark	100	gProfiler	1662	GO:0019222	7076	0.00112118	regulation of metabolic process	4	4	240
hallmark	100	gProfiler	1662	GO:0009893	3648	0.00115635	positive regulation of metabolic process	5	5	241
hallmark	100	gProfiler	1662	GO:0060541	222	0.00116494	respiratory system development	4	4	242
hallmark	100	gProfiler	1662	GO:0065008	2847	0.00116761	regulation of biological quality	2	2	243
hallmark	100	gProfiler	1662	GO:0014070	909	0.0011928	obsolete response to organic cyclic compound	0	0	244
hallmark	100	gProfiler	1662	GO:0023057	1407	0.00119637	negative regulation of signaling	4	4	245
hallmark	100	gProfiler	1662	GO:0010648	1407	0.00119637	negative regulation of cell communication	5	5	246
hallmark	100	gProfiler	1662	GO:0009894	1030	0.00120895	regulation of catabolic process	5	5	247
hallmark	100	gProfiler	1662	GO:0050789	12278	0.00126186	regulation of biological process	2	2	248
hallmark	100	gProfiler	1662	GO:0051651	226	0.00126263	maintenance of location in cell	2	3	249
hallmark	100	gProfiler	1662	GO:0042149	51	0.00126263	cellular response to glucose starvation	5	5	250
hallmark	100	gProfiler	1662	GO:0031960	157	0.00128534	response to corticosteroid	5	5	251
hallmark	100	gProfiler	1662	GO:0010604	3349	0.00129912	positive regulation of macromolecule metabolic process	6	6	252
hallmark	100	gProfiler	1662	GO:0098657	921	0.00132134	import into cell	4	4	253
hallmark	100	gProfiler	1662	GO:0003013	593	0.00139584	circulatory system process	3	3	254
hallmark	100	gProfiler	1662	GO:0006979	398	0.00139817	response to oxidative stress	3	3	255
hallmark	100	gProfiler	1662	GO:0051093	928	0.00141421	negative regulation of developmental process	4	4	256
hallmark	100	gProfiler	1662	GO:0048667	595	0.001421	cell morphogenesis involved in neuron differentiation	4	4	257
hallmark	100	gProfiler	1662	GO:0009967	1566	0.00142577	positive regulation of signal transduction	5	6	258
hallmark	100	gProfiler	1662	GO:0072593	232	0.00143215	reactive oxygen species metabolic process	3	3	259
hallmark	100	gProfiler	1662	GO:0055088	162	0.00147409	lipid homeostasis	3	3	260
hallmark	100	gProfiler	1662	GO:0062197	314	0.00147632	cellular response to chemical stress	4	4	261
hallmark	100	gProfiler	1662	GO:0062012	314	0.00147632	regulation of small molecule metabolic process	5	5	262
hallmark	100	gProfiler	1662	GO:0007507	600	0.00149443	heart development	4	4	263
hallmark	100	gProfiler	1662	GO:0048584	2293	0.00154806	positive regulation of response to stimulus	4	4	264
hallmark	100	gProfiler	1662	GO:0040007	941	0.00158076	growth	1	1	265
hallmark	100	gProfiler	1662	GO:1900084	4	0.00158553	regulation of peptidyl-tyrosine autophosphorylation	10	10	266
hallmark	100	gProfiler	1662	GO:0030209	4	0.00158553	dermatan sulfate proteoglycan catabolic process	7	8	267
hallmark	100	gProfiler	1662	GO:0008637	104	0.00160653	apoptotic mitochondrial changes	6	6	268
hallmark	100	gProfiler	1662	GO:0008015	508	0.00170237	blood circulation	4	4	269
hallmark	100	gProfiler	1662	GO:0019220	1071	0.00170237	regulation of phosphate metabolic process	6	6	270
hallmark	100	gProfiler	1662	GO:0051174	1072	0.00171353	regulation of phosphorus metabolic process	5	5	271
hallmark	100	gProfiler	1662	GO:0048872	323	0.00172651	homeostasis of number of cells	3	3	272
hallmark	100	gProfiler	1662	GO:0009743	242	0.00176399	response to carbohydrate	4	4	273
hallmark	100	gProfiler	1662	GO:0045926	245	0.0018961	negative regulation of growth	4	4	274
hallmark	100	gProfiler	1662	GO:0045936	329	0.00192314	negative regulation of phosphate metabolic process	7	7	275
hallmark	100	gProfiler	1662	GO:0031669	246	0.00192314	cellular response to nutrient levels	3	3	276
hallmark	100	gProfiler	1662	GO:0010563	329	0.00192314	negative regulation of phosphorus metabolic process	6	6	277
hallmark	100	gProfiler	1662	GO:0023052	6471	0.00193645	signaling	3	3	278
hallmark	100	gProfiler	1662	GO:0060537	421	0.00194855	muscle tissue development	4	4	279
hallmark	100	gProfiler	1662	GO:0046686	59	0.00199485	response to cadmium ion	4	4	280
hallmark	100	gProfiler	1662	GO:0007519	174	0.00201447	skeletal muscle tissue development	6	6	281
hallmark	100	gProfiler	1662	GO:0048583	3958	0.00208483	regulation of response to stimulus	3	3	282
hallmark	100	gProfiler	1662	GO:0030855	741	0.00214968	epithelial cell differentiation	4	4	283
hallmark	100	gProfiler	1662	GO:0043470	61	0.00223107	regulation of carbohydrate catabolic process	6	7	284
hallmark	100	gProfiler	1662	GO:1903131	529	0.00223107	mononuclear cell differentiation	5	5	285
hallmark	100	gProfiler	1662	GO:0048545	339	0.00228272	response to steroid hormone	4	4	286
hallmark	100	gProfiler	1662	GO:0006109	179	0.00229977	regulation of carbohydrate metabolic process	6	6	287
hallmark	100	gProfiler	1662	GO:0048468	2833	0.00233247	cell development	3	3	288
hallmark	100	gProfiler	1662	GO:0010647	1783	0.00236291	positive regulation of cell communication	5	5	289
hallmark	100	gProfiler	1662	GO:0072656	5	0.00240066	maintenance of protein location in mitochondrion	5	6	290
hallmark	100	gProfiler	1662	GO:1900543	25	0.00240066	negative regulation of purine nucleotide metabolic process	8	9	291
hallmark	100	gProfiler	1662	GO:0006898	257	0.00240066	receptor-mediated endocytosis	4	6	292
hallmark	100	gProfiler	1662	GO:0071332	5	0.00240066	cellular response to fructose stimulus	8	8	293
hallmark	100	gProfiler	1662	GO:0010821	116	0.00244299	regulation of mitochondrion organization	6	6	294
hallmark	100	gProfiler	1662	GO:0030204	26	0.00264241	obsolete chondroitin sulfate metabolic process	0	0	295
hallmark	100	gProfiler	1662	GO:0045980	26	0.00264241	negative regulation of nucleotide metabolic process	7	8	296
hallmark	100	gProfiler	1662	GO:0050673	442	0.00264241	epithelial cell proliferation	3	3	297
hallmark	100	gProfiler	1662	GO:0046716	26	0.00264241	muscle cell cellular homeostasis	3	3	298
hallmark	100	gProfiler	1662	GO:0048585	1663	0.00267736	negative regulation of response to stimulus	4	4	299
hallmark	100	gProfiler	1662	GO:0008217	186	0.00268813	regulation of blood pressure	3	3	300
hallmark	100	gProfiler	1662	GO:0009891	2707	0.00268813	positive regulation of biosynthetic process	6	6	301
hallmark	100	gProfiler	1662	GO:0060538	186	0.00268813	skeletal muscle organ development	5	5	302
hallmark	100	gProfiler	1662	GO:0060249	264	0.00269806	anatomical structure homeostasis	3	3	303
hallmark	100	gProfiler	1662	GO:0001894	264	0.00269806	tissue homeostasis	4	4	304
hallmark	100	gProfiler	1662	GO:0060065	27	0.00287573	uterus development	4	4	305
hallmark	100	gProfiler	1662	GO:0031639	27	0.00287573	plasminogen activation	8	8	306
hallmark	100	gProfiler	1662	GO:0042730	27	0.00287573	fibrinolysis	6	9	307
hallmark	100	gProfiler	1662	GO:0003008	2266	0.00298696	system process	2	2	308
hallmark	100	gProfiler	1662	GO:0030155	779	0.00311025	regulation of cell adhesion	4	4	309
hallmark	100	gProfiler	1662	GO:0080090	5486	0.00311878	regulation of primary metabolic process	5	5	310
hallmark	100	gProfiler	1662	GO:0045834	124	0.00313746	positive regulation of lipid metabolic process	6	7	311
hallmark	100	gProfiler	1662	GO:0010038	360	0.00313746	response to metal ion	3	3	312
hallmark	100	gProfiler	1662	GO:1901701	1153	0.00325835	cellular response to oxygen-containing compound	4	4	313
hallmark	100	gProfiler	1662	GO:0003057	6	0.00334983	regulation of the force of heart contraction by chemical signal	4	8	314
hallmark	100	gProfiler	1662	GO:0035988	29	0.00347737	chondrocyte proliferation	3	3	315
hallmark	100	gProfiler	1662	GO:0031623	128	0.00357493	receptor internalization	5	7	316
hallmark	100	gProfiler	1662	GO:0043410	465	0.00357493	positive regulation of MAPK cascade	7	8	317
hallmark	100	gProfiler	1662	GO:0000302	199	0.0036654	response to reactive oxygen species	4	4	318
hallmark	100	gProfiler	1662	GO:0016310	1575	0.00373355	phosphorylation	5	5	319
hallmark	100	gProfiler	1662	GO:0030100	282	0.00381707	regulation of endocytosis	5	6	320
hallmark	100	gProfiler	1662	GO:0045934	1579	0.00382534	negative regulation of nucleobase-containing compound metabolic process	6	7	321
hallmark	100	gProfiler	1662	GO:0033993	921	0.00382874	response to lipid	3	3	322
hallmark	100	gProfiler	1662	GO:0061041	131	0.00390305	regulation of wound healing	6	6	323
hallmark	100	gProfiler	1662	GO:1903578	73	0.00392029	regulation of ATP metabolic process	8	9	324
hallmark	100	gProfiler	1662	GO:0007154	6496	0.00392497	cell communication	2	2	325
hallmark	100	gProfiler	1662	GO:0072329	132	0.00400453	monocarboxylic acid catabolic process	7	8	326
hallmark	100	gProfiler	1662	GO:0050654	31	0.00409269	chondroitin sulfate proteoglycan metabolic process	4	7	327
hallmark	100	gProfiler	1662	GO:0030336	288	0.00421155	negative regulation of cell migration	6	6	328
hallmark	100	gProfiler	1662	GO:0045785	478	0.00421155	positive regulation of cell adhesion	5	5	329
hallmark	100	gProfiler	1662	GO:0009749	206	0.00424422	response to glucose	7	7	330
hallmark	100	gProfiler	1662	GO:0014823	75	0.00425452	response to activity	2	2	331
hallmark	100	gProfiler	1662	GO:1902961	7	0.00439539	positive regulation of aspartic-type endopeptidase activity involved in amyloid precursor protein catabolic process	8	11	332
hallmark	100	gProfiler	1662	GO:0043654	7	0.00439539	recognition of apoptotic cell	4	4	333
hallmark	100	gProfiler	1662	GO:0036022	7	0.00439539	limb joint morphogenesis	3	3	334
hallmark	100	gProfiler	1662	GO:1902893	76	0.00442134	regulation of miRNA transcription	8	10	335
hallmark	100	gProfiler	1662	GO:0141124	1895	0.00450978	intracellular signaling cassette	4	6	336
hallmark	100	gProfiler	1662	GO:0006897	704	0.00458592	endocytosis	3	5	337
hallmark	100	gProfiler	1662	GO:0008285	705	0.00458616	negative regulation of cell population proliferation	5	5	338
hallmark	100	gProfiler	1662	GO:0009058	10675	0.00458616	biosynthetic process	3	3	339
hallmark	100	gProfiler	1662	GO:0061614	77	0.00458616	miRNA transcription	7	9	340
hallmark	100	gProfiler	1662	GO:0035914	77	0.00458616	skeletal muscle cell differentiation	4	4	341
hallmark	100	gProfiler	1662	GO:0007165	5979	0.00460138	signal transduction	2	4	342
hallmark	100	gProfiler	1662	GO:0070372	295	0.00464801	regulation of ERK1 and ERK2 cascade	7	8	343
hallmark	100	gProfiler	1662	GO:0009889	5795	0.00464801	regulation of biosynthetic process	5	5	344
hallmark	100	gProfiler	1662	GO:0043491	300	0.00512097	phosphatidylinositol 3-kinase/protein kinase B signal transduction	5	7	345
hallmark	100	gProfiler	1662	GO:0051899	80	0.00520182	membrane depolarization	4	4	346
hallmark	100	gProfiler	1662	GO:0051241	1088	0.00528471	negative regulation of multicellular organismal process	4	4	347
hallmark	100	gProfiler	1662	GO:0007399	2541	0.00547523	nervous system development	4	4	348
hallmark	100	gProfiler	1662	GO:2000146	304	0.00547523	negative regulation of cell motility	5	5	349
hallmark	100	gProfiler	1662	GO:0015949	8	0.00551243	nucleobase-containing small molecule interconversion	5	6	350
hallmark	100	gProfiler	1662	GO:1902959	8	0.00551243	obsolete regulation of aspartic-type endopeptidase activity involved in amyloid precursor protein catabolic process	0	0	351
hallmark	100	gProfiler	1662	GO:1905247	8	0.00551243	positive regulation of aspartic-type peptidase activity	7	10	352
hallmark	100	gProfiler	1662	GO:0071345	843	0.00551243	cellular response to cytokine stimulus	5	5	353
hallmark	100	gProfiler	1662	GO:0015014	8	0.00551243	obsolete heparan sulfate proteoglycan biosynthetic process, chain elongation	0	0	354
hallmark	100	gProfiler	1662	GO:0043542	220	0.00557917	endothelial cell migration	4	4	355
hallmark	100	gProfiler	1662	GO:0050921	145	0.0056289	positive regulation of chemotaxis	5	6	356
hallmark	100	gProfiler	1662	GO:1901654	221	0.00568132	response to ketone	4	4	357
hallmark	100	gProfiler	1662	GO:0071276	36	0.00583758	cellular response to cadmium ion	5	5	358
hallmark	100	gProfiler	1662	GO:0009101	312	0.00620372	glycoprotein biosynthetic process	5	6	359
hallmark	100	gProfiler	1662	GO:1904019	85	0.00625186	epithelial cell apoptotic process	5	5	360
hallmark	100	gProfiler	1662	GO:0034614	149	0.00625186	cellular response to reactive oxygen species	5	6	361
hallmark	100	gProfiler	1662	GO:0070229	37	0.00625186	negative regulation of lymphocyte apoptotic process	8	8	362
hallmark	100	gProfiler	1662	GO:0048608	313	0.00625186	reproductive structure development	3	3	363
hallmark	100	gProfiler	1662	GO:0000902	986	0.00642485	cell morphogenesis	3	3	364
hallmark	100	gProfiler	1662	GO:0019216	315	0.00643694	regulation of lipid metabolic process	6	6	365
hallmark	100	gProfiler	1662	GO:0097193	315	0.00643694	intrinsic apoptotic signaling pathway	4	6	366
hallmark	100	gProfiler	1662	GO:0007596	228	0.0065041	blood coagulation	3	5	367
hallmark	100	gProfiler	1662	GO:0001890	151	0.00654115	placenta development	4	4	368
hallmark	100	gProfiler	1662	GO:0043065	517	0.00656642	positive regulation of apoptotic process	6	6	369
hallmark	100	gProfiler	1662	GO:0061458	317	0.00660813	reproductive system development	4	4	370
hallmark	100	gProfiler	1662	GO:1905245	9	0.00666997	obsolete regulation of aspartic-type peptidase activity	0	0	371
hallmark	100	gProfiler	1662	GO:1902746	9	0.00666997	regulation of lens fiber cell differentiation	6	6	372
hallmark	100	gProfiler	1662	GO:0070371	318	0.00666997	ERK1 and ERK2 cascade	6	8	373
hallmark	100	gProfiler	1662	GO:0031953	9	0.00666997	negative regulation of protein autophosphorylation	10	10	374
hallmark	100	gProfiler	1662	GO:0030205	9	0.00666997	obsolete dermatan sulfate metabolic process	0	0	375
hallmark	100	gProfiler	1662	GO:0043086	319	0.00674667	negative regulation of catalytic activity	4	4	376
hallmark	100	gProfiler	1662	GO:0090287	320	0.00685313	regulation of cellular response to growth factor stimulus	4	4	377
hallmark	100	gProfiler	1662	GO:0045944	1261	0.00685986	positive regulation of transcription by RNA polymerase II	10	11	378
hallmark	100	gProfiler	1662	GO:0031952	39	0.00698611	regulation of protein autophosphorylation	9	9	379
hallmark	100	gProfiler	1662	GO:0050817	233	0.00703153	coagulation	2	2	380
hallmark	100	gProfiler	1662	GO:0048638	322	0.00703267	regulation of developmental growth	4	4	381
hallmark	100	gProfiler	1662	GO:0042632	89	0.0070425	cholesterol homeostasis	5	5	382
hallmark	100	gProfiler	1662	GO:0010557	2604	0.00709219	positive regulation of macromolecule biosynthetic process	7	7	383
hallmark	100	gProfiler	1662	GO:2001234	234	0.00709611	negative regulation of apoptotic signaling pathway	6	7	384
hallmark	100	gProfiler	1662	GO:0060047	234	0.00709611	heart contraction	5	5	385
hallmark	100	gProfiler	1662	GO:0044248	324	0.00719704	obsolete cellular catabolic process	0	0	386
hallmark	100	gProfiler	1662	GO:0007599	235	0.00719861	hemostasis	4	4	387
hallmark	100	gProfiler	1662	GO:0035264	156	0.00719861	multicellular organism growth	2	3	388
hallmark	100	gProfiler	1662	GO:0055092	90	0.00721152	sterol homeostasis	4	4	389
hallmark	100	gProfiler	1662	GO:0034381	40	0.00731456	plasma lipoprotein particle clearance	2	2	390
hallmark	100	gProfiler	1662	GO:2000628	91	0.00744335	regulation of miRNA metabolic process	7	8	391
hallmark	100	gProfiler	1662	GO:0098771	531	0.00744335	inorganic ion homeostasis	3	3	392
hallmark	100	gProfiler	1662	GO:0019915	91	0.00744335	lipid storage	3	3	393
hallmark	100	gProfiler	1662	GO:0033673	158	0.00748991	negative regulation of kinase activity	6	9	394
hallmark	100	gProfiler	1662	GO:0043408	645	0.00757691	regulation of MAPK cascade	6	7	395
hallmark	100	gProfiler	1662	GO:0043068	533	0.00758445	positive regulation of programmed cell death	5	5	396
hallmark	100	gProfiler	1662	GO:0006790	329	0.00765029	sulfur compound metabolic process	3	3	397
hallmark	100	gProfiler	1662	GO:0050790	1015	0.00766855	regulation of catalytic activity	3	3	398
hallmark	100	gProfiler	1662	GO:0032570	41	0.00766855	response to progesterone	5	5	399
hallmark	100	gProfiler	1662	GO:0010907	41	0.00766855	positive regulation of glucose metabolic process	7	8	400
hallmark	100	gProfiler	1662	GO:1904628	10	0.00772768	cellular response to phorbol 13-acetate 12-myristate	5	6	401
hallmark	100	gProfiler	1662	GO:0009750	10	0.00772768	response to fructose	7	7	402
hallmark	100	gProfiler	1662	GO:1904627	10	0.00772768	response to phorbol 13-acetate 12-myristate	4	5	403
hallmark	100	gProfiler	1662	GO:1905952	160	0.00772768	regulation of lipid localization	4	4	404
hallmark	100	gProfiler	1662	GO:0045893	1710	0.00774595	positive regulation of DNA-templated transcription	9	10	405
hallmark	100	gProfiler	1662	GO:1902680	1713	0.00788412	positive regulation of RNA biosynthetic process	8	9	406
hallmark	100	gProfiler	1662	GO:0001935	161	0.0078874	endothelial cell proliferation	4	4	407
hallmark	100	gProfiler	1662	GO:0003012	432	0.0079294	muscle system process	3	3	408
hallmark	100	gProfiler	1662	GO:0043266	94	0.00806918	regulation of potassium ion transport	7	7	409
hallmark	100	gProfiler	1662	GO:0048812	654	0.00810576	neuron projection morphogenesis	5	7	410
hallmark	100	gProfiler	1662	GO:0044419	1724	0.00838124	biological process involved in interspecies interaction between organisms	1	1	411
hallmark	100	gProfiler	1662	GO:0003015	245	0.00840606	heart process	4	4	412
hallmark	100	gProfiler	1662	GO:0007595	43	0.00853999	lactation	5	6	413
hallmark	100	gProfiler	1662	GO:0030099	439	0.00866056	myeloid cell differentiation	4	4	414
hallmark	100	gProfiler	1662	GO:0040013	339	0.00870473	negative regulation of locomotion	4	4	415
hallmark	100	gProfiler	1662	GO:0010556	5633	0.00871497	regulation of macromolecule biosynthetic process	6	6	416
hallmark	100	gProfiler	1662	GO:0072584	11	0.00907837	caveolin-mediated endocytosis	4	6	417
hallmark	100	gProfiler	1662	GO:0009607	1593	0.00907837	response to biotic stimulus	2	2	418
hallmark	100	gProfiler	1662	GO:0001765	11	0.00907837	membrane raft assembly	6	6	419
hallmark	100	gProfiler	1662	GO:0051896	250	0.00912495	regulation of phosphatidylinositol 3-kinase/protein kinase B signal transduction	6	7	420
hallmark	100	gProfiler	1662	GO:0034599	250	0.00912495	cellular response to oxidative stress	4	5	421
hallmark	100	gProfiler	1662	GO:0003073	98	0.00913202	regulation of systemic arterial blood pressure	4	4	422
hallmark	100	gProfiler	1662	GO:0010594	168	0.00917339	regulation of endothelial cell migration	6	6	423
hallmark	100	gProfiler	1662	GO:0046395	251	0.0092257	carboxylic acid catabolic process	6	7	424
hallmark	100	gProfiler	1662	GO:0016054	251	0.0092257	organic acid catabolic process	5	5	425
hallmark	100	gProfiler	1662	GO:0022008	1746	0.00931022	neurogenesis	4	4	426
hallmark	100	gProfiler	1662	GO:1903034	169	0.00931022	regulation of response to wounding	5	5	427
hallmark	100	gProfiler	1662	GO:0120039	670	0.00931022	plasma membrane bounded cell projection morphogenesis	4	6	428
hallmark	100	gProfiler	1662	GO:0071548	45	0.00936728	response to dexamethasone	5	7	429
hallmark	100	gProfiler	1662	GO:0003254	45	0.00936728	regulation of membrane depolarization	4	4	430
hallmark	100	gProfiler	1662	GO:0048858	675	0.00977327	cell projection morphogenesis	3	5	431
hallmark	100	gProfiler	1662	GO:0140467	46	0.00994053	integrated stress response signaling	4	7	432
hallmark	100	gProfiler	1662	GO:0120162	101	0.00994525	positive regulation of cold-induced thermogenesis	5	6	433
hallmark	100	gProfiler	1662	GO:0010720	452	0.00994525	positive regulation of cell development	6	6	434
hallmark	100	gProfiler	1662	GO:0061061	679	0.0101192	muscle structure development	3	3	435
hallmark	100	gProfiler	1662	GO:0031589	352	0.0102863	cell-substrate adhesion	3	3	436
hallmark	100	gProfiler	1662	GO:0030210	12	0.0103028	heparin proteoglycan biosynthetic process	7	8	437
hallmark	100	gProfiler	1662	GO:0015015	12	0.0103028	obsolete heparan sulfate proteoglycan biosynthetic process, enzymatic modification	0	0	438
hallmark	100	gProfiler	1662	GO:0019682	12	0.0103028	glyceraldehyde-3-phosphate metabolic process	4	5	439
hallmark	100	gProfiler	1662	GO:0050655	12	0.0103028	dermatan sulfate proteoglycan metabolic process	6	7	440
hallmark	100	gProfiler	1662	GO:0097084	12	0.0103028	vascular associated smooth muscle cell development	5	5	441
hallmark	100	gProfiler	1662	GO:0045892	1337	0.0105642	negative regulation of DNA-templated transcription	9	10	442
hallmark	100	gProfiler	1662	GO:0002684	1066	0.0107361	positive regulation of immune system process	4	4	443
hallmark	100	gProfiler	1662	GO:0060840	104	0.0107891	artery development	4	4	444
hallmark	100	gProfiler	1662	GO:0062014	104	0.0107891	negative regulation of small molecule metabolic process	6	6	445
hallmark	100	gProfiler	1662	GO:0061097	48	0.0108719	regulation of protein tyrosine kinase activity	7	10	446
hallmark	100	gProfiler	1662	GO:0043277	48	0.0108719	apoptotic cell clearance	5	7	447
hallmark	100	gProfiler	1662	GO:0044272	177	0.0109102	sulfur compound biosynthetic process	4	4	448
hallmark	100	gProfiler	1662	GO:1905954	105	0.0110767	positive regulation of lipid localization	4	5	449
hallmark	100	gProfiler	1662	GO:0051128	2398	0.0110815	regulation of cellular component organization	4	4	450
hallmark	100	gProfiler	1662	GO:0002262	178	0.0111098	myeloid cell homeostasis	2	4	451
hallmark	100	gProfiler	1662	GO:0006935	463	0.0111135	chemotaxis	3	3	452
hallmark	100	gProfiler	1662	GO:1901016	49	0.0112606	regulation of potassium ion transmembrane transporter activity	6	9	453
hallmark	100	gProfiler	1662	GO:0052547	106	0.0112606	regulation of peptidase activity	5	8	454
hallmark	100	gProfiler	1662	GO:0032868	265	0.0112606	response to insulin	5	5	455
hallmark	100	gProfiler	1662	GO:0030195	49	0.0112606	negative regulation of blood coagulation	5	8	456
hallmark	100	gProfiler	1662	GO:0042330	465	0.0112606	taxis	2	2	457
hallmark	100	gProfiler	1662	GO:0006641	106	0.0112606	triglyceride metabolic process	7	7	458
hallmark	100	gProfiler	1662	GO:0008630	106	0.0112606	intrinsic apoptotic signaling pathway in response to DNA damage	5	7	459
hallmark	100	gProfiler	1662	GO:1902679	1352	0.011332	negative regulation of RNA biosynthetic process	8	9	460
hallmark	100	gProfiler	1662	GO:0003007	266	0.0113782	heart morphogenesis	4	4	461
hallmark	100	gProfiler	1662	GO:0051348	180	0.0113782	negative regulation of transferase activity	5	5	462
hallmark	100	gProfiler	1662	GO:0051897	180	0.0113782	positive regulation of phosphatidylinositol 3-kinase/protein kinase B signal transduction	7	8	463
hallmark	100	gProfiler	1662	GO:0010586	107	0.0114628	miRNA metabolic process	6	7	464
hallmark	100	gProfiler	1662	GO:0040015	13	0.0114628	negative regulation of multicellular organism growth	5	6	465
hallmark	100	gProfiler	1662	GO:0050678	363	0.0114628	regulation of epithelial cell proliferation	5	5	466
hallmark	100	gProfiler	1662	GO:0035437	13	0.0114628	maintenance of protein localization in endoplasmic reticulum	5	6	467
hallmark	100	gProfiler	1662	GO:0006941	181	0.0115223	striated muscle contraction	5	5	468
hallmark	100	gProfiler	1662	GO:1900047	50	0.0116626	negative regulation of hemostasis	4	5	469
hallmark	100	gProfiler	1662	GO:0048640	108	0.0117291	negative regulation of developmental growth	5	5	470
hallmark	100	gProfiler	1662	GO:0072331	182	0.0117291	signal transduction by p53 class mediator	4	6	471
hallmark	100	gProfiler	1662	GO:0008284	958	0.0123673	positive regulation of cell population proliferation	5	5	472
hallmark	100	gProfiler	1662	GO:0003018	272	0.0124647	vascular process in circulatory system	4	4	473
hallmark	100	gProfiler	1662	GO:0001659	185	0.0125017	temperature homeostasis	3	3	474
hallmark	100	gProfiler	1662	GO:0051130	1093	0.0125017	positive regulation of cellular component organization	5	5	475
hallmark	100	gProfiler	1662	GO:0060255	6535	0.0125017	regulation of macromolecule metabolic process	5	5	476
hallmark	100	gProfiler	1662	GO:0022407	478	0.0127233	regulation of cell-cell adhesion	5	5	477
hallmark	100	gProfiler	1662	GO:0006110	52	0.0127233	regulation of glycolytic process	6	10	478
hallmark	100	gProfiler	1662	GO:0033121	52	0.0127233	regulation of purine nucleotide catabolic process	7	9	479
hallmark	100	gProfiler	1662	GO:0048699	1517	0.0127233	generation of neurons	5	5	480
hallmark	100	gProfiler	1662	GO:0030811	52	0.0127233	regulation of nucleotide catabolic process	6	8	481
hallmark	100	gProfiler	1662	GO:1901655	111	0.0127233	cellular response to ketone	5	5	482
hallmark	100	gProfiler	1662	GO:0044092	592	0.0128312	negative regulation of molecular function	3	3	483
hallmark	100	gProfiler	1662	GO:0002903	14	0.012864	negative regulation of B cell apoptotic process	9	9	484
hallmark	100	gProfiler	1662	GO:0034763	112	0.0129939	negative regulation of transmembrane transport	5	6	485
hallmark	100	gProfiler	1662	GO:0050819	53	0.0132605	negative regulation of coagulation	5	5	486
hallmark	100	gProfiler	1662	GO:2000351	53	0.0132605	regulation of endothelial cell apoptotic process	6	6	487
hallmark	100	gProfiler	1662	GO:0048260	53	0.0132605	positive regulation of receptor-mediated endocytosis	6	8	488
hallmark	100	gProfiler	1662	GO:0061138	189	0.0133237	morphogenesis of a branching epithelium	3	5	489
hallmark	100	gProfiler	1662	GO:0055080	598	0.0135301	monoatomic cation homeostasis	4	4	490
hallmark	100	gProfiler	1662	GO:0030163	973	0.0135301	protein catabolic process	5	5	491
hallmark	100	gProfiler	1662	GO:0046902	54	0.013851	regulation of mitochondrial membrane permeability	4	7	492
hallmark	100	gProfiler	1662	GO:0097435	846	0.013851	supramolecular fiber organization	4	4	493
hallmark	100	gProfiler	1662	GO:0006954	847	0.0139297	inflammatory response	4	4	494
hallmark	100	gProfiler	1662	GO:2001233	380	0.0139817	regulation of apoptotic signaling pathway	5	6	495
hallmark	100	gProfiler	1662	GO:0071385	55	0.0143672	cellular response to glucocorticoid stimulus	7	7	496
hallmark	100	gProfiler	1662	GO:2000107	55	0.0143672	negative regulation of leukocyte apoptotic process	7	7	497
hallmark	100	gProfiler	1662	GO:0045725	15	0.0143672	positive regulation of glycogen biosynthetic process	8	11	498
hallmark	100	gProfiler	1662	GO:0001836	55	0.0143672	release of cytochrome c from mitochondria	7	7	499
hallmark	100	gProfiler	1662	GO:0046321	15	0.0143672	positive regulation of fatty acid oxidation	8	9	500
hallmark	100	gProfiler	1662	GO:0045912	55	0.0143672	negative regulation of carbohydrate metabolic process	6	7	501
hallmark	100	gProfiler	1662	GO:0051254	1844	0.0145814	positive regulation of RNA metabolic process	7	8	502
hallmark	100	gProfiler	1662	GO:0050801	608	0.0147514	monoatomic ion homeostasis	3	3	503
hallmark	100	gProfiler	1662	GO:0019219	4002	0.0149734	regulation of nucleobase-containing compound metabolic process	6	6	504
hallmark	100	gProfiler	1662	GO:0043534	118	0.0150916	blood vessel endothelial cell migration	5	5	505
hallmark	100	gProfiler	1662	GO:0051707	1555	0.0153947	response to other organism	2	4	506
hallmark	100	gProfiler	1662	GO:0000122	992	0.0153947	negative regulation of transcription by RNA polymerase II	10	11	507
hallmark	100	gProfiler	1662	GO:0022414	1556	0.0154639	reproductive process	1	1	508
hallmark	100	gProfiler	1662	GO:0031638	57	0.0155431	zymogen activation	7	7	509
hallmark	100	gProfiler	1662	GO:0007566	57	0.0155431	embryo implantation	2	2	510
hallmark	100	gProfiler	1662	GO:0001541	57	0.0155431	ovarian follicle development	3	3	511
hallmark	100	gProfiler	1662	GO:1902895	57	0.0155431	positive regulation of miRNA transcription	9	11	512
hallmark	100	gProfiler	1662	GO:0043207	1558	0.0155431	response to external biotic stimulus	3	3	513
hallmark	100	gProfiler	1662	GO:1901017	16	0.0158449	negative regulation of potassium ion transmembrane transporter activity	6	10	514
hallmark	100	gProfiler	1662	GO:0030201	16	0.0158449	heparan sulfate proteoglycan metabolic process	4	7	515
hallmark	100	gProfiler	1662	GO:0050794	11876	0.0159103	regulation of cellular process	3	3	516
hallmark	100	gProfiler	1662	GO:1901699	618	0.0160096	cellular response to nitrogen compound	4	4	517
hallmark	100	gProfiler	1662	GO:0032103	619	0.0161465	positive regulation of response to external stimulus	5	5	518
hallmark	100	gProfiler	1662	GO:0072577	58	0.0161465	endothelial cell apoptotic process	5	5	519
hallmark	100	gProfiler	1662	GO:0061448	292	0.0161625	connective tissue development	4	4	520
hallmark	100	gProfiler	1662	GO:0040008	621	0.0164086	regulation of growth	3	3	521
hallmark	100	gProfiler	1662	GO:0070228	59	0.0168564	regulation of lymphocyte apoptotic process	7	7	522
hallmark	100	gProfiler	1662	GO:0014706	398	0.0171312	striated muscle tissue development	5	5	523
hallmark	100	gProfiler	1662	GO:0000165	749	0.0172051	MAPK cascade	5	7	524
hallmark	100	gProfiler	1662	GO:0030182	1434	0.0173305	neuron differentiation	4	4	525
hallmark	100	gProfiler	1662	GO:0070875	17	0.0173305	positive regulation of glycogen metabolic process	7	9	526
hallmark	100	gProfiler	1662	GO:0038083	17	0.0173305	peptidyl-tyrosine autophosphorylation	8	9	527
hallmark	100	gProfiler	1662	GO:0005980	17	0.0173305	glycogen catabolic process	7	8	528
hallmark	100	gProfiler	1662	GO:0045935	2038	0.0173305	positive regulation of nucleobase-containing compound metabolic process	6	7	529
hallmark	100	gProfiler	1662	GO:0006878	17	0.0173305	intracellular copper ion homeostasis	5	6	530
hallmark	100	gProfiler	1662	GO:0051412	17	0.0173305	response to corticosterone	5	7	531
hallmark	100	gProfiler	1662	GO:0010468	5515	0.0173305	regulation of gene expression	7	7	532
hallmark	100	gProfiler	1662	GO:0001763	206	0.0177414	morphogenesis of a branching structure	2	3	533
hallmark	100	gProfiler	1662	GO:0018105	207	0.0180799	peptidyl-serine phosphorylation	7	8	534
hallmark	100	gProfiler	1662	GO:0001654	404	0.0181921	eye development	5	5	535
hallmark	100	gProfiler	1662	GO:0006874	302	0.0184742	intracellular calcium ion homeostasis	5	6	536
hallmark	100	gProfiler	1662	GO:0010565	127	0.0184742	regulation of ketone metabolic process	5	5	537
hallmark	100	gProfiler	1662	GO:0009142	127	0.0184742	nucleoside triphosphate biosynthetic process	6	8	538
hallmark	100	gProfiler	1662	GO:0033002	209	0.0186654	muscle cell proliferation	3	3	539
hallmark	100	gProfiler	1662	GO:0032870	637	0.0187433	cellular response to hormone stimulus	4	4	540
hallmark	100	gProfiler	1662	GO:0051917	18	0.0188353	regulation of fibrinolysis	5	8	541
hallmark	100	gProfiler	1662	GO:0006044	18	0.0188353	N-acetylglucosamine metabolic process	6	6	542
hallmark	100	gProfiler	1662	GO:0009251	18	0.0188353	glucan catabolic process	6	7	543
hallmark	100	gProfiler	1662	GO:0030812	18	0.0188353	negative regulation of nucleotide catabolic process	7	9	544
hallmark	100	gProfiler	1662	GO:0033122	18	0.0188353	negative regulation of purine nucleotide catabolic process	8	10	545
hallmark	100	gProfiler	1662	GO:0045820	18	0.0188353	negative regulation of glycolytic process	7	11	546
hallmark	100	gProfiler	1662	GO:0150063	408	0.0188353	visual system development	5	5	547
hallmark	100	gProfiler	1662	GO:0038166	18	0.0188353	angiotensin-activated signaling pathway	4	6	548
hallmark	100	gProfiler	1662	GO:0030202	18	0.0188353	heparin proteoglycan metabolic process	6	7	549
hallmark	100	gProfiler	1662	GO:0030003	521	0.0189329	intracellular monoatomic cation homeostasis	5	5	550
hallmark	100	gProfiler	1662	GO:1902532	640	0.0189477	negative regulation of intracellular signal transduction	6	7	551
hallmark	100	gProfiler	1662	GO:0070613	63	0.0192091	regulation of protein processing	8	9	552
hallmark	100	gProfiler	1662	GO:0019538	4813	0.019211	protein metabolic process	4	4	553
hallmark	100	gProfiler	1662	GO:0048666	1170	0.019323	neuron development	4	4	554
hallmark	100	gProfiler	1662	GO:0051253	1457	0.019323	negative regulation of RNA metabolic process	7	8	555
hallmark	100	gProfiler	1662	GO:0071375	307	0.0193494	cellular response to peptide hormone stimulus	5	5	556
hallmark	100	gProfiler	1662	GO:0021545	64	0.0199053	cranial nerve development	4	4	557
hallmark	100	gProfiler	1662	GO:0048880	414	0.0199534	sensory system development	4	4	558
hallmark	100	gProfiler	1662	GO:0007096	19	0.0203564	regulation of exit from mitosis	7	8	559
hallmark	100	gProfiler	1662	GO:2000811	19	0.0203564	negative regulation of anoikis	7	7	560
hallmark	100	gProfiler	1662	GO:0006089	19	0.0203564	lactate metabolic process	8	8	561
hallmark	100	gProfiler	1662	GO:0043116	19	0.0203564	negative regulation of vascular permeability	4	6	562
hallmark	100	gProfiler	1662	GO:0030206	19	0.0203564	obsolete chondroitin sulfate biosynthetic process	0	0	563
hallmark	100	gProfiler	1662	GO:0061099	19	0.0203564	negative regulation of protein tyrosine kinase activity	8	11	564
hallmark	100	gProfiler	1662	GO:0002902	19	0.0203564	regulation of B cell apoptotic process	8	8	565
hallmark	100	gProfiler	1662	GO:0050884	19	0.0203564	neuromuscular process controlling posture	5	5	566
hallmark	100	gProfiler	1662	GO:0071384	65	0.0203592	cellular response to corticosteroid stimulus	6	6	567
hallmark	100	gProfiler	1662	GO:0006873	530	0.0203592	intracellular monoatomic ion homeostasis	4	4	568
hallmark	100	gProfiler	1662	GO:0002931	65	0.0203592	response to ischemia	3	3	569
hallmark	100	gProfiler	1662	GO:0030199	66	0.0210347	collagen fibril organization	5	6	570
hallmark	100	gProfiler	1662	GO:2000630	66	0.0210347	positive regulation of miRNA metabolic process	8	9	571
hallmark	100	gProfiler	1662	GO:0090559	66	0.0210347	regulation of membrane permeability	3	3	572
hallmark	100	gProfiler	1662	GO:0030218	134	0.0210347	erythrocyte differentiation	5	5	573
hallmark	100	gProfiler	1662	GO:0006357	2572	0.0210347	regulation of transcription by RNA polymerase II	9	10	574
hallmark	100	gProfiler	1662	GO:0006639	134	0.0210347	acylglycerol metabolic process	6	6	575
hallmark	100	gProfiler	1662	GO:0018209	219	0.0213155	peptidyl-serine modification	7	7	576
hallmark	100	gProfiler	1662	GO:0006638	135	0.0213985	neutral lipid metabolic process	5	5	577
hallmark	100	gProfiler	1662	GO:0071407	536	0.0213985	obsolete cellular response to organic cyclic compound	0	0	578
hallmark	100	gProfiler	1662	GO:0060348	220	0.0216187	bone development	4	4	579
hallmark	100	gProfiler	1662	GO:0051900	20	0.0217054	regulation of mitochondrial depolarization	5	5	580
hallmark	100	gProfiler	1662	GO:1903317	67	0.0217054	regulation of protein maturation	7	8	581
hallmark	100	gProfiler	1662	GO:0000272	20	0.0217054	polysaccharide catabolic process	5	6	582
hallmark	100	gProfiler	1662	GO:0055070	20	0.0217054	copper ion homeostasis	4	5	583
hallmark	100	gProfiler	1662	GO:0010522	20	0.0217054	regulation of calcium ion transport into cytosol	3	9	584
hallmark	100	gProfiler	1662	GO:0040014	67	0.0217054	regulation of multicellular organism growth	4	5	585
hallmark	100	gProfiler	1662	GO:0035795	20	0.0217054	negative regulation of mitochondrial membrane permeability	5	8	586
hallmark	100	gProfiler	1662	GO:1904030	20	0.0217054	negative regulation of cyclin-dependent protein kinase activity	8	11	587
hallmark	100	gProfiler	1662	GO:0001936	136	0.0217054	regulation of endothelial cell proliferation	6	6	588
hallmark	100	gProfiler	1662	GO:0060326	319	0.0219838	cell chemotaxis	4	4	589
hallmark	100	gProfiler	1662	GO:0022409	319	0.0219838	positive regulation of cell-cell adhesion	6	6	590
hallmark	100	gProfiler	1662	GO:0019229	68	0.022262	regulation of vasoconstriction	6	7	591
hallmark	100	gProfiler	1662	GO:0007005	427	0.0222639	mitochondrion organization	5	5	592
hallmark	100	gProfiler	1662	GO:0030879	138	0.022478	mammary gland development	5	5	593
hallmark	100	gProfiler	1662	GO:0090090	138	0.022478	negative regulation of canonical Wnt signaling pathway	7	8	594
hallmark	100	gProfiler	1662	GO:0062013	138	0.022478	positive regulation of small molecule metabolic process	6	6	595
hallmark	100	gProfiler	1662	GO:0002244	139	0.023023	hematopoietic progenitor cell differentiation	4	4	596
hallmark	100	gProfiler	1662	GO:0050920	225	0.0230571	regulation of chemotaxis	4	5	597
hallmark	100	gProfiler	1662	GO:0061042	21	0.0235169	vascular wound healing	5	5	598
hallmark	100	gProfiler	1662	GO:0030098	438	0.0240509	lymphocyte differentiation	4	6	599
hallmark	100	gProfiler	1662	GO:0097191	229	0.0240509	extrinsic apoptotic signaling pathway	4	6	600
hallmark	100	gProfiler	1662	GO:0017015	142	0.0240509	regulation of transforming growth factor beta receptor signaling pathway	6	7	601
hallmark	100	gProfiler	1662	GO:0006952	1809	0.0240509	defense response	3	3	602
hallmark	100	gProfiler	1662	GO:0048813	142	0.0240509	dendrite morphogenesis	6	8	603
hallmark	100	gProfiler	1662	GO:0055074	326	0.0240509	calcium ion homeostasis	4	5	604
hallmark	100	gProfiler	1662	GO:0034101	143	0.0240509	erythrocyte homeostasis	3	5	605
hallmark	100	gProfiler	1662	GO:0032101	1071	0.0240509	regulation of response to external stimulus	4	4	606
hallmark	100	gProfiler	1662	GO:1905709	22	0.0242106	negative regulation of membrane permeability	4	4	607
hallmark	100	gProfiler	1662	GO:0034976	231	0.0242106	response to endoplasmic reticulum stress	4	4	608
hallmark	100	gProfiler	1662	GO:1903579	22	0.0242106	negative regulation of ATP metabolic process	9	10	609
hallmark	100	gProfiler	1662	GO:1901380	22	0.0242106	negative regulation of potassium ion transmembrane transport	7	9	610
hallmark	100	gProfiler	1662	GO:0061045	72	0.0242107	negative regulation of wound healing	6	7	611
hallmark	100	gProfiler	1662	GO:2000377	144	0.0243345	regulation of reactive oxygen species metabolic process	5	5	612
hallmark	100	gProfiler	1662	GO:0002376	2796	0.0244725	immune system process	1	1	613
hallmark	100	gProfiler	1662	GO:1903844	145	0.0248331	regulation of cellular response to transforming growth factor beta stimulus	5	5	614
hallmark	100	gProfiler	1662	GO:0045930	233	0.0248331	negative regulation of mitotic cell cycle	6	6	615
hallmark	100	gProfiler	1662	GO:0098609	948	0.025165	cell-cell adhesion	3	3	616
hallmark	100	gProfiler	1662	GO:0035148	146	0.0253488	tube formation	3	3	617
hallmark	100	gProfiler	1662	GO:0007160	236	0.026067	cell-matrix adhesion	4	4	618
hallmark	100	gProfiler	1662	GO:0046426	23	0.026067	negative regulation of receptor signaling pathway via JAK-STAT	7	8	619
hallmark	100	gProfiler	1662	GO:0032496	337	0.0261188	response to lipopolysaccharide	4	5	620
hallmark	100	gProfiler	1662	GO:0097006	75	0.026716	regulation of plasma lipoprotein particle levels	3	3	621
hallmark	100	gProfiler	1662	GO:0006813	238	0.0268448	potassium ion transport	7	7	622
hallmark	100	gProfiler	1662	GO:0035296	149	0.0268941	regulation of tube diameter	5	5	623
hallmark	100	gProfiler	1662	GO:0097746	149	0.0268941	blood vessel diameter maintenance	5	6	624
hallmark	100	gProfiler	1662	GO:0006469	149	0.0268941	negative regulation of protein kinase activity	7	10	625
hallmark	100	gProfiler	1662	GO:0044093	959	0.0269778	positive regulation of molecular function	3	3	626
hallmark	100	gProfiler	1662	GO:0002573	239	0.0271092	myeloid leukocyte differentiation	5	5	627
hallmark	100	gProfiler	1662	GO:1904063	76	0.0272987	negative regulation of cation transmembrane transport	7	8	628
hallmark	100	gProfiler	1662	GO:0006081	76	0.0272987	aldehyde metabolic process	3	3	629
hallmark	100	gProfiler	1662	GO:0035150	150	0.0272987	regulation of tube size	4	4	630
hallmark	100	gProfiler	1662	GO:0045913	76	0.0272987	positive regulation of carbohydrate metabolic process	6	7	631
hallmark	100	gProfiler	1662	GO:0006936	343	0.0275214	muscle contraction	4	4	632
hallmark	100	gProfiler	1662	GO:1900746	24	0.0275214	regulation of vascular endothelial growth factor signaling pathway	5	6	633
hallmark	100	gProfiler	1662	GO:0071331	151	0.0275214	cellular response to hexose stimulus	7	7	634
hallmark	100	gProfiler	1662	GO:0016485	241	0.0275214	protein processing	6	6	635
hallmark	100	gProfiler	1662	GO:0046885	24	0.0275214	regulation of hormone biosynthetic process	5	6	636
hallmark	100	gProfiler	1662	GO:0090200	24	0.0275214	positive regulation of release of cytochrome c from mitochondria	7	8	637
hallmark	100	gProfiler	1662	GO:1902993	24	0.0275214	positive regulation of amyloid precursor protein catabolic process	8	8	638
hallmark	100	gProfiler	1662	GO:0010884	24	0.0275214	positive regulation of lipid storage	5	6	639
hallmark	100	gProfiler	1662	GO:0050650	24	0.0275214	chondroitin sulfate proteoglycan biosynthetic process	5	8	640
hallmark	100	gProfiler	1662	GO:0120161	151	0.0275214	regulation of cold-induced thermogenesis	4	5	641
hallmark	100	gProfiler	1662	GO:0009636	242	0.027913	response to toxic substance	3	3	642
hallmark	100	gProfiler	1662	GO:0045807	152	0.0280237	positive regulation of endocytosis	5	7	643
hallmark	100	gProfiler	1662	GO:0009890	2838	0.0280237	negative regulation of biosynthetic process	6	6	644
hallmark	100	gProfiler	1662	GO:0071326	153	0.0285886	cellular response to monosaccharide stimulus	6	6	645
hallmark	100	gProfiler	1662	GO:0106106	153	0.0285886	cold-induced thermogenesis	4	4	646
hallmark	100	gProfiler	1662	GO:0052548	78	0.0286035	regulation of endopeptidase activity	6	9	647
hallmark	100	gProfiler	1662	GO:1901379	78	0.0286035	regulation of potassium ion transmembrane transport	7	8	648
hallmark	100	gProfiler	1662	GO:1901071	25	0.0290994	glucosamine-containing compound metabolic process	5	5	649
hallmark	100	gProfiler	1662	GO:0070233	25	0.0290994	negative regulation of T cell apoptotic process	9	9	650
hallmark	100	gProfiler	1662	GO:2000209	25	0.0290994	regulation of anoikis	6	6	651
hallmark	100	gProfiler	1662	GO:0051882	25	0.0290994	mitochondrial depolarization	5	5	652
hallmark	100	gProfiler	1662	GO:0046697	25	0.0290994	decidualization	3	4	653
hallmark	100	gProfiler	1662	GO:0010460	25	0.0290994	positive regulation of heart rate	4	8	654
hallmark	100	gProfiler	1662	GO:0001783	25	0.0290994	B cell apoptotic process	7	7	655
hallmark	100	gProfiler	1662	GO:2001236	155	0.0294769	regulation of extrinsic apoptotic signaling pathway	6	7	656
hallmark	100	gProfiler	1662	GO:0007411	247	0.0296729	axon guidance	8	8	657
hallmark	100	gProfiler	1662	GO:0097485	247	0.0296729	neuron projection guidance	7	7	658
hallmark	100	gProfiler	1662	GO:0007409	464	0.0299996	axonogenesis	6	8	659
hallmark	100	gProfiler	1662	GO:0048762	248	0.0300849	mesenchymal cell differentiation	4	4	660
hallmark	100	gProfiler	1662	GO:0008037	157	0.0305996	cell recognition	2	2	661
hallmark	100	gProfiler	1662	GO:1901863	26	0.0307973	positive regulation of muscle tissue development	5	5	662
hallmark	100	gProfiler	1662	GO:1902547	26	0.0307973	regulation of cellular response to vascular endothelial growth factor stimulus	5	5	663
hallmark	100	gProfiler	1662	GO:0031579	26	0.0307973	membrane raft organization	5	5	664
hallmark	100	gProfiler	1662	GO:0006366	2698	0.0307973	transcription by RNA polymerase II	8	9	665
hallmark	100	gProfiler	1662	GO:0008543	81	0.0307973	fibroblast growth factor receptor signaling pathway	6	8	666
hallmark	100	gProfiler	1662	GO:0070227	81	0.0307973	lymphocyte apoptotic process	6	6	667
hallmark	100	gProfiler	1662	GO:1904893	26	0.0307973	negative regulation of receptor signaling pathway via STAT	6	7	668
hallmark	100	gProfiler	1662	GO:0050927	26	0.0307973	positive regulation of positive chemotaxis	6	7	669
hallmark	100	gProfiler	1662	GO:0002237	355	0.031046	response to molecule of bacterial origin	4	4	670
hallmark	100	gProfiler	1662	GO:0043549	469	0.0312008	regulation of kinase activity	5	8	671
hallmark	100	gProfiler	1662	GO:0033627	82	0.0317223	cell adhesion mediated by integrin	3	3	672
hallmark	100	gProfiler	1662	GO:0009617	721	0.0321174	response to bacterium	3	5	673
hallmark	100	gProfiler	1662	GO:0007517	358	0.0321174	muscle organ development	4	4	674
hallmark	100	gProfiler	1662	GO:0060544	27	0.0326422	regulation of necroptotic process	6	6	675
hallmark	100	gProfiler	1662	GO:0009152	161	0.0326422	purine ribonucleotide biosynthetic process	6	10	676
hallmark	100	gProfiler	1662	GO:0060669	27	0.0326422	embryonic placenta morphogenesis	4	4	677
hallmark	100	gProfiler	1662	GO:0032469	27	0.0326422	endoplasmic reticulum calcium ion homeostasis	6	7	678
hallmark	100	gProfiler	1662	GO:0034383	27	0.0326422	low-density lipoprotein particle clearance	3	3	679
hallmark	100	gProfiler	1662	GO:0050926	27	0.0326422	regulation of positive chemotaxis	5	6	680
hallmark	100	gProfiler	1662	GO:0072332	84	0.0334229	intrinsic apoptotic signaling pathway by p53 class mediator	5	7	681
hallmark	100	gProfiler	1662	GO:0034766	84	0.0334229	negative regulation of monoatomic ion transmembrane transport	6	7	682
hallmark	100	gProfiler	1662	GO:0071322	164	0.034445	cellular response to carbohydrate stimulus	5	5	683
hallmark	100	gProfiler	1662	GO:1901264	85	0.034445	carbohydrate derivative transport	4	4	684
hallmark	100	gProfiler	1662	GO:0071549	28	0.034461	cellular response to dexamethasone stimulus	6	8	685
hallmark	100	gProfiler	1662	GO:0010876	480	0.034461	lipid localization	3	3	686
hallmark	100	gProfiler	1662	GO:1900048	28	0.034461	positive regulation of hemostasis	4	5	687
hallmark	100	gProfiler	1662	GO:0010962	28	0.034461	regulation of glucan biosynthetic process	8	9	688
hallmark	100	gProfiler	1662	GO:0005979	28	0.034461	regulation of glycogen biosynthetic process	7	10	689
hallmark	100	gProfiler	1662	GO:0006027	28	0.034461	glycosaminoglycan catabolic process	6	6	690
hallmark	100	gProfiler	1662	GO:0030325	28	0.034461	adrenal gland development	5	5	691
hallmark	100	gProfiler	1662	GO:0030194	28	0.034461	positive regulation of blood coagulation	5	8	692
hallmark	100	gProfiler	1662	GO:0010638	481	0.0345368	positive regulation of organelle organization	6	6	693
hallmark	100	gProfiler	1662	GO:0006355	3435	0.0357528	regulation of DNA-templated transcription	8	9	694
hallmark	100	gProfiler	1662	GO:0010959	369	0.035934	regulation of metal ion transport	6	6	695
hallmark	100	gProfiler	1662	GO:0061515	87	0.0360927	myeloid cell development	5	5	696
hallmark	100	gProfiler	1662	GO:0071396	609	0.0361013	cellular response to lipid	4	4	697
hallmark	100	gProfiler	1662	GO:0030001	875	0.0363448	metal ion transport	6	6	698
hallmark	100	gProfiler	1662	GO:0035886	29	0.0363448	vascular associated smooth muscle cell differentiation	6	6	699
hallmark	100	gProfiler	1662	GO:0006910	29	0.0363448	phagocytosis, recognition	3	3	700
hallmark	100	gProfiler	1662	GO:0035902	29	0.0363448	response to immobilization stress	3	3	701
hallmark	100	gProfiler	1662	GO:0043267	29	0.0363448	negative regulation of potassium ion transport	6	8	702
hallmark	100	gProfiler	1662	GO:0031175	1014	0.0363448	neuron projection development	6	6	703
hallmark	100	gProfiler	1662	GO:0006508	1457	0.0364917	proteolysis	5	5	704
hallmark	100	gProfiler	1662	GO:0090092	264	0.0364917	regulation of transmembrane receptor protein serine/threonine kinase signaling pathway	5	6	705
hallmark	100	gProfiler	1662	GO:0042310	88	0.0366826	vasoconstriction	6	7	706
hallmark	100	gProfiler	1662	GO:0046889	88	0.0366826	positive regulation of lipid biosynthetic process	7	8	707
hallmark	100	gProfiler	1662	GO:0007204	169	0.0369026	positive regulation of cytosolic calcium ion concentration	3	3	708
hallmark	100	gProfiler	1662	GO:0048592	169	0.0369026	eye morphogenesis	5	5	709
hallmark	100	gProfiler	1662	GO:0001892	89	0.0374769	embryonic placenta development	5	5	710
hallmark	100	gProfiler	1662	GO:2000106	89	0.0374769	regulation of leukocyte apoptotic process	6	6	711
hallmark	100	gProfiler	1662	GO:1990845	170	0.0374769	adaptive thermogenesis	3	3	712
hallmark	100	gProfiler	1662	GO:2001141	3454	0.0374769	regulation of RNA biosynthetic process	7	8	713
hallmark	100	gProfiler	1662	GO:0009791	89	0.0374769	post-embryonic development	2	2	714
hallmark	100	gProfiler	1662	GO:0060402	30	0.0380406	calcium ion transport into cytosol	4	10	715
hallmark	100	gProfiler	1662	GO:0060055	30	0.0380406	angiogenesis involved in wound healing	4	4	716
hallmark	100	gProfiler	1662	GO:0050820	30	0.0380406	positive regulation of coagulation	5	5	717
hallmark	100	gProfiler	1662	GO:1904036	30	0.0380406	negative regulation of epithelial cell apoptotic process	7	7	718
hallmark	100	gProfiler	1662	GO:0010558	2772	0.0380537	negative regulation of macromolecule biosynthetic process	7	7	719
hallmark	100	gProfiler	1662	GO:0019217	92	0.0380537	regulation of fatty acid metabolic process	6	7	720
hallmark	100	gProfiler	1662	GO:0030511	31	0.0380537	positive regulation of transforming growth factor beta receptor signaling pathway	6	8	721
hallmark	100	gProfiler	1662	GO:1902230	31	0.0380537	negative regulation of intrinsic apoptotic signaling pathway in response to DNA damage	6	9	722
hallmark	100	gProfiler	1662	GO:1903846	31	0.0380537	positive regulation of cellular response to transforming growth factor beta stimulus	5	6	723
hallmark	100	gProfiler	1662	GO:0002088	91	0.0380537	lens development in camera-type eye	3	3	724
hallmark	100	gProfiler	1662	GO:0043535	92	0.0380537	regulation of blood vessel endothelial cell migration	7	7	725
hallmark	100	gProfiler	1662	GO:0007589	92	0.0380537	body fluid secretion	4	5	726
hallmark	100	gProfiler	1662	GO:0016049	500	0.0380537	cell growth	2	2	727
hallmark	100	gProfiler	1662	GO:0030178	172	0.0380537	negative regulation of Wnt signaling pathway	6	7	728
hallmark	100	gProfiler	1662	GO:0002009	502	0.0387735	morphogenesis of an epithelium	4	4	729
hallmark	100	gProfiler	1662	GO:0071695	274	0.0387735	anatomical structure maturation	3	3	730
hallmark	100	gProfiler	1662	GO:0007417	1038	0.0388199	central nervous system development	4	4	731
hallmark	100	gProfiler	1662	GO:0009260	176	0.0388651	ribonucleotide biosynthetic process	6	9	732
hallmark	100	gProfiler	1662	GO:0001938	93	0.0389394	positive regulation of endothelial cell proliferation	7	7	733
hallmark	100	gProfiler	1662	GO:0062098	32	0.039799	regulation of programmed necrotic cell death	5	5	734
hallmark	100	gProfiler	1662	GO:0010458	32	0.039799	exit from mitosis	5	5	735
hallmark	100	gProfiler	1662	GO:2000352	32	0.039799	negative regulation of endothelial cell apoptotic process	7	7	736
hallmark	100	gProfiler	1662	GO:0033138	95	0.0409501	positive regulation of peptidyl-serine phosphorylation	10	10	737
hallmark	100	gProfiler	1662	GO:1903035	95	0.0409501	negative regulation of response to wounding	5	6	738
hallmark	100	gProfiler	1662	GO:0002690	95	0.0409501	positive regulation of leukocyte chemotaxis	6	8	739
hallmark	100	gProfiler	1662	GO:0051246	1975	0.0418192	regulation of protein metabolic process	6	6	740
hallmark	100	gProfiler	1662	GO:0010906	96	0.0418192	regulation of glucose metabolic process	6	7	741
hallmark	100	gProfiler	1662	GO:0010469	96	0.0418192	regulation of signaling receptor activity	3	6	742
hallmark	100	gProfiler	1662	GO:0031069	33	0.0418192	hair follicle morphogenesis	3	4	743
hallmark	100	gProfiler	1662	GO:0043255	96	0.0418192	regulation of carbohydrate biosynthetic process	6	7	744
hallmark	100	gProfiler	1662	GO:0086005	33	0.0418192	ventricular cardiac muscle cell action potential	7	7	745
hallmark	100	gProfiler	1662	GO:2001242	182	0.0428101	regulation of intrinsic apoptotic signaling pathway	6	7	746
hallmark	100	gProfiler	1662	GO:0021675	97	0.0429036	nerve development	3	3	747
hallmark	100	gProfiler	1662	GO:0046390	183	0.0435055	ribose phosphate biosynthetic process	5	6	748
hallmark	100	gProfiler	1662	GO:0046320	34	0.0437118	regulation of fatty acid oxidation	7	8	749
hallmark	100	gProfiler	1662	GO:2001237	98	0.0437118	negative regulation of extrinsic apoptotic signaling pathway	7	8	750
hallmark	100	gProfiler	1662	GO:0032376	34	0.0437118	positive regulation of cholesterol transport	7	8	751
hallmark	100	gProfiler	1662	GO:0071353	34	0.0437118	cellular response to interleukin-4	6	6	752
hallmark	100	gProfiler	1662	GO:0006026	34	0.0437118	aminoglycan catabolic process	5	5	753
hallmark	100	gProfiler	1662	GO:0030212	34	0.0437118	hyaluronan metabolic process	6	6	754
hallmark	100	gProfiler	1662	GO:0032373	34	0.0437118	positive regulation of sterol transport	6	7	755
hallmark	100	gProfiler	1662	GO:0051252	3709	0.0441071	regulation of RNA metabolic process	6	7	756
hallmark	100	gProfiler	1662	GO:0060627	521	0.0453223	regulation of vesicle-mediated transport	4	5	757
hallmark	100	gProfiler	1662	GO:2000649	35	0.0455038	regulation of sodium ion transmembrane transporter activity	6	9	758
hallmark	100	gProfiler	1662	GO:0070873	35	0.0455038	regulation of glycogen metabolic process	6	8	759
hallmark	100	gProfiler	1662	GO:0001893	35	0.0455038	maternal placenta development	3	4	760
hallmark	100	gProfiler	1662	GO:1904385	35	0.0455038	cellular response to angiotensin	6	6	761
hallmark	100	gProfiler	1662	GO:0042326	288	0.0455038	negative regulation of phosphorylation	8	8	762
hallmark	100	gProfiler	1662	GO:0060306	35	0.0455038	regulation of membrane repolarization	3	4	763
hallmark	100	gProfiler	1662	GO:0045601	35	0.0455038	regulation of endothelial cell differentiation	6	6	764
hallmark	100	gProfiler	1662	GO:0002027	100	0.0455038	regulation of heart rate	3	7	765
hallmark	100	gProfiler	1662	GO:0051336	401	0.0455038	regulation of hydrolase activity	4	4	766
hallmark	100	gProfiler	1662	GO:0043276	35	0.0455038	anoikis	5	5	767
hallmark	100	gProfiler	1662	GO:0034110	35	0.0455038	regulation of homotypic cell-cell adhesion	6	6	768
hallmark	100	gProfiler	1662	GO:0046649	787	0.0459191	lymphocyte activation	3	4	769
hallmark	100	gProfiler	1662	GO:0010605	3197	0.0468003	negative regulation of macromolecule metabolic process	6	6	770
hallmark	100	gProfiler	1662	GO:0061564	526	0.0468003	axon development	7	7	771
hallmark	100	gProfiler	1662	GO:1902107	189	0.0470717	positive regulation of leukocyte differentiation	6	8	772
hallmark	100	gProfiler	1662	GO:1903708	189	0.0470717	positive regulation of hemopoiesis	5	7	773
hallmark	100	gProfiler	1662	GO:0045639	102	0.0474471	positive regulation of myeloid cell differentiation	6	8	774
hallmark	100	gProfiler	1662	GO:0008585	102	0.0474471	female gonad development	5	5	775
hallmark	100	gProfiler	1662	GO:0006754	102	0.0474471	ATP biosynthetic process	7	11	776
hallmark	100	gProfiler	1662	GO:0032885	36	0.0474682	regulation of polysaccharide biosynthetic process	7	8	777
hallmark	100	gProfiler	1662	GO:0060218	36	0.0474682	hematopoietic stem cell differentiation	5	5	778
hallmark	100	gProfiler	1662	GO:0006351	3559	0.0475298	DNA-templated transcription	7	8	779
hallmark	100	gProfiler	1662	GO:0006629	1379	0.0478948	lipid metabolic process	4	4	780
hallmark	100	gProfiler	1662	GO:0055001	191	0.0483082	muscle cell development	4	4	781
hallmark	100	gProfiler	1662	GO:0048511	300	0.049093	rhythmic process	1	1	782
hallmark	100	gProfiler	1662	GO:0097306	106	0.049093	cellular response to alcohol	5	5	783
hallmark	100	gProfiler	1662	GO:0030301	105	0.049093	cholesterol transport	6	6	784
hallmark	100	gProfiler	1662	GO:0048730	37	0.049093	epidermis morphogenesis	5	5	785
hallmark	100	gProfiler	1662	GO:0070670	37	0.049093	response to interleukin-4	5	5	786
hallmark	100	gProfiler	1662	GO:0055090	38	0.049093	acylglycerol homeostasis	4	4	787
hallmark	100	gProfiler	1662	GO:2000181	105	0.049093	negative regulation of blood vessel morphogenesis	5	7	788
hallmark	100	gProfiler	1662	GO:0022898	195	0.049093	regulation of transmembrane transporter activity	4	6	789
hallmark	100	gProfiler	1662	GO:2000177	104	0.049093	regulation of neural precursor cell proliferation	5	5	790
hallmark	100	gProfiler	1662	GO:0045823	37	0.049093	positive regulation of heart contraction	6	7	791
hallmark	100	gProfiler	1662	GO:0051338	539	0.049093	regulation of transferase activity	4	4	792
hallmark	100	gProfiler	1662	GO:0071312	38	0.049093	cellular response to alkaloid	5	5	793
hallmark	100	gProfiler	1662	GO:1901343	106	0.049093	negative regulation of vasculature development	5	6	794
hallmark	100	gProfiler	1662	GO:0048536	38	0.049093	spleen development	5	5	795
hallmark	100	gProfiler	1662	GO:1903524	38	0.049093	positive regulation of blood circulation	5	6	796
hallmark	100	gProfiler	1662	GO:0046545	106	0.049093	development of primary female sexual characteristics	4	4	797
hallmark	100	gProfiler	1662	GO:0070328	38	0.049093	triglyceride homeostasis	5	5	798
hallmark	100	gProfiler	1662	GO:0010595	106	0.049093	positive regulation of endothelial cell migration	7	7	799
hallmark	100	gProfiler	1662	GO:0035967	105	0.049093	cellular response to topologically incorrect protein	4	4	800
hallmark	100	gProfiler	1662	GO:0009896	537	0.049093	positive regulation of catabolic process	6	6	801
hallmark	100	gProfiler	1662	GO:0016525	104	0.049093	negative regulation of angiogenesis	6	8	802
hallmark	100	gProfiler	1662	GO:0002052	37	0.049093	positive regulation of neuroblast proliferation	7	8	803
hallmark	100	gProfiler	1662	GO:0007610	665	0.049093	behavior	2	2	804
hallmark	100	gProfiler	1662	GO:0070306	38	0.049093	lens fiber cell differentiation	5	5	805
hallmark	100	gProfiler	1662	GO:0045923	38	0.049093	positive regulation of fatty acid metabolic process	7	8	806
hallmark	100	gProfiler	1662	GO:1990823	107	0.0491739	response to leukemia inhibitory factor	5	5	807
hallmark	100	gProfiler	1662	GO:0045321	951	0.0491739	leukocyte activation	2	3	808
hallmark	100	gProfiler	1662	GO:1901890	107	0.0491739	positive regulation of cell junction assembly	6	6	809
hallmark	100	gProfiler	1662	GO:0001775	1098	0.0493974	cell activation	2	2	810
hallmark	100	gProfiler	1662	GO:0044344	108	0.0503009	cellular response to fibroblast growth factor stimulus	5	5	811
hallmark	100	gProfiler	1662	GO:0071711	39	0.0503433	basement membrane organization	6	6	812
hallmark	100	gProfiler	1662	GO:1902229	39	0.0503433	regulation of intrinsic apoptotic signaling pathway in response to DNA damage	5	8	813
hallmark	100	gProfiler	1662	GO:0008016	200	0.0512281	regulation of heart contraction	6	6	814
hallmark	100	gProfiler	1662	GO:0071248	200	0.0512281	cellular response to metal ion	4	4	815
hallmark	100	gProfiler	1662	GO:0048259	109	0.0512281	regulation of receptor-mediated endocytosis	6	7	816
hallmark	100	gProfiler	1662	GO:2001243	109	0.0512281	negative regulation of intrinsic apoptotic signaling pathway	7	8	817
hallmark	100	gProfiler	1662	GO:1901615	549	0.0520416	obsolete organic hydroxy compound metabolic process	0	0	818
hallmark	100	gProfiler	1662	GO:0032350	40	0.0523828	regulation of hormone metabolic process	4	5	819
hallmark	100	gProfiler	1662	GO:0051385	40	0.0523828	response to mineralocorticoid	6	6	820
hallmark	100	gProfiler	1662	GO:0010950	40	0.0523828	positive regulation of endopeptidase activity	7	10	821
hallmark	100	gProfiler	1662	GO:0006164	202	0.0526676	purine nucleotide biosynthetic process	5	9	822
hallmark	100	gProfiler	1662	GO:0060070	309	0.0530961	canonical Wnt signaling pathway	5	7	823
hallmark	100	gProfiler	1662	GO:0001776	111	0.0533589	leukocyte homeostasis	2	4	824
hallmark	100	gProfiler	1662	GO:0050892	41	0.0543818	intestinal absorption	4	4	825
hallmark	100	gProfiler	1662	GO:0051353	41	0.0543818	positive regulation of oxidoreductase activity	5	5	826
hallmark	100	gProfiler	1662	GO:0070232	41	0.0543818	regulation of T cell apoptotic process	8	8	827
hallmark	100	gProfiler	1662	GO:1990000	41	0.0543818	amyloid fibril formation	5	5	828
hallmark	100	gProfiler	1662	GO:0070266	41	0.0543818	necroptotic process	5	5	829
hallmark	100	gProfiler	1662	GO:0050732	41	0.0543818	negative regulation of peptidyl-tyrosine phosphorylation	10	10	830
hallmark	100	gProfiler	1662	GO:0050679	205	0.0547789	positive regulation of epithelial cell proliferation	6	6	831
hallmark	100	gProfiler	1662	GO:0006869	431	0.0552677	lipid transport	4	4	832
hallmark	100	gProfiler	1662	GO:0009206	113	0.0554176	purine ribonucleoside triphosphate biosynthetic process	8	10	833
hallmark	100	gProfiler	1662	GO:0006040	42	0.056276	amino sugar metabolic process	4	4	834
hallmark	100	gProfiler	1662	GO:0007623	207	0.056276	circadian rhythm	2	2	835
hallmark	100	gProfiler	1662	GO:1902991	42	0.056276	regulation of amyloid precursor protein catabolic process	7	7	836
hallmark	100	gProfiler	1662	GO:0051049	1589	0.056276	regulation of transport	4	4	837
hallmark	100	gProfiler	1662	GO:0007006	114	0.056276	mitochondrial membrane organization	5	6	838
hallmark	100	gProfiler	1662	GO:0009145	114	0.056276	purine nucleoside triphosphate biosynthetic process	7	9	839
hallmark	100	gProfiler	1662	GO:0019432	42	0.056276	triglyceride biosynthetic process	7	8	840
hallmark	100	gProfiler	1662	GO:1990776	42	0.056276	response to angiotensin	5	5	841
hallmark	100	gProfiler	1662	GO:0060485	316	0.0566945	mesenchyme development	4	4	842
hallmark	100	gProfiler	1662	GO:0048469	208	0.0566945	cell maturation	3	4	843
hallmark	100	gProfiler	1662	GO:0032409	208	0.0566945	regulation of transporter activity	3	3	844
hallmark	100	gProfiler	1662	GO:0030162	435	0.0567994	regulation of proteolysis	7	7	845
hallmark	100	gProfiler	1662	GO:0009410	436	0.0573192	response to xenobiotic stimulus	3	3	846
hallmark	100	gProfiler	1662	GO:0045859	438	0.0582297	regulation of protein kinase activity	6	9	847
hallmark	100	gProfiler	1662	GO:0043271	116	0.0582297	negative regulation of monoatomic ion transport	5	6	848
hallmark	100	gProfiler	1662	GO:1904659	116	0.0582297	D-glucose transmembrane transport	6	8	849
hallmark	100	gProfiler	1662	GO:0071774	116	0.0582297	response to fibroblast growth factor	4	4	850
hallmark	100	gProfiler	1662	GO:0032881	43	0.0582297	regulation of polysaccharide metabolic process	6	7	851
hallmark	100	gProfiler	1662	GO:0048821	43	0.0582297	erythrocyte development	6	6	852
hallmark	100	gProfiler	1662	GO:0071887	117	0.0593468	leukocyte apoptotic process	5	5	853
hallmark	100	gProfiler	1662	GO:0034762	442	0.0593468	regulation of transmembrane transport	4	5	854
hallmark	100	gProfiler	1662	GO:0051216	214	0.0593468	cartilage development	4	4	855
hallmark	100	gProfiler	1662	GO:0009201	119	0.0593468	ribonucleoside triphosphate biosynthetic process	7	9	856
hallmark	100	gProfiler	1662	GO:0090199	44	0.0593468	regulation of release of cytochrome c from mitochondria	7	7	857
hallmark	100	gProfiler	1662	GO:2000378	44	0.0593468	negative regulation of reactive oxygen species metabolic process	6	6	858
hallmark	100	gProfiler	1662	GO:0051251	324	0.0593468	positive regulation of lymphocyte activation	6	7	859
hallmark	100	gProfiler	1662	GO:0051248	708	0.0593468	negative regulation of protein metabolic process	7	7	860
hallmark	100	gProfiler	1662	GO:0042180	214	0.0593468	ketone metabolic process	3	3	861
hallmark	100	gProfiler	1662	GO:0008645	119	0.0593468	hexose transmembrane transport	5	7	862
hallmark	100	gProfiler	1662	GO:0015918	118	0.0593468	sterol transport	5	5	863
hallmark	100	gProfiler	1662	GO:0001822	321	0.0593468	kidney development	4	4	864
hallmark	100	gProfiler	1662	GO:0045732	214	0.0593468	positive regulation of protein catabolic process	7	8	865
hallmark	100	gProfiler	1662	GO:0030198	325	0.0594985	extracellular matrix organization	5	5	866
hallmark	100	gProfiler	1662	GO:0010810	215	0.0594985	regulation of cell-substrate adhesion	5	5	867
hallmark	100	gProfiler	1662	GO:0071383	215	0.0594985	cellular response to steroid hormone stimulus	5	5	868
hallmark	100	gProfiler	1662	GO:0031647	325	0.0594985	regulation of protein stability	3	3	869
hallmark	100	gProfiler	1662	GO:0060284	851	0.0597301	regulation of cell development	5	5	870
hallmark	100	gProfiler	1662	GO:0043062	326	0.0598872	extracellular structure organization	4	4	871
hallmark	100	gProfiler	1662	GO:0008202	326	0.0598872	steroid metabolic process	5	5	872
hallmark	100	gProfiler	1662	GO:0038084	45	0.0598872	vascular endothelial growth factor signaling pathway	6	8	873
hallmark	100	gProfiler	1662	GO:1902305	45	0.0598872	regulation of sodium ion transmembrane transport	7	8	874
hallmark	100	gProfiler	1662	GO:0045216	216	0.0600559	cell-cell junction organization	5	5	875
hallmark	100	gProfiler	1662	GO:0045229	327	0.0604789	external encapsulating structure organization	4	4	876
hallmark	100	gProfiler	1662	GO:0043269	449	0.0610448	regulation of monoatomic ion transport	5	5	877
hallmark	100	gProfiler	1662	GO:0046660	121	0.0611006	female sex differentiation	4	4	878
hallmark	100	gProfiler	1662	GO:0001952	121	0.0611006	regulation of cell-matrix adhesion	6	6	879
hallmark	100	gProfiler	1662	GO:0015749	121	0.0611006	monosaccharide transmembrane transport	4	6	880
hallmark	100	gProfiler	1662	GO:0051247	1152	0.061177	positive regulation of protein metabolic process	7	7	881
hallmark	100	gProfiler	1662	GO:0044273	46	0.061815	sulfur compound catabolic process	4	4	882
hallmark	100	gProfiler	1662	GO:0030890	46	0.061815	positive regulation of B cell proliferation	8	9	883
hallmark	100	gProfiler	1662	GO:0006739	46	0.061815	NADP metabolic process	5	10	884
hallmark	100	gProfiler	1662	GO:0072001	331	0.0628174	renal system development	4	4	885
hallmark	100	gProfiler	1662	GO:0050730	220	0.0630837	regulation of peptidyl-tyrosine phosphorylation	9	9	886
hallmark	100	gProfiler	1662	GO:0002688	123	0.0632892	regulation of leukocyte chemotaxis	5	7	887
hallmark	100	gProfiler	1662	GO:0072009	123	0.0632892	nephron epithelium development	6	6	888
hallmark	100	gProfiler	1662	GO:0042771	47	0.0639972	intrinsic apoptotic signaling pathway in response to DNA damage by p53 class mediator	6	8	889
hallmark	100	gProfiler	1662	GO:0003044	47	0.0639972	regulation of systemic arterial blood pressure mediated by a chemical signal	5	5	890
hallmark	100	gProfiler	1662	GO:0060562	335	0.0653904	epithelial tube morphogenesis	4	5	891
hallmark	100	gProfiler	1662	GO:0043029	48	0.0663869	T cell homeostasis	4	6	892
hallmark	100	gProfiler	1662	GO:1901861	48	0.0663869	regulation of muscle tissue development	4	4	893
hallmark	100	gProfiler	1662	GO:0002065	126	0.0669446	columnar/cuboidal epithelial cell differentiation	5	5	894
hallmark	100	gProfiler	1662	GO:0033135	126	0.0669446	regulation of peptidyl-serine phosphorylation	9	9	895
hallmark	100	gProfiler	1662	GO:0009059	9660	0.0670767	macromolecule biosynthetic process	4	4	896
hallmark	100	gProfiler	1662	GO:0003006	1022	0.0680169	developmental process involved in reproduction	2	2	897
hallmark	100	gProfiler	1662	GO:0042551	49	0.0683502	neuron maturation	4	5	898
hallmark	100	gProfiler	1662	GO:0033628	49	0.0683502	regulation of cell adhesion mediated by integrin	5	5	899
hallmark	100	gProfiler	1662	GO:0043457	49	0.0683502	regulation of cellular respiration	6	6	900
hallmark	100	gProfiler	1662	GO:0030857	49	0.0683502	negative regulation of epithelial cell differentiation	6	6	901
hallmark	100	gProfiler	1662	GO:0048568	463	0.0683502	embryonic organ development	4	4	902
hallmark	100	gProfiler	1662	GO:0006111	49	0.0683502	regulation of gluconeogenesis	7	8	903
hallmark	100	gProfiler	1662	GO:0048662	50	0.0683722	negative regulation of smooth muscle cell proliferation	6	6	904
hallmark	100	gProfiler	1662	GO:0071621	129	0.0683722	granulocyte chemotaxis	4	7	905
hallmark	100	gProfiler	1662	GO:0048538	50	0.0683722	thymus development	5	5	906
hallmark	100	gProfiler	1662	GO:0060976	50	0.0683722	coronary vasculature development	4	4	907
hallmark	100	gProfiler	1662	GO:0086002	50	0.0683722	cardiac muscle cell action potential involved in contraction	6	6	908
hallmark	100	gProfiler	1662	GO:0043114	50	0.0683722	regulation of vascular permeability	3	5	909
hallmark	100	gProfiler	1662	GO:0022612	129	0.0683722	gland morphogenesis	4	4	910
hallmark	100	gProfiler	1662	GO:0042596	50	0.0683722	fear response	3	4	911
hallmark	100	gProfiler	1662	GO:0010043	50	0.0683722	response to zinc ion	4	4	912
hallmark	100	gProfiler	1662	GO:0021700	343	0.0683722	developmental maturation	2	2	913
hallmark	100	gProfiler	1662	GO:0090257	227	0.0683722	regulation of muscle system process	5	5	914
hallmark	100	gProfiler	1662	GO:0006812	1032	0.0687768	monoatomic cation transport	5	5	915
hallmark	100	gProfiler	1662	GO:0032368	130	0.0689879	regulation of lipid transport	5	5	916
hallmark	100	gProfiler	1662	GO:0018193	742	0.0697756	peptidyl-amino acid modification	6	6	917
hallmark	100	gProfiler	1662	GO:0007033	232	0.070176	vacuole organization	5	5	918
hallmark	100	gProfiler	1662	GO:0046683	131	0.070176	response to organophosphorus	3	3	919
hallmark	100	gProfiler	1662	GO:0010883	51	0.070176	regulation of lipid storage	4	4	920
hallmark	100	gProfiler	1662	GO:0048013	51	0.070176	ephrin receptor signaling pathway	6	8	921
hallmark	100	gProfiler	1662	GO:0086009	51	0.070176	membrane repolarization	4	4	922
hallmark	100	gProfiler	1662	GO:0045862	234	0.0719402	positive regulation of proteolysis	8	8	923
hallmark	100	gProfiler	1662	GO:0048588	234	0.0719402	developmental cell growth	3	3	924
hallmark	100	gProfiler	1662	GO:0048705	234	0.0719402	skeletal system morphogenesis	4	4	925
hallmark	100	gProfiler	1662	GO:0097300	52	0.0722612	programmed necrotic cell death	4	4	926
hallmark	100	gProfiler	1662	GO:0034219	133	0.0722612	carbohydrate transmembrane transport	3	5	927
hallmark	100	gProfiler	1662	GO:0010952	52	0.0722612	positive regulation of peptidase activity	6	9	928
hallmark	100	gProfiler	1662	GO:0046463	52	0.0722612	acylglycerol biosynthetic process	6	7	929
hallmark	100	gProfiler	1662	GO:0046460	52	0.0722612	neutral lipid biosynthetic process	5	6	930
hallmark	100	gProfiler	1662	GO:0001667	235	0.0724737	ameboidal-type cell migration	4	4	931
hallmark	100	gProfiler	1662	GO:0008406	235	0.0724737	gonad development	4	4	932
hallmark	100	gProfiler	1662	GO:0080134	1354	0.0726577	regulation of response to stress	4	4	933
hallmark	100	gProfiler	1662	GO:0043010	352	0.0733209	camera-type eye development	6	6	934
hallmark	100	gProfiler	1662	GO:0060048	134	0.0733209	cardiac muscle contraction	6	6	935
hallmark	100	gProfiler	1662	GO:0009895	352	0.0733209	negative regulation of catabolic process	6	6	936
hallmark	100	gProfiler	1662	GO:0007423	612	0.0734741	sensory organ development	4	4	937
hallmark	100	gProfiler	1662	GO:0048729	613	0.073936	tissue morphogenesis	3	3	938
hallmark	100	gProfiler	1662	GO:0030595	237	0.073936	leukocyte chemotaxis	3	5	939
hallmark	100	gProfiler	1662	GO:0097529	237	0.073936	myeloid leukocyte migration	3	5	940
hallmark	100	gProfiler	1662	GO:0032413	53	0.0740191	negative regulation of ion transmembrane transporter activity	5	8	941
hallmark	100	gProfiler	1662	GO:1902692	53	0.0740191	regulation of neuroblast proliferation	6	6	942
hallmark	100	gProfiler	1662	GO:0006810	4341	0.0740976	transport	3	3	943
hallmark	100	gProfiler	1662	GO:0072175	135	0.0741647	epithelial tube formation	4	4	944
hallmark	100	gProfiler	1662	GO:0016358	238	0.0746056	dendrite development	3	7	945
hallmark	100	gProfiler	1662	GO:0002696	355	0.0750233	positive regulation of leukocyte activation	5	6	946
hallmark	100	gProfiler	1662	GO:0007586	136	0.0753189	digestion	2	2	947
hallmark	100	gProfiler	1662	GO:0050680	136	0.0753189	negative regulation of epithelial cell proliferation	6	6	948
hallmark	100	gProfiler	1662	GO:0048598	617	0.0755512	embryonic morphogenesis	3	3	949
hallmark	100	gProfiler	1662	GO:0002682	1526	0.0758711	regulation of immune system process	3	3	950
hallmark	100	gProfiler	1662	GO:0043085	618	0.0759622	positive regulation of catalytic activity	4	4	951
hallmark	100	gProfiler	1662	GO:0048286	54	0.0759622	lung alveolus development	3	3	952
hallmark	100	gProfiler	1662	GO:0009165	240	0.076018	nucleotide biosynthetic process	6	8	953
hallmark	100	gProfiler	1662	GO:0045137	240	0.076018	development of primary sexual characteristics	3	3	954
hallmark	100	gProfiler	1662	GO:0008203	138	0.0761917	cholesterol metabolic process	6	7	955
hallmark	100	gProfiler	1662	GO:0007498	138	0.0761917	mesoderm development	4	4	956
hallmark	100	gProfiler	1662	GO:0043536	55	0.0761917	positive regulation of blood vessel endothelial cell migration	8	8	957
hallmark	100	gProfiler	1662	GO:0050885	55	0.0761917	neuromuscular process controlling balance	5	5	958
hallmark	100	gProfiler	1662	GO:0050873	55	0.0761917	brown fat cell differentiation	5	5	959
hallmark	100	gProfiler	1662	GO:0048660	140	0.0777072	regulation of smooth muscle cell proliferation	5	5	960
hallmark	100	gProfiler	1662	GO:0098754	140	0.0777072	detoxification	1	1	961
hallmark	100	gProfiler	1662	GO:0006940	56	0.0779095	regulation of smooth muscle contraction	7	7	962
hallmark	100	gProfiler	1662	GO:0042987	56	0.0779095	amyloid precursor protein catabolic process	6	6	963
hallmark	100	gProfiler	1662	GO:0046324	56	0.0779095	regulation of D-glucose import	6	7	964
hallmark	100	gProfiler	1662	GO:0016192	1547	0.0799396	vesicle-mediated transport	2	4	965
hallmark	100	gProfiler	1662	GO:0048008	57	0.0800282	platelet-derived growth factor receptor signaling pathway	6	8	966
hallmark	100	gProfiler	1662	GO:0032371	57	0.0800282	regulation of sterol transport	6	6	967
hallmark	100	gProfiler	1662	GO:0033344	57	0.0800282	cholesterol efflux	7	7	968
hallmark	100	gProfiler	1662	GO:0032374	57	0.0800282	regulation of cholesterol transport	7	7	969
hallmark	100	gProfiler	1662	GO:0001101	142	0.0800282	response to acid chemical	3	3	970
hallmark	100	gProfiler	1662	GO:0031663	57	0.0800282	lipopolysaccharide-mediated signaling pathway	4	6	971
hallmark	100	gProfiler	1662	GO:0060560	248	0.0804682	developmental growth involved in morphogenesis	3	3	972
hallmark	100	gProfiler	1662	GO:0044089	497	0.0811095	positive regulation of cellular component biogenesis	5	5	973
hallmark	100	gProfiler	1662	GO:0007346	497	0.0811095	regulation of mitotic cell cycle	5	5	974
hallmark	100	gProfiler	1662	GO:0060612	58	0.0820877	adipose tissue development	5	5	975
hallmark	100	gProfiler	1662	GO:1904035	58	0.0820877	regulation of epithelial cell apoptotic process	6	6	976
hallmark	100	gProfiler	1662	GO:0060135	58	0.0820877	maternal process involved in female pregnancy	3	3	977
hallmark	100	gProfiler	1662	GO:0045604	58	0.0820877	regulation of epidermal cell differentiation	5	6	978
hallmark	100	gProfiler	1662	GO:0031102	58	0.0820877	neuron projection regeneration	4	7	979
hallmark	100	gProfiler	1662	GO:0048659	144	0.0821746	smooth muscle cell proliferation	4	4	980
hallmark	100	gProfiler	1662	GO:0071216	251	0.0829505	cellular response to biotic stimulus	3	3	981
hallmark	100	gProfiler	1662	GO:0050867	372	0.0837867	positive regulation of cell activation	5	5	982
hallmark	100	gProfiler	1662	GO:0042176	372	0.0837867	regulation of protein catabolic process	6	7	983
hallmark	100	gProfiler	1662	GO:0032006	147	0.0839379	regulation of TOR signaling	6	7	984
hallmark	100	gProfiler	1662	GO:0036211	2947	0.0839379	protein modification process	5	5	985
hallmark	100	gProfiler	1662	GO:0055123	146	0.0839379	digestive system development	4	4	986
hallmark	100	gProfiler	1662	GO:1903522	253	0.0839379	regulation of blood circulation	5	5	987
hallmark	100	gProfiler	1662	GO:0070231	59	0.0839379	T cell apoptotic process	7	7	988
hallmark	100	gProfiler	1662	GO:0001889	146	0.0839379	liver development	5	5	989
hallmark	100	gProfiler	1662	GO:0060828	253	0.0839379	regulation of canonical Wnt signaling pathway	6	7	990
hallmark	100	gProfiler	1662	GO:0010812	59	0.0839379	negative regulation of cell-substrate adhesion	6	6	991
hallmark	100	gProfiler	1662	GO:0032410	60	0.0839548	negative regulation of transporter activity	4	6	992
hallmark	100	gProfiler	1662	GO:0042058	60	0.0839548	regulation of epidermal growth factor receptor signaling pathway	6	7	993
hallmark	100	gProfiler	1662	GO:0071333	148	0.0846447	cellular response to glucose stimulus	5	8	994
hallmark	100	gProfiler	1662	GO:0061008	149	0.0858916	hepaticobiliary system development	4	4	995
hallmark	100	gProfiler	1662	GO:0090101	149	0.0858916	negative regulation of transmembrane receptor protein serine/threonine kinase signaling pathway	6	7	996
hallmark	100	gProfiler	1662	GO:1902652	149	0.0858916	secondary alcohol metabolic process	5	5	997
hallmark	100	gProfiler	1662	GO:1904705	61	0.0859906	regulation of vascular associated smooth muscle cell proliferation	6	6	998
hallmark	100	gProfiler	1662	GO:0035904	61	0.0859906	aorta development	5	5	999
hallmark	100	gProfiler	1662	GO:0002763	61	0.0859906	positive regulation of myeloid leukocyte differentiation	7	9	1000
hallmark	100	gProfiler	1662	GO:0071709	61	0.0859906	membrane assembly	5	5	1001
hallmark	100	gProfiler	1662	GO:0018108	258	0.0864045	peptidyl-tyrosine phosphorylation	7	8	1002
hallmark	100	gProfiler	1662	GO:0080135	512	0.087162	regulation of cellular response to stress	4	5	1003
hallmark	100	gProfiler	1662	GO:0001658	62	0.0882397	branching involved in ureteric bud morphogenesis	5	7	1004
hallmark	100	gProfiler	1662	GO:0002090	62	0.0882397	regulation of receptor internalization	7	8	1005
hallmark	100	gProfiler	1662	GO:0018212	260	0.0882397	peptidyl-tyrosine modification	7	7	1006
hallmark	100	gProfiler	1662	GO:0035966	152	0.0896031	response to topologically incorrect protein	3	3	1007
hallmark	100	gProfiler	1662	GO:0048599	63	0.0905012	oocyte development	4	5	1008
hallmark	100	gProfiler	1662	GO:1990874	63	0.0905012	vascular associated smooth muscle cell proliferation	5	5	1009
hallmark	100	gProfiler	1662	GO:0090303	63	0.0905012	positive regulation of wound healing	6	7	1010
hallmark	100	gProfiler	1662	GO:0032757	63	0.0905012	positive regulation of interleukin-8 production	6	10	1011
hallmark	100	gProfiler	1662	GO:0008643	153	0.0905916	carbohydrate transport	4	4	1012
hallmark	100	gProfiler	1662	GO:0002687	153	0.0905916	positive regulation of leukocyte migration	5	7	1013
hallmark	100	gProfiler	1662	GO:0016125	153	0.0905916	sterol metabolic process	6	6	1014
hallmark	100	gProfiler	1662	GO:0045786	388	0.0907761	negative regulation of cell cycle	5	5	1015
hallmark	100	gProfiler	1662	GO:0072522	265	0.0907761	purine-containing compound biosynthetic process	4	4	1016
hallmark	100	gProfiler	1662	GO:0042325	954	0.0907761	regulation of phosphorylation	7	7	1017
hallmark	100	gProfiler	1662	GO:0050994	64	0.0907761	regulation of lipid catabolic process	6	7	1018
hallmark	100	gProfiler	1662	GO:0051341	64	0.0907761	regulation of oxidoreductase activity	4	4	1019
hallmark	100	gProfiler	1662	GO:0030858	64	0.0907761	positive regulation of epithelial cell differentiation	6	6	1020
hallmark	100	gProfiler	1662	GO:0035924	64	0.0907761	cellular response to vascular endothelial growth factor stimulus	5	5	1021
hallmark	100	gProfiler	1662	GO:0030225	64	0.0907761	macrophage differentiation	6	6	1022
hallmark	100	gProfiler	1662	GO:0072073	154	0.0907761	kidney epithelium development	5	5	1023
hallmark	100	gProfiler	1662	GO:0045682	64	0.0907761	regulation of epidermis development	4	4	1024
hallmark	100	gProfiler	1662	GO:2000179	64	0.0907761	positive regulation of neural precursor cell proliferation	6	6	1025
hallmark	100	gProfiler	1662	GO:0097530	156	0.0917971	granulocyte migration	4	6	1026
hallmark	100	gProfiler	1662	GO:0062208	65	0.0921139	positive regulation of pattern recognition receptor signaling pathway	6	8	1027
hallmark	100	gProfiler	1662	GO:0051145	65	0.0921139	smooth muscle cell differentiation	5	5	1028
hallmark	100	gProfiler	1662	GO:0048754	157	0.0930059	branching morphogenesis of an epithelial tube	4	6	1029
hallmark	100	gProfiler	1662	GO:0045937	667	0.0930059	positive regulation of phosphate metabolic process	7	7	1030
hallmark	100	gProfiler	1662	GO:0010562	667	0.0930059	positive regulation of phosphorus metabolic process	6	6	1031
hallmark	100	gProfiler	1662	GO:0014910	66	0.0939963	regulation of smooth muscle cell migration	6	6	1032
hallmark	100	gProfiler	1662	GO:0034248	66	0.0939963	regulation of amide metabolic process	5	5	1033
hallmark	100	gProfiler	1662	GO:0044091	66	0.0939963	membrane biogenesis	4	4	1034
hallmark	100	gProfiler	1662	GO:0043009	669	0.0939963	chordate embryonic development	5	6	1035
hallmark	100	gProfiler	1662	GO:0008544	394	0.0939963	epidermis development	4	4	1036
hallmark	100	gProfiler	1662	GO:0030888	66	0.0939963	regulation of B cell proliferation	7	8	1037
hallmark	100	gProfiler	1662	GO:1903008	66	0.0939963	organelle disassembly	5	5	1038
hallmark	100	gProfiler	1662	GO:0001933	270	0.0941836	negative regulation of protein phosphorylation	9	9	1039
hallmark	100	gProfiler	1662	GO:0050900	396	0.0951256	leukocyte migration	2	4	1040
hallmark	100	gProfiler	1662	GO:0072006	159	0.0951256	nephron development	3	3	1041
hallmark	100	gProfiler	1662	GO:0030183	159	0.0951256	B cell differentiation	5	7	1042
hallmark	100	gProfiler	1662	GO:0045806	67	0.0960926	negative regulation of endocytosis	5	7	1043
hallmark	100	gProfiler	1662	GO:1901184	67	0.0960926	regulation of ERBB signaling pathway	5	6	1044
hallmark	100	gProfiler	1662	GO:0009994	67	0.0960926	oocyte differentiation	3	4	1045
hallmark	100	gProfiler	1662	GO:0006631	398	0.0965745	fatty acid metabolic process	5	8	1046
hallmark	100	gProfiler	1662	GO:0042446	68	0.0968947	hormone biosynthetic process	4	5	1047
hallmark	100	gProfiler	1662	GO:0015909	68	0.0968947	long-chain fatty acid transport	6	8	1048
hallmark	100	gProfiler	1662	GO:0036503	68	0.0968947	ERAD pathway	4	8	1049
hallmark	100	gProfiler	1662	GO:0045453	69	0.0976322	bone resorption	5	5	1050
hallmark	100	gProfiler	1662	GO:0097192	69	0.0976322	extrinsic apoptotic signaling pathway in absence of ligand	4	7	1051
hallmark	100	gProfiler	1662	GO:0060675	69	0.0976322	ureteric bud morphogenesis	8	9	1052
hallmark	100	gProfiler	1662	GO:0055002	164	0.0985859	striated muscle cell development	5	5	1053
hallmark	100	gProfiler	1662	GO:0030307	164	0.0985859	positive regulation of cell growth	5	6	1054
hallmark	100	gProfiler	1662	GO:0048639	165	0.0994366	positive regulation of developmental growth	5	5	1055
hallmark	100	gProfiler	1662	GO:0032922	70	0.0994366	circadian regulation of gene expression	3	8	1056
hallmark	100	gProfiler	1662	GO:0044057	542	0.0994366	regulation of system process	4	4	1057
hallmark	100	gProfiler	1662	GO:0032835	70	0.0994366	glomerulus development	3	3	1058
hallmark	100	gProfiler	1662	GO:0048857	70	0.0994366	neural nucleus development	3	3	1059
hallmark	100	gProfiler	1662	GO:0072171	70	0.0994366	mesonephric tubule morphogenesis	7	8	1060
hallmark	100	gProfiler	1662	GO:0032007	70	0.0994366	negative regulation of TOR signaling	7	8	1061
hallmark	100	gProfiler	1662	GO:0035265	165	0.0994366	organ growth	2	3	1062
hallmark	100	gProfiler	1662	GO:0048645	70	0.0994366	animal organ formation	3	3	1063
hallmark	100	gProfiler	1662	GO:0051402	281	0.10119	neuron apoptotic process	5	5	1064
hallmark	100	gProfiler	1662	GO:0050918	71	0.101628	positive chemotaxis	4	4	1065
hallmark	100	gProfiler	1662	GO:0002028	71	0.101628	regulation of sodium ion transport	7	7	1066
hallmark	100	gProfiler	1662	GO:0086003	71	0.101628	cardiac muscle cell contraction	5	5	1067
hallmark	100	gProfiler	1662	GO:0038034	71	0.101628	signal transduction in absence of ligand	3	5	1068
hallmark	100	gProfiler	1662	GO:1904062	282	0.101795	regulation of monoatomic cation transmembrane transport	6	7	1069
hallmark	100	gProfiler	1662	GO:0031929	167	0.101795	TOR signaling	4	6	1070
hallmark	100	gProfiler	1662	GO:0009792	690	0.101795	embryo development ending in birth or egg hatching	4	5	1071
hallmark	100	gProfiler	1662	GO:0042113	282	0.101795	B cell activation	4	5	1072
hallmark	100	gProfiler	1662	GO:1904888	72	0.102395	cranial skeletal system development	3	3	1073
hallmark	100	gProfiler	1662	GO:0086001	72	0.102395	cardiac muscle cell action potential	5	5	1074
hallmark	100	gProfiler	1662	GO:0051051	412	0.102395	negative regulation of transport	4	5	1075
hallmark	100	gProfiler	1662	GO:0035725	169	0.102395	sodium ion transmembrane transport	5	8	1076
hallmark	100	gProfiler	1662	GO:0001701	412	0.102395	in utero embryonic development	6	7	1077
hallmark	100	gProfiler	1662	GO:0051179	5521	0.102395	localization	1	1	1078
hallmark	100	gProfiler	1662	GO:0048844	72	0.102395	artery morphogenesis	5	5	1079
hallmark	100	gProfiler	1662	GO:0043627	72	0.102395	response to estrogen	4	4	1080
hallmark	100	gProfiler	1662	GO:0015850	283	0.102395	organic hydroxy compound transport	4	4	1081
hallmark	100	gProfiler	1662	GO:2000134	73	0.103025	negative regulation of G1/S transition of mitotic cell cycle	8	9	1082
hallmark	100	gProfiler	1662	GO:0002067	73	0.103025	glandular epithelial cell differentiation	6	6	1083
hallmark	100	gProfiler	1662	GO:0014909	73	0.103025	smooth muscle cell migration	5	5	1084
hallmark	100	gProfiler	1662	GO:0061351	171	0.104261	neural precursor cell proliferation	3	3	1085
hallmark	100	gProfiler	1662	GO:0042982	74	0.105136	amyloid precursor protein metabolic process	5	5	1086
hallmark	100	gProfiler	1662	GO:0046323	74	0.105136	D-glucose import	7	9	1087
hallmark	100	gProfiler	1662	GO:0014855	74	0.105136	striated muscle cell proliferation	4	4	1088
hallmark	100	gProfiler	1662	GO:0140962	74	0.105136	multicellular organismal-level chemical homeostasis	3	3	1089
hallmark	100	gProfiler	1662	GO:0051881	74	0.105136	regulation of mitochondrial membrane potential	4	4	1090
[truncated: 272,322+ more rows]
