# Supplementary material for: Benchmarking multiple gene ontology enrichment tools reveals high biological significance, ranking, and stringency heterogeneity among datasets
Source: Front Bioinform. 2026 Jan 29;6:1755664. doi: 10.3389/fbinf.2026.1755664 (PMC12894344; doi:10.3389/fbinf.2026.1755664)
Supplement: Supplementary file 2 [file Table3.xlsx]

## Sheet: Sheet1
	Supplementary Table 3
	This file contains clustering results for the FEA results using the Hallmark datasets
	Summary
	Clustering Results
	Index			Sheet	Tool	Size
	1 BiNGO 500			1	BiNGO	500
	2 ClueGO 500			2	ClueGO	500
	3 DAVID 500			3	DAVID	500
	4 ENRICHR 500			4	ENRICHR	500
	5 GOstats 500			5	GOstats	500
	6 PANTHER 500			6	PANTHER	500
	7 ShinyGO 500			7	ShinyGO	500
	8 WebGestalt 500			8	WebGestalt	500
	9 clusterProfiler 500			9	clusterProfiler	500
	10 gProfiler 500			10	gProfiler	500
	11 goana 500			11	goana	500
	12 topGO 500			12	topGO	500
	13 BiNGO 200			13	BiNGO	200
	14 ClueGO 200			14	ClueGO	200
	15 DAVID 200			15	DAVID	200
	16 ENRICHR 200			16	ENRICHR	200
	17 GOstats 200			17	GOstats	200
	18 PANTHER 200			18	PANTHER	200
	19 ShinyGO 200			19	ShinyGO	200
	20 WebGestalt 200			20	WebGestalt	200
	21 clusterProfiler 200			21	clusterProfiler	200
	22 gProfiler 200			22	gProfiler	200
	23 goana 200			23	goana	200
	24 topGO 200			24	topGO	200
	25 BiNGO 100			25	BiNGO	100
	26 ClueGO 100			26	ClueGO	100
	27 DAVID 100			27	DAVID	100
	28 ENRICHR 100			28	ENRICHR	100
	29 GOstats 100			29	GOstats	100
	30 PANTHER 100			30	PANTHER	100
	31 ShinyGO 100			31	ShinyGO	100
	32 WebGestalt 100			32	WebGestalt	100
	33 clusterProfiler 100			33	clusterProfiler	100
	34 gProfiler 100			34	gProfiler	100
	35 goana 100			35	goana	100
	36 topGO 100			36	topGO	100
	37 BiNGO 50			37	BiNGO	50
	38 ClueGO 50			38	ClueGO	50
	39 ENRICHR 50			39	ENRICHR	50
	40 GOstats 50			40	GOstats	50
	41 PANTHER 50			41	PANTHER	50
	42 ShinyGO 50			42	ShinyGO	50
	43 WebGestalt 50			43	WebGestalt	50
	44 clusterProfiler 50			44	clusterProfiler	50
	45 gProfiler 50			45	gProfiler	50
	46 goana 50			46	goana	50

## Sheet: 1 - BiNGO_500
GOID	Description	Cluster
GO:0009117	nucleotide metabolic process	1	Nucleotide metabolism; Purine and Pyrimidine Nucleoside Metabolic Pathways
GO:0006753	nucleoside phosphate metabolic process	1
GO:0006163	purine nucleotide metabolic process	1
GO:0009262	deoxyribonucleotide metabolic process	1
GO:0009123	nucleoside monophosphate metabolic process	1
GO:0006220	pyrimidine nucleotide metabolic process	1
GO:0009141	nucleoside triphosphate metabolic process	1
GO:0009200	deoxyribonucleoside triphosphate metabolic process	1
GO:0009126	purine nucleoside monophosphate metabolic process	1
GO:0009144	purine nucleoside triphosphate metabolic process	1
GO:0009147	pyrimidine nucleoside triphosphate metabolic process	1
GO:0009187	cyclic nucleotide metabolic process	1
GO:0009129	pyrimidine nucleoside monophosphate metabolic process	1
GO:0006195	purine nucleotide catabolic process	1
GO:0009165	nucleotide biosynthetic process	1
GO:0009394	2'-deoxyribonucleotide metabolic process	1
GO:0009166	nucleotide catabolic process	1
GO:0009259	ribonucleotide metabolic process	1
GO:0009150	purine ribonucleotide metabolic process	1
GO:0009124	nucleoside monophosphate biosynthetic process	1
GO:0009167	purine ribonucleoside monophosphate metabolic process	1
GO:0009219	pyrimidine deoxyribonucleotide metabolic process	1
GO:0009156	ribonucleoside monophosphate biosynthetic process	1
GO:0009218	pyrimidine ribonucleotide metabolic process	1
GO:0009127	purine nucleoside monophosphate biosynthetic process	1
GO:0009151	purine deoxyribonucleotide metabolic process	1
GO:0009205	purine ribonucleoside triphosphate metabolic process	1
GO:0009208	pyrimidine ribonucleoside triphosphate metabolic process	1
GO:0009148	pyrimidine nucleoside triphosphate biosynthetic process	1
GO:0009130	pyrimidine nucleoside monophosphate biosynthetic process	1
GO:0009125	nucleoside monophosphate catabolic process	1
GO:0030388	fructose 1,6-bisphosphate metabolic process	1
GO:0006164	purine nucleotide biosynthetic process	1
GO:0006221	pyrimidine nucleotide biosynthetic process	1
GO:0009260	ribonucleotide biosynthetic process	1
GO:0046039	GTP metabolic process	1
GO:0009152	purine ribonucleotide biosynthetic process	1
GO:0009264	deoxyribonucleotide catabolic process	1
GO:0006002	fructose 6-phosphate metabolic process	1
GO:0009220	pyrimidine ribonucleotide biosynthetic process	1
GO:0009168	purine ribonucleoside monophosphate biosynthetic process	1
GO:0046051	UTP metabolic process	1
GO:0046036	CTP metabolic process	1
GO:0009209	pyrimidine ribonucleoside triphosphate biosynthetic process	1
GO:0006183	GTP biosynthetic process	1
GO:0006228	UTP biosynthetic process	1
GO:0006241	CTP biosynthetic process	1
GO:0042981	regulation of apoptotic process	2	Regulation of Cell Fate and Metabolic Pathways; Cellular Regulation of Growth, Death, and Metabolism
GO:0043067	regulation of programmed cell death	2
GO:0043066	negative regulation of apoptotic process	2
GO:0051174	regulation of phosphorus metabolic process	2
GO:0042127	regulation of cell population proliferation	2
GO:0051726	regulation of cell cycle	2
GO:0048660	regulation of smooth muscle cell proliferation	2
GO:0050794	regulation of cellular process	2
GO:0019222	regulation of metabolic process	2
GO:0060255	regulation of macromolecule metabolic process	2
GO:0050865	regulation of cell activation	2
GO:0043467	regulation of generation of precursor metabolites and energy	2
GO:0060627	regulation of vesicle-mediated transport	2
GO:0080090	regulation of primary metabolic process	2
GO:0010712	regulation of collagen metabolic process	2
GO:0048145	regulation of fibroblast proliferation	2
GO:0043523	regulation of neuron apoptotic process	2
GO:0030155	regulation of cell adhesion	2
GO:0010646	regulation of cell communication	2
GO:0070663	regulation of leukocyte proliferation	2
GO:0019220	regulation of phosphate metabolic process	2
GO:0048519	negative regulation of biological process	2
GO:0001558	regulation of cell growth	2
GO:0001936	regulation of endothelial cell proliferation	2
GO:0032944	regulation of mononuclear cell proliferation	2
GO:0045807	positive regulation of endocytosis	2
GO:0032965	regulation of collagen biosynthetic process	2
GO:0042069	regulation of catecholamine metabolic process	2
GO:0010906	regulation of glucose metabolic process	2
GO:0043255	regulation of carbohydrate biosynthetic process	2
GO:0030100	regulation of endocytosis	2
GO:0048731	system development	3	Organ and Tissue Development; Embryonic and Organ System Development
GO:0007275	multicellular organism development	3
GO:0035295	tube development	3
GO:0048534	hematopoietic or lymphoid organ development	3
GO:0030324	lung development	3
GO:0030323	respiratory tube development	3
GO:0001889	liver development	3
GO:0060348	bone development	3
GO:0021680	cerebellar Purkinje cell layer development	3
GO:0007431	salivary gland development	3
GO:0048286	lung alveolus development	3
GO:0007507	heart development	3
GO:0048536	spleen development	3
GO:0001541	ovarian follicle development	3
GO:0001944	vasculature development	3
GO:0001568	blood vessel development	3
GO:0002520	immune system development	3
GO:0061008	hepaticobiliary system development	3
GO:0060541	respiratory system development	3
GO:0001501	skeletal system development	3
GO:0009792	embryo development ending in birth or egg hatching	3
GO:0035272	exocrine system development	3
GO:0035239	tube morphogenesis	3
GO:0001824	blastocyst development	3
GO:0048514	blood vessel morphogenesis	3
GO:0001525	angiogenesis	3
GO:0001701	in utero embryonic development	3
GO:0048702	embryonic neurocranium morphogenesis	3
GO:0048522	positive regulation of cellular process	4	Positive Regulation of Cell Fate and Metabolism;
GO:0043065	positive regulation of apoptotic process	4
GO:0043068	positive regulation of programmed cell death	4
GO:0012502	induction of programmed cell death	4
GO:0009893	positive regulation of metabolic process	4
GO:0008284	positive regulation of cell population proliferation	4
GO:0010647	positive regulation of cell communication	4
GO:0051130	positive regulation of cellular component organization	4
GO:0045787	positive regulation of cell cycle	4
GO:0048661	positive regulation of smooth muscle cell proliferation	4
GO:0010604	positive regulation of macromolecule metabolic process	4
GO:0009891	positive regulation of biosynthetic process	4
GO:0010562	positive regulation of phosphorus metabolic process	4
GO:0045597	positive regulation of cell differentiation	4
GO:0070665	positive regulation of leukocyte proliferation	4
GO:0045935	positive regulation of nucleobase-containing compound metabolic process	4
GO:0010557	positive regulation of macromolecule biosynthetic process	4
GO:0001938	positive regulation of endothelial cell proliferation	4
GO:0045913	positive regulation of carbohydrate metabolic process	4
GO:0010628	positive regulation of gene expression	4
GO:0051254	positive regulation of RNA metabolic process	4
GO:0010907	positive regulation of glucose metabolic process	4
GO:0051054	positive regulation of DNA metabolic process	4
GO:0009116	nucleoside metabolic process	5	Nucleoside Metabolism; Purine and Pyrimidine Nucleoside Metabolism
GO:0009119	ribonucleoside metabolic process	5
GO:0006213	pyrimidine nucleoside metabolic process	5
GO:0042278	purine nucleoside metabolic process	5
GO:0046131	pyrimidine ribonucleoside metabolic process	5
GO:0046102	inosine metabolic process	5
GO:0009164	nucleoside catabolic process	5
GO:0009163	nucleoside biosynthetic process	5
GO:0046128	purine ribonucleoside metabolic process	5
GO:0043174	nucleoside salvage	5
GO:0042454	ribonucleoside catabolic process	5
GO:0046129	purine ribonucleoside biosynthetic process	5
GO:0042451	purine nucleoside biosynthetic process	5
GO:0042455	ribonucleoside biosynthetic process	5
GO:0006166	purine ribonucleoside salvage	5
GO:0050789	regulation of biological process	6	Regulation of Cellular and Organismal Responses; Coordination of Developmental and Stress Responses; Regulation of Growth, Defense, and Signaling.
GO:0048583	regulation of response to stimulus	6
GO:0040012	regulation of locomotion	6
GO:0002682	regulation of immune system process	6
GO:0032879	regulation of localization	6
GO:0050793	regulation of developmental process	6
GO:0023052	signaling	6
GO:0040008	regulation of growth	6
GO:0080134	regulation of response to stress	6
GO:0034381	plasma lipoprotein particle clearance	6
GO:0051049	regulation of transport	6
GO:0046782	regulation of viral transcription	6
GO:0031347	regulation of defense response	6
GO:0050727	regulation of inflammatory response	6
GO:0042221	response to chemical	7	Cellular Response to Chemicals and Xenobiotics; Responses to Nutrients, Toxins, and Signaling Molecules
GO:0010038	response to metal ion	7
GO:0009410	response to xenobiotic stimulus	7
GO:0009636	response to toxic substance	7
GO:0034097	response to cytokine	7
GO:0007584	response to nutrient	7
GO:0010039	response to iron ion	7
GO:0001101	response to acid chemical	7
GO:0017085	response to insecticide	7
GO:0014074	response to purine-containing compound	7
GO:0043200	response to amino acid	7
GO:0046683	response to organophosphorus	7
GO:0051591	response to cAMP	7
GO:0008380	RNA splicing	8	Transcription and RNA Processing
GO:0006368	transcription elongation by RNA polymerase II	8
GO:0006354	DNA-templated transcription elongation	8
GO:0006352	DNA-templated transcription initiation	8
GO:0032774	RNA biosynthetic process	8
GO:0006351	DNA-templated transcription	8
GO:0006366	transcription by RNA polymerase II	8
GO:0006367	transcription initiation at RNA polymerase II promoter	8
GO:0006360	transcription by RNA polymerase I	8
GO:0006383	transcription by RNA polymerase III	8
GO:0006370	7-methylguanosine mRNA capping	8
GO:0035196	miRNA processing	8
GO:0009628	response to abiotic stimulus	9	Cellular Response to Environmental Stress; Response to Radiation and Oxygen-Level Stress;
GO:0001666	response to hypoxia	9
GO:0006970	response to osmotic stress	9
GO:0055093	response to hyperoxia	9
GO:0070482	response to oxygen levels	9
GO:0009416	response to light stimulus	9
GO:0009314	response to radiation	9
GO:0009266	response to temperature stimulus	9
GO:0010212	response to ionizing radiation	9
GO:0009411	response to UV	9
GO:0009650	UV protection	9
GO:0010332	response to gamma radiation	9
GO:0008152	metabolic process	10	Energy and Macromolecule Metabolism; Metabolism of Energy Reserves and Precursors
GO:0009056	catabolic process	10
GO:0006091	generation of precursor metabolites and energy	10
GO:0006790	sulfur compound metabolic process	10
GO:0009308	amine metabolic process	10
GO:0042440	pigment metabolic process	10
GO:0006575	modified amino acid metabolic process	10
GO:0046209	nitric oxide metabolic process	10
GO:0015980	energy derivation by oxidation of organic compounds	10
GO:0009057	macromolecule catabolic process	10
GO:0006112	energy reserve metabolic process	10
GO:0006006	glucose metabolic process	11	Carbohydrate Metabolic Process;
GO:0005996	monosaccharide metabolic process	11
GO:0019318	hexose metabolic process	11
GO:0016052	carbohydrate catabolic process	11
GO:0006000	fructose metabolic process	11
GO:0006007	glucose catabolic process	11
GO:0019320	hexose catabolic process	11
GO:0046365	monosaccharide catabolic process	11
GO:0006094	gluconeogenesis	11
GO:0019319	hexose biosynthetic process	11
GO:0046364	monosaccharide biosynthetic process	11
GO:0090304	nucleic acid metabolic process	12	DNA Replication and Nucleic Acid Metabolism
GO:0006259	DNA metabolic process	12
GO:0006260	DNA replication	12
GO:0006261	DNA-templated DNA replication	12
GO:0016070	RNA metabolic process	12
GO:0022616	DNA strand elongation	12
GO:0006312	mitotic recombination	12
GO:0006271	DNA strand elongation involved in DNA replication	12
GO:0006273	lagging strand elongation	12
GO:0006308	DNA catabolic process	12
GO:0000731	DNA synthesis involved in DNA repair	13	DNA Repair
GO:0006289	nucleotide-excision repair	13
GO:0006281	DNA repair	13
GO:0006297	nucleotide-excision repair, DNA gap filling	13
GO:0006283	transcription-coupled nucleotide-excision repair	13
GO:0006290	pyrimidine dimer repair	13
GO:0006284	base-excision repair	13
GO:0000725	recombinational repair	13
GO:0000724	double-strand break repair via homologous recombination	13
GO:0006302	double-strand break repair	13
GO:0033554	cellular response to stress	14	Cellular Stress and Damage Responses
GO:0006974	DNA damage response	14
GO:0034599	cellular response to oxidative stress	14
GO:0042149	cellular response to glucose starvation	14
GO:0031669	cellular response to nutrient levels	14
GO:0009267	cellular response to starvation	14
GO:0071216	cellular response to biotic stimulus	14
GO:0034620	cellular response to unfolded protein	14
GO:0034976	response to endoplasmic reticulum stress	14
GO:0002285	lymphocyte activation involved in immune response	15	Immune Cell Activation
GO:0046649	lymphocyte activation	15
GO:0045321	leukocyte activation	15
GO:0002286	T cell activation involved in immune response	15
GO:0042113	B cell activation	15
GO:0042110	T cell activation	15
GO:0046651	lymphocyte proliferation	15
GO:0002263	cell activation involved in immune response	15
GO:0002366	leukocyte activation involved in immune response	15
GO:0007167	enzyme-linked receptor protein signaling pathway	16	Receptor-Mediated and ER Stress Signaling Pathways
GO:0006984	ER-nucleus signaling pathway	16
GO:0035556	intracellular signal transduction	16
GO:0006983	ER overload response	16
GO:0030968	endoplasmic reticulum unfolded protein response	16
GO:0000075	cell cycle checkpoint signaling	16
GO:0007179	transforming growth factor beta receptor signaling pathway	16
GO:0007178	cell surface receptor protein serine/threonine kinase signaling pathway	16
GO:0055086	nucleobase-containing small molecule metabolic process	17	Nucleobase Metabolic Process
GO:0009112	nucleobase metabolic process	17
GO:0006144	purine nucleobase metabolic process	17
GO:0046112	nucleobase biosynthetic process	17
GO:0046100	hypoxanthine metabolic process	17
GO:0034656	nucleobase-containing small molecule catabolic process	17
GO:0009113	purine nucleobase biosynthetic process	17
GO:0043933	protein-containing complex organization	18	Structural Organization of Cellular Components and ECM
GO:0016043	cellular component organization	18
GO:0043062	extracellular structure organization	18
GO:0048251	elastic fiber assembly	18
GO:0007005	mitochondrion organization	18
GO:0030198	extracellular matrix organization	18
GO:0030199	collagen fibril organization	18
GO:0044085	cellular component biogenesis	19	Protein Complex Assembly and Oligomerization
GO:0065003	protein-containing complex assembly	19
GO:0022607	cellular component assembly	19
GO:0051259	protein complex oligomerization	19
GO:0051260	protein homooligomerization	19
GO:0051289	protein homotetramerization	19
GO:0051262	protein tetramerization	19
GO:0006950	response to stress	20	Cellular Stress and Damage Responses
GO:0006979	response to oxidative stress	20
GO:0009611	response to wounding	20
GO:0042594	response to starvation	20
GO:0042060	wound healing	20
GO:0034405	response to fluid shear stress	20
GO:0006986	response to unfolded protein	20
GO:0051239	regulation of multicellular organismal process	21
GO:0050795	regulation of behavior	21
GO:0044057	regulation of system process	21
GO:0045933	positive regulation of muscle contraction	21
GO:0090257	regulation of muscle system process	21
GO:0006937	regulation of muscle contraction	21
GO:0006940	regulation of smooth muscle contraction	21
GO:0032502	developmental process	22
GO:0048856	anatomical structure development	22
GO:0009653	anatomical structure morphogenesis	22
GO:0031099	regeneration	22
GO:0048646	anatomical structure formation involved in morphogenesis	22
GO:0009888	tissue development	22
GO:0042476	odontogenesis	22
GO:0009987	cellular process	23
GO:0007154	cell communication	23
GO:0051674	localization of cell	23
GO:0008283	cell population proliferation	23
GO:0008219	cell death	23
GO:0001935	endothelial cell proliferation	23
GO:0044281	small molecule metabolic process	24
GO:0006066	alcohol metabolic process	24
GO:0006082	organic acid metabolic process	24
GO:0046165	alcohol biosynthetic process	24
GO:0046164	alcohol catabolic process	24
GO:0006090	pyruvate metabolic process	24
GO:0048545	response to steroid hormone	25
GO:0031960	response to corticosteroid	25
GO:0051384	response to glucocorticoid	25
GO:0051385	response to mineralocorticoid	25
GO:0032570	response to progesterone	25
GO:0051412	response to corticosterone	25
GO:0070922	RISC complex assembly	26
GO:0016441	post-transcriptional gene silencing	26
GO:0035194	regulatory ncRNA-mediated post-transcriptional gene silencing	26
GO:0031047	regulatory ncRNA-mediated gene silencing	26
GO:0035195	miRNA-mediated post-transcriptional gene silencing	26
GO:0098795	global gene silencing by mRNA cleavage	26
GO:0043069	negative regulation of programmed cell death	27
GO:0048523	negative regulation of cellular process	27
GO:0008285	negative regulation of cell population proliferation	27
GO:0045786	negative regulation of cell cycle	27
GO:0010648	negative regulation of cell communication	27
GO:0030308	negative regulation of cell growth	27
GO:0030334	regulation of cell migration	28
GO:0014912	negative regulation of smooth muscle cell migration	28
GO:0030336	negative regulation of cell migration	28
GO:0040013	negative regulation of locomotion	28
GO:0014910	regulation of smooth muscle cell migration	28
GO:0002685	regulation of leukocyte migration	28
GO:0048513	animal organ development	29
GO:0048732	gland development	29
GO:0001890	placenta development	29
GO:0009887	animal organ morphogenesis	29
GO:0031100	animal organ regeneration	29
GO:0043586	tongue development	29
GO:0001934	positive regulation of protein phosphorylation	30
GO:0033138	positive regulation of peptidyl-serine phosphorylation	30
GO:0050731	positive regulation of peptidyl-tyrosine phosphorylation	30
GO:0042531	positive regulation of tyrosine phosphorylation of STAT protein	30
GO:0045860	positive regulation of protein kinase activity	30
GO:0045737	positive regulation of cyclin-dependent protein serine/threonine kinase activity	30
GO:0051098	regulation of binding	31
GO:0051101	regulation of DNA binding	31
GO:0044092	negative regulation of molecular function	31
GO:0051100	negative regulation of binding	31
GO:0043392	negative regulation of DNA binding	31
GO:0032091	negative regulation of protein binding	31
GO:0005976	polysaccharide metabolic process	32
GO:0044042	glucan metabolic process	32
GO:0000271	polysaccharide biosynthetic process	32
GO:0009250	glucan biosynthetic process	32
GO:0005978	glycogen biosynthetic process	32
GO:0030154	cell differentiation	33
GO:0030097	hemopoiesis	33
GO:0030218	erythrocyte differentiation	33
GO:0002521	leukocyte differentiation	33
GO:0030099	myeloid cell differentiation	33
GO:0016477	cell migration	34
GO:0060326	cell chemotaxis	34
GO:0002376	immune system process	34
GO:0050900	leukocyte migration	34
GO:0043534	blood vessel endothelial cell migration	34
GO:0009725	response to hormone	35
GO:0043627	response to estrogen	35
GO:0032870	cellular response to hormone stimulus	35
GO:0071495	cellular response to endogenous stimulus	35
GO:0032868	response to insulin	35
GO:0051246	regulation of protein metabolic process	36
GO:0031399	regulation of protein modification process	36
GO:0051052	regulation of DNA metabolic process	36
GO:0006282	regulation of DNA repair	36
GO:0052547	regulation of peptidase activity	36
GO:0032501	multicellular organismal process	37
GO:0007610	behavior	37
GO:0001503	ossification	37
GO:0048771	tissue remodeling	37
GO:0001974	blood vessel remodeling	37
GO:0051338	regulation of transferase activity	38
GO:0044093	positive regulation of molecular function	38
GO:0050790	regulation of catalytic activity	38
GO:0043085	positive regulation of catalytic activity	38
GO:0051347	positive regulation of transferase activity	38
GO:0048511	rhythmic process	39
GO:0042698	ovulation cycle	39
GO:0022602	ovulation cycle process	39
GO:0022414	reproductive process	39
GO:0048609	multicellular organismal reproductive process	39
GO:0009058	biosynthetic process	40
GO:0043094	metabolic compound salvage	40
GO:0006809	nitric oxide biosynthetic process	40
GO:0043101	purine-containing compound salvage	40
GO:0030203	glycosaminoglycan metabolic process	41
GO:0006022	aminoglycan metabolic process	41
GO:0006023	aminoglycan biosynthetic process	41
GO:0006024	glycosaminoglycan biosynthetic process	41
GO:0006915	apoptotic process	42
GO:0048102	autophagic cell death	42
GO:0012501	programmed cell death	42
GO:0034349	glial cell apoptotic process	42
GO:0050896	response to stimulus	43
GO:0009719	response to endogenous stimulus	43
GO:0031667	response to nutrient levels	43
GO:0009612	response to mechanical stimulus	43
GO:0009892	negative regulation of metabolic process	44
GO:0010563	negative regulation of phosphorus metabolic process	44
GO:0010605	negative regulation of macromolecule metabolic process	44
GO:0032966	negative regulation of collagen biosynthetic process	44
GO:0032103	positive regulation of response to external stimulus	45
GO:0048584	positive regulation of response to stimulus	45
GO:0031349	positive regulation of defense response	45
GO:0050729	positive regulation of inflammatory response	45
GO:0030335	positive regulation of cell migration	46
GO:0014911	positive regulation of smooth muscle cell migration	46
GO:0002687	positive regulation of leukocyte migration	46
GO:0002690	positive regulation of leukocyte chemotaxis	46
GO:0050730	regulation of peptidyl-tyrosine phosphorylation	47
GO:0001932	regulation of protein phosphorylation	47
GO:0042509	regulation of tyrosine phosphorylation of STAT protein	47
GO:0033135	regulation of peptidyl-serine phosphorylation	47
GO:0009968	negative regulation of signal transduction	48
GO:0090092	regulation of transmembrane receptor protein serine/threonine kinase signaling pathway	48
GO:0046425	regulation of receptor signaling pathway via JAK-STAT	48
GO:0017015	regulation of transforming growth factor beta receptor signaling pathway	48
GO:0042592	homeostatic process	49
GO:0019725	cellular homeostasis	49
GO:0055082	intracellular chemical homeostasis	49
GO:0046716	muscle cell cellular homeostasis	49
GO:0048878	chemical homeostasis	50
GO:0042593	glucose homeostasis	50
GO:0033500	carbohydrate homeostasis	50
GO:0055080	monoatomic cation homeostasis	50
GO:0018193	peptidyl-amino acid modification	51
GO:0018208	peptidyl-proline modification	51
GO:0019511	peptidyl-proline hydroxylation	51
GO:0006029	proteoglycan metabolic process	52
GO:0030201	heparan sulfate proteoglycan metabolic process	52
GO:0015012	heparan sulfate proteoglycan biosynthetic process	52
GO:0009605	response to external stimulus	53
GO:0009607	response to biotic stimulus	53
GO:0071496	cellular response to external stimulus	53
GO:0000302	response to reactive oxygen species	54
GO:0042542	response to hydrogen peroxide	54
GO:0034614	cellular response to reactive oxygen species	54
GO:0045595	regulation of cell differentiation	55
GO:0045637	regulation of myeloid cell differentiation	55
GO:0048742	regulation of skeletal muscle fiber development	55
GO:0048518	positive regulation of biological process	56
GO:0051094	positive regulation of developmental process	56
GO:0002684	positive regulation of immune system process	56
GO:0065007	biological regulation	57
GO:0065008	regulation of biological quality	57
GO:0051881	regulation of mitochondrial membrane potential	57
GO:0032101	regulation of response to external stimulus	58
GO:0050920	regulation of chemotaxis	58
GO:0030193	regulation of blood coagulation	58
GO:0002237	response to molecule of bacterial origin	59
GO:0051707	response to other organism	59
GO:0032496	response to lipopolysaccharide	59
GO:0009967	positive regulation of signal transduction	60
GO:0090100	positive regulation of transmembrane receptor protein serine/threonine kinase signaling pathway	60
GO:0030511	positive regulation of transforming growth factor beta receptor signaling pathway	60
GO:0042326	negative regulation of phosphorylation	61
GO:0045936	negative regulation of phosphate metabolic process	61
GO:0033673	negative regulation of kinase activity	61
GO:0048872	homeostasis of number of cells	62
GO:0034101	erythrocyte homeostasis	62
GO:0001782	B cell homeostasis	62
GO:0006355	regulation of DNA-templated transcription	63
GO:0006357	regulation of transcription by RNA polymerase II	63
GO:0051090	regulation of DNA-binding transcription factor activity	63
GO:0008016	regulation of heart contraction	64
GO:0045823	positive regulation of heart contraction	64
GO:0010460	positive regulation of heart rate	64
GO:0007565	female pregnancy	65
GO:0046697	decidualization	65
GO:0001893	maternal placenta development	65
GO:0050871	positive regulation of B cell activation	66
GO:0050671	positive regulation of lymphocyte proliferation	66
GO:0030890	positive regulation of B cell proliferation	66
GO:0044238	primary metabolic process	67
GO:0005975	carbohydrate metabolic process	67
GO:0009059	macromolecule biosynthetic process	68
GO:0010467	gene expression	68
GO:0046688	response to copper ion	69
GO:0010273	detoxification of copper ion	69
GO:0009746	response to hexose	70
GO:0034284	response to monosaccharide	70
GO:0006096	glycolytic process	71
GO:0009154	purine ribonucleotide catabolic process	71
GO:0002694	regulation of leukocyte activation	72
GO:0050864	regulation of B cell activation	72
GO:0048520	positive regulation of behavior	73
GO:0051240	positive regulation of multicellular organismal process	73
GO:0042327	positive regulation of phosphorylation	74
GO:0045937	positive regulation of phosphate metabolic process	74
GO:0031401	positive regulation of protein modification process	75
GO:0051247	positive regulation of protein metabolic process	75
GO:0030879	mammary gland development	76
GO:0007595	lactation	76
GO:0045859	regulation of protein kinase activity	77
GO:0000079	regulation of cyclin-dependent protein serine/threonine kinase activity	77
GO:0001911	negative regulation of leukocyte mediated cytotoxicity	78
GO:0002698	negative regulation of immune effector process	78
GO:0045893	positive regulation of DNA-templated transcription	79
GO:0045944	positive regulation of transcription by RNA polymerase II	79
GO:0050732	negative regulation of peptidyl-tyrosine phosphorylation	80
GO:0001933	negative regulation of protein phosphorylation	80
GO:0046902	regulation of mitochondrial membrane permeability	81
GO:0006839	mitochondrial transport	81
GO:0044419	biological process involved in interspecies interaction between organisms	82
GO:0044406	adhesion of symbiont to host	82
GO:0018401	peptidyl-proline hydroxylation to 4-hydroxy-L-proline	83
GO:0006541	glutamine metabolic process	83
GO:0030183	B cell differentiation	84
GO:0030098	lymphocyte differentiation	84
GO:0045766	positive regulation of angiogenesis	85
GO:0045765	regulation of angiogenesis	85
GO:0003013	circulatory system process	86
GO:0008015	blood circulation	86
GO:0051329	mitotic interphase	87
GO:0051325	interphase	87
GO:0050670	regulation of lymphocyte proliferation	88
GO:0030888	regulation of B cell proliferation	88
GO:0043654	recognition of apoptotic cell	89
GO:0043277	apoptotic cell clearance	89
GO:0002716	negative regulation of natural killer cell mediated immunity	90
GO:0045953	negative regulation of natural killer cell mediated cytotoxicity	90
GO:0016032	viral process	91
GO:0019058	viral life cycle	91
GO:0006139	nucleobase-containing compound metabolic process	92
GO:0043170	macromolecule metabolic process	93
GO:0016051	carbohydrate biosynthetic process	94
GO:0034654	nucleobase-containing compound biosynthetic process	95
GO:0034655	nucleobase-containing compound catabolic process	96
GO:0034404	nucleobase-containing small molecule biosynthetic process	97
GO:0051716	cellular response to stimulus	98
GO:0044282	small molecule catabolic process	99
GO:0044283	small molecule biosynthetic process	100
GO:0001775	cell activation	101
GO:0048870	cell motility	102
GO:0048869	cellular developmental process	103
GO:0032943	mononuclear cell proliferation	104
GO:0070887	cellular response to chemical stimulus	105
GO:0032355	response to estradiol	106
GO:0005977	glycogen metabolic process	107
GO:0043434	response to peptide hormone	108
GO:0007006	mitochondrial membrane organization	109
GO:0040017	positive regulation of locomotion	110
GO:0051050	positive regulation of transport	111
GO:0050867	positive regulation of cell activation	112
GO:0032946	positive regulation of mononuclear cell proliferation	113
GO:0065009	regulation of molecular function	114
GO:0042325	regulation of phosphorylation	115
GO:0043549	regulation of kinase activity	116
GO:0051248	negative regulation of protein metabolic process	117
GO:0001836	release of cytochrome c from mitochondria	118
GO:0008637	apoptotic mitochondrial changes	119
GO:0001570	vasculogenesis	120
GO:0010608	post-transcriptional regulation of gene expression	121
GO:0030856	regulation of epithelial cell differentiation	122
GO:0033674	positive regulation of kinase activity	123
GO:0050921	positive regulation of chemotaxis	124

## Sheet: 2 - ClueGO_500
GOID	Description	Cluster
GO:0009117	nucleotide metabolic process	1	Nucleotide and Nucleoside Phosphate Metabolism
GO:0006753	nucleoside phosphate metabolic process	1
GO:0009132	nucleoside diphosphate metabolic process	1
GO:0009185	ribonucleoside diphosphate metabolic process	1
GO:0009135	purine nucleoside diphosphate metabolic process	1
GO:0006163	purine nucleotide metabolic process	1
GO:0009141	nucleoside triphosphate metabolic process	1
GO:0009144	purine nucleoside triphosphate metabolic process	1
GO:0009123	nucleoside monophosphate metabolic process	1
GO:0046496	nicotinamide nucleotide metabolic process	1
GO:0009126	purine nucleoside monophosphate metabolic process	1
GO:0006220	pyrimidine nucleotide metabolic process	1
GO:0009147	pyrimidine nucleoside triphosphate metabolic process	1
GO:0009262	deoxyribonucleotide metabolic process	1
GO:0009200	deoxyribonucleoside triphosphate metabolic process	1
GO:0009129	pyrimidine nucleoside monophosphate metabolic process	1
GO:0009225	nucleotide-sugar metabolic process	1
GO:0033865	nucleoside bisphosphate metabolic process	1
GO:0033875	ribonucleoside bisphosphate metabolic process	1
GO:0034032	purine nucleoside bisphosphate metabolic process	1
GO:0009187	cyclic nucleotide metabolic process	1
GO:0009259	ribonucleotide metabolic process	1
GO:0009150	purine ribonucleotide metabolic process	1
GO:0009166	nucleotide catabolic process	1
GO:1901292	nucleoside phosphate catabolic process	1
GO:0009179	purine ribonucleoside diphosphate metabolic process	1
GO:0009137	purine nucleoside diphosphate catabolic process	1
GO:0009191	ribonucleoside diphosphate catabolic process	1
GO:0009134	nucleoside diphosphate catabolic process	1
GO:0009205	purine ribonucleoside triphosphate metabolic process	1
GO:0009167	purine ribonucleoside monophosphate metabolic process	1
GO:0009394	2'-deoxyribonucleotide metabolic process	1
GO:0009218	pyrimidine ribonucleotide metabolic process	1
GO:0009158	ribonucleoside monophosphate catabolic process	1
GO:0009211	pyrimidine deoxyribonucleoside triphosphate metabolic process	1
GO:0009128	purine nucleoside monophosphate catabolic process	1
GO:0009125	nucleoside monophosphate catabolic process	1
GO:0009170	purine deoxyribonucleoside monophosphate metabolic process	1
GO:0009151	purine deoxyribonucleotide metabolic process	1
GO:0009208	pyrimidine ribonucleoside triphosphate metabolic process	1
GO:0009219	pyrimidine deoxyribonucleotide metabolic process	1
GO:0009215	purine deoxyribonucleoside triphosphate metabolic process	1
GO:0009173	pyrimidine ribonucleoside monophosphate metabolic process	1
GO:0009143	nucleoside triphosphate catabolic process	1
GO:0009176	pyrimidine deoxyribonucleoside monophosphate metabolic process	1
GO:0009204	deoxyribonucleoside triphosphate catabolic process	1
GO:0009146	purine nucleoside triphosphate catabolic process	1
GO:0006047	UDP-N-acetylglucosamine metabolic process	1
GO:0006084	acetyl-CoA metabolic process	1
GO:0034035	purine ribonucleoside bisphosphate metabolic process	1
GO:0009159	deoxyribonucleoside monophosphate catabolic process	1
GO:0009261	ribonucleotide catabolic process	1
GO:0006195	purine nucleotide catabolic process	1
GO:0046031	ADP metabolic process	1
GO:0009181	purine ribonucleoside diphosphate catabolic process	1
GO:0019364	pyridine nucleotide catabolic process	1
GO:0046034	ATP metabolic process	1
GO:0046033	AMP metabolic process	1
GO:0046041	ITP metabolic process	1
GO:0046040	IMP metabolic process	1
GO:0046039	GTP metabolic process	1
GO:0009169	purine ribonucleoside monophosphate catabolic process	1
GO:0046037	GMP metabolic process	1
GO:0046051	UTP metabolic process	1
GO:0046075	dTTP metabolic process	1
GO:0046073	dTMP metabolic process	1
GO:0046053	dAMP metabolic process	1
GO:0009172	purine deoxyribonucleoside monophosphate catabolic process	1
GO:0046060	dATP metabolic process	1
GO:0009155	purine deoxyribonucleotide catabolic process	1
GO:0050427	3'-phosphoadenosine 5'-phosphosulfate metabolic process	1
GO:0046049	UMP metabolic process	1
GO:0046036	CTP metabolic process	1
GO:0009264	deoxyribonucleotide catabolic process	1
GO:0009175	pyrimidine ribonucleoside monophosphate catabolic process	1
GO:0046078	dUMP metabolic process	1
GO:0006244	pyrimidine nucleotide catabolic process	1
GO:0006196	AMP catabolic process	1
GO:0006204	IMP catabolic process	1
GO:0046059	dAMP catabolic process	1
GO:0072359	circulatory system development	2	Organismal Development and Morphogenesis; Embryonic and Post-Embryonic Organ System Development
GO:0035295	tube development	2
GO:0001944	vasculature development	2
GO:0035239	tube morphogenesis	2
GO:0001568	blood vessel development	2
GO:0007275	multicellular organism development	2
GO:0048514	blood vessel morphogenesis	2
GO:0048731	system development	2
GO:0001525	angiogenesis	2
GO:0043009	chordate embryonic development	2
GO:0009792	embryo development ending in birth or egg hatching	2
GO:0030324	lung development	2
GO:0030323	respiratory tube development	2
GO:0060541	respiratory system development	2
GO:0048536	spleen development	2
GO:0001501	skeletal system development	2
GO:0001889	liver development	2
GO:0061008	hepaticobiliary system development	2
GO:0060348	bone development	2
GO:0009791	post-embryonic development	2
GO:0007431	salivary gland development	2
GO:0002520	immune system development	2
GO:0051216	cartilage development	2
GO:0048534	hematopoietic or lymphoid organ development	2
GO:0061458	reproductive system development	2
GO:0035272	exocrine system development	2
GO:0009790	embryo development	2
GO:0048705	skeletal system morphogenesis	2
GO:0007399	nervous system development	2
GO:0007417	central nervous system development	2
GO:0060426	lung vasculature development	2
GO:0048286	lung alveolus development	2
GO:0048568	embryonic organ development	2
GO:0003170	heart valve development	2
GO:0035270	endocrine system development	2
GO:0048598	embryonic morphogenesis	2
GO:0003181	atrioventricular valve morphogenesis	2
GO:0072001	renal system development	2
GO:0002566	somatic diversification of immune receptors via somatic mutation	2
GO:0007420	brain development	2
GO:0072498	embryonic skeletal joint development	2
GO:0003171	atrioventricular valve development	2
GO:0001823	mesonephros development	2
GO:0055123	digestive system development	2
GO:0001822	kidney development	2
GO:0035107	appendage morphogenesis	2
GO:0021762	substantia nigra development	2
GO:0060674	placenta blood vessel development	2
GO:0048565	digestive tract development	2
GO:0072111	cell proliferation involved in kidney development	2
GO:0003230	cardiac atrium development	2
GO:0001763	morphogenesis of a branching structure	2
GO:0048736	appendage development	2
GO:0060173	limb development	2
GO:0030901	midbrain development	2
GO:0001701	in utero embryonic development	2
GO:0035108	limb morphogenesis	2
GO:0060711	labyrinthine layer development	2
GO:0036022	limb joint morphogenesis	2
GO:0061042	vascular wound healing	2
GO:0060716	labyrinthine layer blood vessel development	2
GO:0060055	angiogenesis involved in wound healing	2
GO:0001825	blastocyst formation	2
GO:0060350	endochondral bone morphogenesis	2
GO:0001892	embryonic placenta development	2
GO:0061209	cell proliferation involved in mesonephros development	2
GO:0060669	embryonic placenta morphogenesis	2
GO:0031077	post-embryonic camera-type eye development	2
GO:0001958	endochondral ossification	2
GO:0060351	cartilage development involved in endochondral bone morphogenesis	2
GO:0042127	regulation of cell population proliferation	3	Regulation of Cell Proliferation and Cell Cycle Dynamics
GO:0051726	regulation of cell cycle	3
GO:0043467	regulation of generation of precursor metabolites and energy	3
GO:0019222	regulation of metabolic process	3
GO:0080090	regulation of primary metabolic process	3
GO:0062012	regulation of small molecule metabolic process	3
GO:0009889	regulation of biosynthetic process	3
GO:0019220	regulation of phosphate metabolic process	3
GO:0051174	regulation of phosphorus metabolic process	3
GO:0006109	regulation of carbohydrate metabolic process	3
GO:0010646	regulation of cell communication	3
GO:0009894	regulation of catabolic process	3
GO:0060255	regulation of macromolecule metabolic process	3
GO:0019219	regulation of nucleobase-containing compound metabolic process	3
GO:0007346	regulation of mitotic cell cycle	3
GO:1901987	regulation of cell cycle phase transition	3
GO:0019216	regulation of lipid metabolic process	3
GO:0048660	regulation of smooth muscle cell proliferation	3
GO:0010565	regulation of ketone metabolic process	3
GO:0050678	regulation of epithelial cell proliferation	3
GO:0010564	regulation of cell cycle process	3
GO:0034248	regulation of amide metabolic process	3
GO:0030155	regulation of cell adhesion	3
GO:0034110	regulation of homotypic cell-cell adhesion	3
GO:0032350	regulation of hormone metabolic process	3
GO:2000377	regulation of reactive oxygen species metabolic process	3
GO:0051128	regulation of cellular component organization	3
GO:0048145	regulation of fibroblast proliferation	3
GO:0010506	regulation of autophagy	3
GO:0072091	regulation of stem cell proliferation	3
GO:0032944	regulation of mononuclear cell proliferation	3
GO:0022407	regulation of cell-cell adhesion	3
GO:0070663	regulation of leukocyte proliferation	3
GO:0043465	regulation of fermentation	3
GO:0001558	regulation of cell growth	3
GO:1904705	regulation of vascular associated smooth muscle cell proliferation	3
GO:0001936	regulation of endothelial cell proliferation	3
GO:0061469	regulation of type B pancreatic cell proliferation	3
GO:0033628	regulation of cell adhesion mediated by integrin	3
GO:1905684	regulation of plasma membrane repair	3
GO:1903450	regulation of G1 to G0 transition	3
GO:0051445	regulation of meiotic cell cycle	3
GO:2000177	regulation of neural precursor cell proliferation	3
GO:0042762	regulation of sulfur metabolic process	3
GO:0090083	regulation of inclusion body assembly	3
GO:0043255	regulation of carbohydrate biosynthetic process	3
GO:1902930	regulation of alcohol biosynthetic process	3
GO:0042069	regulation of catecholamine metabolic process	3
GO:0042325	regulation of phosphorylation	3
GO:1901990	regulation of mitotic cell cycle phase transition	3
GO:2000045	regulation of G1/S transition of mitotic cell cycle	3
GO:1902806	regulation of cell cycle G1/S phase transition	3
GO:0010906	regulation of glucose metabolic process	3
GO:0043470	regulation of carbohydrate catabolic process	3
GO:0016241	regulation of macroautophagy	3
GO:0019218	regulation of steroid metabolic process	3
GO:0002082	regulation of oxidative phosphorylation	3
GO:1903146	regulation of autophagy of mitochondrion	3
GO:0006111	regulation of gluconeogenesis	3
GO:1901524	regulation of mitophagy	3
GO:0060696	regulation of phospholipid catabolic process	3
GO:0090330	regulation of platelet aggregation	3
GO:1901293	nucleoside phosphate biosynthetic process	4	Nucleotide and Nucleoside Biosynthetic Pathways
GO:0009165	nucleotide biosynthetic process	4
GO:0009124	nucleoside monophosphate biosynthetic process	4
GO:0009127	purine nucleoside monophosphate biosynthetic process	4
GO:0009133	nucleoside diphosphate biosynthetic process	4
GO:0009156	ribonucleoside monophosphate biosynthetic process	4
GO:0009136	purine nucleoside diphosphate biosynthetic process	4
GO:0009188	ribonucleoside diphosphate biosynthetic process	4
GO:0009157	deoxyribonucleoside monophosphate biosynthetic process	4
GO:0043173	nucleotide salvage	4
GO:0009148	pyrimidine nucleoside triphosphate biosynthetic process	4
GO:0009142	nucleoside triphosphate biosynthetic process	4
GO:0009130	pyrimidine nucleoside monophosphate biosynthetic process	4
GO:0009189	deoxyribonucleoside diphosphate biosynthetic process	4
GO:0009139	pyrimidine nucleoside diphosphate biosynthetic process	4
GO:0009263	deoxyribonucleotide biosynthetic process	4
GO:0009265	2'-deoxyribonucleotide biosynthetic process	4
GO:0009260	ribonucleotide biosynthetic process	4
GO:0009152	purine ribonucleotide biosynthetic process	4
GO:0006164	purine nucleotide biosynthetic process	4
GO:0006221	pyrimidine nucleotide biosynthetic process	4
GO:0009168	purine ribonucleoside monophosphate biosynthetic process	4
GO:0009180	purine ribonucleoside diphosphate biosynthetic process	4
GO:0009212	pyrimidine deoxyribonucleoside triphosphate biosynthetic process	4
GO:0046940	nucleoside monophosphate phosphorylation	4
GO:0032261	purine nucleotide salvage	4
GO:0009220	pyrimidine ribonucleotide biosynthetic process	4
GO:0009177	pyrimidine deoxyribonucleoside monophosphate biosynthetic process	4
GO:0009209	pyrimidine ribonucleoside triphosphate biosynthetic process	4
GO:0006177	GMP biosynthetic process	4
GO:0106380	purine ribonucleotide salvage	4
GO:0006188	IMP biosynthetic process	4
GO:0006183	GTP biosynthetic process	4
GO:0006167	AMP biosynthetic process	4
GO:0006228	UTP biosynthetic process	4
GO:0006241	CTP biosynthetic process	4
GO:0006085	acetyl-CoA biosynthetic process	4
GO:0071616	acyl-CoA biosynthetic process	4
GO:0032264	IMP salvage	4
GO:0032263	GMP salvage	4
GO:0044209	AMP salvage	4
GO:0006172	ADP biosynthetic process	4
GO:0009153	purine deoxyribonucleotide biosynthetic process	4
GO:0009221	pyrimidine deoxyribonucleotide biosynthetic process	4
GO:0006235	dTTP biosynthetic process	4
GO:0006086	pyruvate decarboxylation to acetyl-CoA	4
GO:0006231	dTMP biosynthetic process	4
GO:0008630	intrinsic apoptotic signaling pathway in response to DNA damage	5	Stress-Responsive Apoptotic and Survival Signaling Pathways; DNA Damage, ER Stress, and Hypoxia-Activated Signal Transduction
GO:0042770	signal transduction in response to DNA damage	5
GO:0140467	integrated stress response signaling	5
GO:0070059	intrinsic apoptotic signaling pathway in response to endoplasmic reticulum stress	5
GO:0030968	endoplasmic reticulum unfolded protein response	5
GO:0160144	GDF15-GFRAL signaling pathway	5
GO:0006983	ER overload response	5
GO:0030330	DNA damage response, signal transduction by p53 class mediator	5
GO:0036498	IRE1-mediated unfolded protein response	5
GO:0097190	apoptotic signaling pathway	5
GO:0042771	intrinsic apoptotic signaling pathway in response to DNA damage by p53 class mediator	5
GO:0097193	intrinsic apoptotic signaling pathway	5
GO:0035556	intracellular signal transduction	5
GO:0007167	enzyme-linked receptor protein signaling pathway	5
GO:0001836	release of cytochrome c from mitochondria	5
GO:0007169	cell surface receptor protein tyrosine kinase signaling pathway	5
GO:0000165	MAPK cascade	5
GO:0070528	protein kinase C signaling	5
GO:0141091	transforming growth factor beta receptor superfamily signaling pathway	5
GO:0141124	intracellular signaling cassette	5
GO:0097191	extrinsic apoptotic signaling pathway	5
GO:0007178	cell surface receptor protein serine/threonine kinase signaling pathway	5
GO:0007166	cell surface receptor signaling pathway	5
GO:0070371	ERK1 and ERK2 cascade	5
GO:0072332	intrinsic apoptotic signaling pathway by p53 class mediator	5
GO:0072331	signal transduction by p53 class mediator	5
GO:0048009	insulin-like growth factor receptor signaling pathway	5
GO:0008625	extrinsic apoptotic signaling pathway via death domain receptors	5
GO:0043491	phosphatidylinositol 3-kinase/protein kinase B signal transduction	5
GO:1990442	intrinsic apoptotic signaling pathway in response to nitrosative stress	5
GO:0007165	signal transduction	5
GO:0097192	extrinsic apoptotic signaling pathway in absence of ligand	5
GO:0038034	signal transduction in absence of ligand	5
GO:1990144	intrinsic apoptotic signaling pathway in response to hypoxia	5
GO:0006984	ER-nucleus signaling pathway	5
GO:0035860	glial cell-derived neurotrophic factor receptor signaling pathway	5
GO:0008631	intrinsic apoptotic signaling pathway in response to oxidative stress	5
GO:0038066	p38MAPK cascade	5
GO:0038159	C-X-C chemokine receptor CXCR4 signaling pathway	5
GO:0048013	ephrin receptor signaling pathway	5
GO:0097411	hypoxia-inducible factor-1alpha signaling pathway	5
GO:0038166	angiotensin-activated signaling pathway	5
GO:0007179	transforming growth factor beta receptor signaling pathway	5
GO:0036499	PERK-mediated unfolded protein response	5
GO:0007192	adenylate cyclase-activating serotonin receptor signaling pathway	5
GO:0008152	metabolic process	6	Energetic Metabolism;
GO:1901135	carbohydrate derivative metabolic process	6
GO:1901136	carbohydrate derivative catabolic process	6
GO:0072523	purine-containing compound catabolic process	6
GO:0044281	small molecule metabolic process	6
GO:0072521	purine-containing compound metabolic process	6
GO:0072526	pyridine-containing compound catabolic process	6
GO:0006091	generation of precursor metabolites and energy	6
GO:0006793	phosphorus metabolic process	6
GO:0009056	catabolic process	6
GO:0072524	pyridine-containing compound metabolic process	6
GO:0006082	organic acid metabolic process	6
GO:0072527	pyrimidine-containing compound metabolic process	6
GO:0006112	energy reserve metabolic process	6
GO:0015980	energy derivation by oxidation of organic compounds	6
GO:0006790	sulfur compound metabolic process	6
GO:0072593	reactive oxygen species metabolic process	6
GO:0006914	autophagy	6
GO:1901657	glycosyl compound metabolic process	6
GO:0006113	fermentation	6
GO:0006040	amino sugar metabolic process	6
GO:0006066	alcohol metabolic process	6
GO:0006081	aldehyde metabolic process	6
GO:0006044	N-acetylglucosamine metabolic process	6
GO:0042180	ketone metabolic process	6
GO:0051923	sulfation	6
GO:0044273	sulfur compound catabolic process	6
GO:0019660	glycolytic fermentation	6
GO:0000255	allantoin metabolic process	6
GO:1901071	glucosamine-containing compound metabolic process	6
GO:1901334	lactone metabolic process	6
GO:0009712	catechol-containing compound metabolic process	6
GO:0072529	pyrimidine-containing compound catabolic process	6
GO:0043603	amide metabolic process	6
GO:0009308	amine metabolic process	6
GO:0016236	macroautophagy	6
GO:1990845	adaptive thermogenesis	6
GO:0046209	nitric oxide metabolic process	6
GO:2001057	reactive nitrogen species metabolic process	6
GO:0120252	hydrocarbon metabolic process	6
GO:0042558	pteridine-containing compound metabolic process	6
GO:0048869	cellular developmental process	7	Cell Differentiation and Developmental Pathways
GO:0001570	vasculogenesis	7
GO:0022008	neurogenesis	7
GO:0048699	generation of neurons	7
GO:0030855	epithelial cell differentiation	7
GO:0009913	epidermal cell differentiation	7
GO:0002065	columnar/cuboidal epithelial cell differentiation	7
GO:0048762	mesenchymal cell differentiation	7
GO:0001837	epithelial to mesenchymal transition	7
GO:0002067	glandular epithelial cell differentiation	7
GO:0036305	ameloblast differentiation	7
GO:0001829	trophectodermal cell differentiation	7
GO:0071895	odontoblast differentiation	7
GO:0030097	hemopoiesis	7
GO:0030154	cell differentiation	7
GO:0030099	myeloid cell differentiation	7
GO:0002521	leukocyte differentiation	7
GO:0030218	erythrocyte differentiation	7
GO:1903131	mononuclear cell differentiation	7
GO:0001649	osteoblast differentiation	7
GO:0002573	myeloid leukocyte differentiation	7
GO:0048468	cell development	7
GO:0042692	muscle cell differentiation	7
GO:0045444	fat cell differentiation	7
GO:0030225	macrophage differentiation	7
GO:0048667	cell morphogenesis involved in neuron differentiation	7
GO:0051146	striated muscle cell differentiation	7
GO:0002244	hematopoietic progenitor cell differentiation	7
GO:0002062	chondrocyte differentiation	7
GO:0010001	glial cell differentiation	7
GO:0048863	stem cell differentiation	7
GO:0035166	post-embryonic hemopoiesis	7
GO:0030182	neuron differentiation	7
GO:0050873	brown fat cell differentiation	7
GO:0030316	osteoclast differentiation	7
GO:0060218	hematopoietic stem cell differentiation	7
GO:0048708	astrocyte differentiation	7
GO:0070365	hepatocyte differentiation	7
GO:0030216	keratinocyte differentiation	7
GO:0006352	DNA-templated transcription initiation	8	Transcription and RNA processing
GO:0006354	DNA-templated transcription elongation	8
GO:0006383	transcription by RNA polymerase III	8
GO:0006367	transcription initiation at RNA polymerase II promoter	8
GO:0006366	transcription by RNA polymerase II	8
GO:0006360	transcription by RNA polymerase I	8
GO:0006368	transcription elongation by RNA polymerase II	8
GO:0006351	DNA-templated transcription	8
GO:0009299	mRNA transcription	8
GO:0032774	RNA biosynthetic process	8
GO:0061614	miRNA transcription	8
GO:0009303	rRNA transcription	8
GO:0006269	DNA replication, synthesis of primer	8
GO:0009304	tRNA transcription	8
GO:0006363	termination of RNA polymerase I transcription	8
GO:0009301	snRNA transcription	8
GO:0042789	mRNA transcription by RNA polymerase II	8
GO:0006362	transcription elongation by RNA polymerase I	8
GO:0035196	miRNA processing	8
GO:0042796	snRNA transcription by RNA polymerase III	8
GO:0042797	tRNA transcription by RNA polymerase III	8
GO:0070918	regulatory ncRNA processing	8
GO:0042790	nucleolar large rRNA transcription by RNA polymerase I	8
GO:0042795	snRNA transcription by RNA polymerase II	8
GO:0030422	siRNA processing	8
GO:0180010	co-transcriptional mRNA 3'-end processing, cleavage and polyadenylation pathway	8
GO:0070897	transcription preinitiation complex assembly	8
GO:0051123	RNA polymerase II preinitiation complex assembly	8
GO:0031054	pre-miRNA processing	8
GO:0031053	primary miRNA processing	8
GO:0042221	response to chemical	9	Cellular Response to Chemicals and Xenobiotics;
GO:0033993	response to lipid	9
GO:0009410	response to xenobiotic stimulus	9
GO:1901698	response to nitrogen compound	9
GO:0010038	response to metal ion	9
GO:0009636	response to toxic substance	9
GO:1901652	response to peptide	9
GO:0071871	response to epinephrine	9
GO:0046683	response to organophosphorus	9
GO:0035094	response to nicotine	9
GO:0046677	response to antibiotic	9
GO:0001101	response to acid chemical	9
GO:0072718	response to cisplatin	9
GO:0034097	response to cytokine	9
GO:0098754	detoxification	9
GO:0046686	response to cadmium ion	9
GO:0007584	response to nutrient	9
GO:0014074	response to purine-containing compound	9
GO:0043200	response to amino acid	9
GO:0010046	response to mycotoxin	9
GO:0033273	response to vitamin	9
GO:0010039	response to iron ion	9
GO:0043279	response to alkaloid	9
GO:0071345	cellular response to cytokine stimulus	9
GO:1990823	response to leukemia inhibitory factor	9
GO:0034612	response to tumor necrosis factor	9
GO:0072733	response to staurosporine	9
GO:0071356	cellular response to tumor necrosis factor	9
GO:0008283	cell population proliferation	10	Proliferation of Stem and Specialized Cell Types
GO:0009987	cellular process	10
GO:0061919	process utilizing autophagic mechanism	10
GO:0016049	cell growth	10
GO:0007155	cell adhesion	10
GO:0007154	cell communication	10
GO:0036166	phenotypic switching	10
GO:0170062	nutrient storage	10
GO:0033002	muscle cell proliferation	10
GO:0035988	chondrocyte proliferation	10
GO:0050673	epithelial cell proliferation	10
GO:0048659	smooth muscle cell proliferation	10
GO:0032943	mononuclear cell proliferation	10
GO:0070661	leukocyte proliferation	10
GO:1990874	vascular associated smooth muscle cell proliferation	10
GO:0072089	stem cell proliferation	10
GO:0001935	endothelial cell proliferation	10
GO:0048144	fibroblast proliferation	10
GO:0014855	striated muscle cell proliferation	10
GO:0044342	type B pancreatic cell proliferation	10
GO:0010463	mesenchymal cell proliferation	10
GO:0033687	osteoblast proliferation	10
GO:0033627	cell adhesion mediated by integrin	10
GO:0090677	reversible differentiation	10
GO:0019915	lipid storage	10
GO:0098609	cell-cell adhesion	10
GO:2001233	regulation of apoptotic signaling pathway	11	Regulation of Signal Transduction and Apoptosis
GO:0009966	regulation of signal transduction	11
GO:2001236	regulation of extrinsic apoptotic signaling pathway	11
GO:1902041	regulation of extrinsic apoptotic signaling pathway via death domain receptors	11
GO:2001242	regulation of intrinsic apoptotic signaling pathway	11
GO:1902253	regulation of intrinsic apoptotic signaling pathway by p53 class mediator	11
GO:1902229	regulation of intrinsic apoptotic signaling pathway in response to DNA damage	11
GO:1903297	regulation of hypoxia-induced intrinsic apoptotic signaling pathway	11
GO:1902531	regulation of intracellular signal transduction	11
GO:0070372	regulation of ERK1 and ERK2 cascade	11
GO:0043408	regulation of MAPK cascade	11
GO:0051896	regulation of phosphatidylinositol 3-kinase/protein kinase B signal transduction	11
GO:1903894	regulation of IRE1-mediated unfolded protein response	11
GO:1900101	regulation of endoplasmic reticulum unfolded protein response	11
GO:1901184	regulation of ERBB signaling pathway	11
GO:0043567	regulation of insulin-like growth factor receptor signaling pathway	11
GO:0090036	regulation of protein kinase C signaling	11
GO:0017015	regulation of transforming growth factor beta receptor signaling pathway	11
GO:0070494	regulation of thrombin-activated receptor signaling pathway	11
GO:1901796	regulation of signal transduction by p53 class mediator	11
GO:0042058	regulation of epidermal growth factor receptor signaling pathway	11
GO:0090092	regulation of transmembrane receptor protein serine/threonine kinase signaling pathway	11
GO:0008589	regulation of smoothened signaling pathway	11
GO:0034143	regulation of toll-like receptor 4 signaling pathway	11
GO:1902235	regulation of endoplasmic reticulum stress-induced intrinsic apoptotic signaling pathway	11
GO:1902165	regulation of intrinsic apoptotic signaling pathway in response to DNA damage by p53 class mediator	11
GO:0006259	DNA metabolic process	12	DNA Replication and Genome Maintenance;
GO:0090304	nucleic acid metabolic process	12
GO:0016070	RNA metabolic process	12
GO:0006260	DNA replication	12
GO:0006261	DNA-templated DNA replication	12
GO:0006271	DNA strand elongation involved in DNA replication	12
GO:0010586	miRNA metabolic process	12
GO:0006272	leading strand elongation	12
GO:0022616	DNA strand elongation	12
GO:0006270	DNA replication initiation	12
GO:0006312	mitotic recombination	12
GO:0016071	mRNA metabolic process	12
GO:0044786	cell cycle DNA replication	12
GO:0006273	lagging strand elongation	12
GO:0141188	nucleic acid catabolic process	12
GO:0032042	mitochondrial DNA metabolic process	12
GO:0031848	protection from non-homologous end joining at telomere	12
GO:0033260	nuclear DNA replication	12
GO:0061819	telomeric DNA-containing double minutes formation	12
GO:0000722	telomere maintenance via recombination	12
GO:1902969	mitotic DNA replication	12
GO:0000723	telomere maintenance	12
GO:0032201	telomere maintenance via semi-conservative replication	12
GO:1901700	response to oxygen-containing compound	13	Sensing and Response to Small Molecule Stimuli; Response to Hormones, Nutrients, and Xenobiotics
GO:0071331	cellular response to hexose stimulus	13
GO:0071326	cellular response to monosaccharide stimulus	13
GO:1901654	response to ketone	13
GO:0032355	response to estradiol	13
GO:1904627	response to phorbol 13-acetate 12-myristate	13
GO:0097305	response to alcohol	13
GO:0009743	response to carbohydrate	13
GO:0051591	response to cAMP	13
GO:0034284	response to monosaccharide	13
GO:0033280	response to vitamin D	13
GO:0045471	response to ethanol	13
GO:0009746	response to hexose	13
GO:0032526	response to retinoic acid	13
GO:0009749	response to glucose	13
GO:0033595	response to genistein	13
GO:0072716	response to actinomycin D	13
GO:0033594	response to hydroxyisoflavone	13
GO:1902065	response to L-glutamate	13
GO:1903416	response to glycoside	13
GO:0032495	response to muramyl dipeptide	13
GO:0006805	xenobiotic metabolic process	14	Cellular Response to Xenobiotics and Toxic Compounds; Oxidative Stress Response and Xenobiotic Processing
GO:0070887	cellular response to chemical stimulus	14
GO:0071453	cellular response to oxygen levels	14
GO:0036294	cellular response to decreased oxygen levels	14
GO:1901701	cellular response to oxygen-containing compound	14
GO:0071466	cellular response to xenobiotic stimulus	14
GO:0071872	cellular response to epinephrine stimulus	14
GO:0071236	cellular response to antibiotic	14
GO:1901655	cellular response to ketone	14
GO:0071396	cellular response to lipid	14
GO:1901699	cellular response to nitrogen compound	14
GO:0098869	cellular oxidant detoxification	14
GO:0097237	cellular response to toxic substance	14
GO:1990748	cellular detoxification	14
GO:0071248	cellular response to metal ion	14
GO:0072719	cellular response to cisplatin	14
GO:0071312	cellular response to alkaloid	14
GO:0072717	cellular response to actinomycin D	14
GO:0072734	cellular response to staurosporine	14
GO:0071322	cellular response to carbohydrate stimulus	14
GO:0006289	nucleotide-excision repair	15	Nucleotide-Excision and Base-Excision Repair Mechanisms; Repair of UV- and DNA Damage-Induced Lesions
GO:0006281	DNA repair	15
GO:0006284	base-excision repair	15
GO:0006290	pyrimidine dimer repair	15
GO:0006287	base-excision repair, gap-filling	15
GO:0006283	transcription-coupled nucleotide-excision repair	15
GO:0006297	nucleotide-excision repair, DNA gap filling	15
GO:0006285	base-excision repair, AP site formation	15
GO:0006298	mismatch repair	15
GO:0000720	pyrimidine dimer repair by nucleotide-excision repair	15
GO:0006301	postreplication repair	15
GO:0097510	base-excision repair, AP site formation via deaminated base removal	15
GO:0006303	double-strand break repair via nonhomologous end joining	15
GO:0006302	double-strand break repair	15
GO:0070914	UV-damage excision repair	15
GO:0000731	DNA synthesis involved in DNA repair	15
GO:0019985	translesion synthesis	15
GO:1904161	DNA synthesis involved in UV-damage excision repair	15
GO:0042276	error-prone translesion synthesis	15
GO:0070987	error-free translesion synthesis	15
GO:0043067	regulation of programmed cell death	16	Regulation of Apoptosis
GO:0042981	regulation of apoptotic process	16
GO:0043065	positive regulation of apoptotic process	16
GO:0043523	regulation of neuron apoptotic process	16
GO:1904035	regulation of epithelial cell apoptotic process	16
GO:0002902	regulation of B cell apoptotic process	16
GO:0070228	regulation of lymphocyte apoptotic process	16
GO:0110075	regulation of ferroptosis	16
GO:1901298	regulation of hydrogen peroxide-mediated programmed cell death	16
GO:2000269	regulation of fibroblast apoptotic process	16
GO:2000106	regulation of leukocyte apoptotic process	16
GO:2000271	positive regulation of fibroblast apoptotic process	16
GO:0043525	positive regulation of neuron apoptotic process	16
GO:0034350	regulation of glial cell apoptotic process	16
GO:2000351	regulation of endothelial cell apoptotic process	16
GO:0070243	regulation of thymocyte apoptotic process	16
GO:0070232	regulation of T cell apoptotic process	16
GO:0062098	regulation of programmed necrotic cell death	16
GO:0002905	regulation of mature B cell apoptotic process	16
GO:1904037	positive regulation of epithelial cell apoptotic process	16
GO:0009628	response to abiotic stimulus	17	Response to Abiotic and Environmental Stress; Cellular Response to Oxygen Levels and Hypoxia/Hyperoxia; Response to UV, Ionizing, and Gamma Radiation
GO:0001666	response to hypoxia	17
GO:0055093	response to hyperoxia	17
GO:0070482	response to oxygen levels	17
GO:0036293	response to decreased oxygen levels	17
GO:0009411	response to UV	17
GO:0009314	response to radiation	17
GO:0009416	response to light stimulus	17
GO:0010212	response to ionizing radiation	17
GO:0009650	UV protection	17
GO:0010332	response to gamma radiation	17
GO:0009612	response to mechanical stimulus	17
GO:0010225	response to UV-C	17
GO:0010165	response to X-ray	17
GO:0036296	response to increased oxygen levels	17
GO:0003032	detection of oxygen	17
GO:0010224	response to UV-B	17
GO:0035994	response to muscle stretch	17
GO:0009266	response to temperature stimulus	17
GO:2001237	negative regulation of extrinsic apoptotic signaling pathway	18
GO:0009968	negative regulation of signal transduction	18
GO:1902532	negative regulation of intracellular signal transduction	18
GO:1902230	negative regulation of intrinsic apoptotic signaling pathway in response to DNA damage	18
GO:0030178	negative regulation of Wnt signaling pathway	18
GO:0045744	negative regulation of G protein-coupled receptor signaling pathway	18
GO:0045879	negative regulation of smoothened signaling pathway	18
GO:0090090	negative regulation of canonical Wnt signaling pathway	18
GO:0034144	negative regulation of toll-like receptor 4 signaling pathway	18
GO:0051898	negative regulation of phosphatidylinositol 3-kinase/protein kinase B signal transduction	18
GO:0070495	negative regulation of thrombin-activated receptor signaling pathway	18
GO:1903895	negative regulation of IRE1-mediated unfolded protein response	18
GO:0034136	negative regulation of toll-like receptor 2 signaling pathway	18
GO:1901797	negative regulation of signal transduction by p53 class mediator	18
GO:1900102	negative regulation of endoplasmic reticulum unfolded protein response	18
GO:1904262	negative regulation of TORC1 signaling	18
GO:0032007	negative regulation of TOR signaling	18
GO:1903298	negative regulation of hypoxia-induced intrinsic apoptotic signaling pathway	18
GO:0046426	negative regulation of receptor signaling pathway via JAK-STAT	18
GO:0010556	regulation of macromolecule biosynthetic process	19
GO:2000278	regulation of DNA biosynthetic process	19
GO:0010468	regulation of gene expression	19
GO:0060966	regulation of gene silencing by regulatory ncRNA	19
GO:0010608	post-transcriptional regulation of gene expression	19
GO:0060147	regulation of post-transcriptional gene silencing	19
GO:0001817	regulation of cytokine production	19
GO:1903317	regulation of protein maturation	19
GO:1903798	regulation of miRNA processing	19
GO:0070920	regulation of regulatory ncRNA processing	19
GO:0032922	circadian regulation of gene expression	19
GO:0032663	regulation of interleukin-2 production	19
GO:0010574	regulation of vascular endothelial growth factor production	19
GO:0070613	regulation of protein processing	19
GO:0006417	regulation of translation	19
GO:0032885	regulation of polysaccharide biosynthetic process	19
GO:0060964	regulation of miRNA-mediated gene silencing	19
GO:1900368	regulation of post-transcriptional gene silencing by regulatory ncRNA	19
GO:0010755	regulation of plasminogen activation	19
GO:0009116	nucleoside metabolic process	20
GO:0009119	ribonucleoside metabolic process	20
GO:0042278	purine nucleoside metabolic process	20
GO:0009120	deoxyribonucleoside metabolic process	20
GO:0043174	nucleoside salvage	20
GO:0009163	nucleoside biosynthetic process	20
GO:0046128	purine ribonucleoside metabolic process	20
GO:0046122	purine deoxyribonucleoside metabolic process	20
GO:0046090	deoxyadenosine metabolic process	20
GO:0046102	inosine metabolic process	20
GO:0042451	purine nucleoside biosynthetic process	20
GO:0042455	ribonucleoside biosynthetic process	20
GO:0046129	purine ribonucleoside biosynthetic process	20
GO:0046124	purine deoxyribonucleoside catabolic process	20
GO:0046121	deoxyribonucleoside catabolic process	20
GO:0046130	purine ribonucleoside catabolic process	20
GO:0006166	purine ribonucleoside salvage	20
GO:0006157	deoxyadenosine catabolic process	20
GO:0012501	programmed cell death	21	Immune and Brain Cell Apoptosis
GO:0006915	apoptotic process	21
GO:0051402	neuron apoptotic process	21
GO:1904019	epithelial cell apoptotic process	21
GO:0044346	fibroblast apoptotic process	21
GO:0034349	glial cell apoptotic process	21
GO:0001783	B cell apoptotic process	21
GO:0070242	thymocyte apoptotic process	21
GO:0071887	leukocyte apoptotic process	21
GO:0070227	lymphocyte apoptotic process	21
GO:0097707	ferroptosis	21
GO:0070266	necroptotic process	21
GO:0097252	oligodendrocyte apoptotic process	21
GO:0070231	T cell apoptotic process	21
GO:0072577	endothelial cell apoptotic process	21
GO:0060561	apoptotic process involved in morphogenesis	21
GO:0097300	programmed necrotic cell death	21
GO:0048522	positive regulation of cellular process	22
GO:0043068	positive regulation of programmed cell death	22
GO:0010647	positive regulation of cell communication	22
GO:0008284	positive regulation of cell population proliferation	22
GO:0051130	positive regulation of cellular component organization	22
GO:0045785	positive regulation of cell adhesion	22
GO:0062100	positive regulation of programmed necrotic cell death	22
GO:0045787	positive regulation of cell cycle	22
GO:0050679	positive regulation of epithelial cell proliferation	22
GO:0048146	positive regulation of fibroblast proliferation	22
GO:0001938	positive regulation of endothelial cell proliferation	22
GO:0034112	positive regulation of homotypic cell-cell adhesion	22
GO:2000138	positive regulation of cell proliferation involved in heart morphogenesis	22
GO:0070665	positive regulation of leukocyte proliferation	22
GO:0022409	positive regulation of cell-cell adhesion	22
GO:0045931	positive regulation of mitotic cell cycle	22
GO:1904996	positive regulation of leukocyte adhesion to vascular endothelial cell	22
GO:0006950	response to stress	23
GO:0006979	response to oxidative stress	23
GO:0009611	response to wounding	23
GO:0035902	response to immobilization stress	23
GO:0035966	response to topologically incorrect protein	23
GO:0002931	response to ischemia	23
GO:0006952	defense response	23
GO:0006991	response to sterol depletion	23
GO:0006954	inflammatory response	23
GO:0042060	wound healing	23
GO:0006986	response to unfolded protein	23
GO:0042594	response to starvation	23
GO:0006970	response to osmotic stress	23
GO:0009409	response to cold	23
GO:0006972	hyperosmotic response	23
GO:0002437	inflammatory response to antigenic stimulus	23
GO:0010558	negative regulation of macromolecule biosynthetic process	24
GO:1903799	negative regulation of miRNA processing	24
GO:0016441	post-transcriptional gene silencing	24
GO:0035195	miRNA-mediated post-transcriptional gene silencing	24
GO:0010629	negative regulation of gene expression	24
GO:0035194	regulatory ncRNA-mediated post-transcriptional gene silencing	24
GO:0031047	regulatory ncRNA-mediated gene silencing	24
GO:0140766	siRNA-mediated post-transcriptional gene silencing	24
GO:0098795	global gene silencing by mRNA cleavage	24
GO:0001818	negative regulation of cytokine production	24
GO:2000279	negative regulation of DNA biosynthetic process	24
GO:1902679	negative regulation of RNA biosynthetic process	24
GO:0032703	negative regulation of interleukin-2 production	24
GO:0070922	RISC complex assembly	24
GO:0035278	miRNA-mediated gene silencing by inhibition of translation	24
GO:0006810	transport	25
GO:0071985	multivesicular body sorting pathway	25
GO:0098657	import into cell	25
GO:0035461	vitamin transmembrane transport	25
GO:0070837	dehydroascorbic acid transport	25
GO:0046903	secretion	25
GO:0046864	isoprenoid transport	25
GO:0071705	nitrogen compound transport	25
GO:0042044	fluid transport	25
GO:0050657	nucleic acid transport	25
GO:0006833	water transport	25
GO:0006869	lipid transport	25
GO:0046865	terpenoid transport	25
GO:0006825	copper ion transport	25
GO:0015812	gamma-aminobutyric acid transport	25
GO:0048518	positive regulation of biological process	26
GO:0097006	regulation of plasma lipoprotein particle levels	26
GO:0023052	signaling	26
GO:0042752	regulation of circadian rhythm	26
GO:0050792	regulation of viral process	26
GO:0023056	positive regulation of signaling	26
GO:0048524	positive regulation of viral process	26
GO:0002684	positive regulation of immune system process	26
GO:2000243	positive regulation of reproductive process	26
GO:1903774	positive regulation of viral budding via host ESCRT complex	26
GO:1903772	regulation of viral budding via host ESCRT complex	26
GO:1903902	positive regulation of viral life cycle	26
GO:0034381	plasma lipoprotein particle clearance	26
GO:1903900	regulation of viral life cycle	26
GO:0045595	regulation of cell differentiation	27
GO:0051147	regulation of muscle cell differentiation	27
GO:1905207	regulation of cardiocyte differentiation	27
GO:0045667	regulation of osteoblast differentiation	27
GO:0045598	regulation of fat cell differentiation	27
GO:0010717	regulation of epithelial to mesenchymal transition	27
GO:0060284	regulation of cell development	27
GO:0045685	regulation of glial cell differentiation	27
GO:0045596	negative regulation of cell differentiation	27
GO:0045599	negative regulation of fat cell differentiation	27
GO:0045604	regulation of epidermal cell differentiation	27
GO:0051153	regulation of striated muscle cell differentiation	27
GO:0014013	regulation of gliogenesis	27
GO:0048710	regulation of astrocyte differentiation	27
GO:0048608	reproductive structure development	28
GO:0046660	female sex differentiation	28
GO:0046661	male sex differentiation	28
GO:0045137	development of primary sexual characteristics	28
GO:0060065	uterus development	28
GO:0001541	ovarian follicle development	28
GO:0046546	development of primary male sexual characteristics	28
GO:0046545	development of primary female sexual characteristics	28
GO:0030540	female genitalia development	28
GO:0008406	gonad development	28
GO:0060068	vagina development	28
GO:0007548	sex differentiation	28
GO:0008585	female gonad development	28
GO:0008584	male gonad development	28
GO:0010557	positive regulation of macromolecule biosynthetic process	29
GO:0010628	positive regulation of gene expression	29
GO:0045893	positive regulation of DNA-templated transcription	29
GO:1902680	positive regulation of RNA biosynthetic process	29
GO:2000573	positive regulation of DNA biosynthetic process	29
GO:1903319	positive regulation of protein maturation	29
GO:0010575	positive regulation of vascular endothelial growth factor production	29
GO:0045944	positive regulation of transcription by RNA polymerase II	29
GO:2000144	positive regulation of DNA-templated transcription initiation	29
GO:1902895	positive regulation of miRNA transcription	29
GO:0060261	positive regulation of transcription initiation by RNA polymerase II	29
GO:0010954	positive regulation of protein processing	29
GO:0010756	positive regulation of plasminogen activation	29
GO:0009967	positive regulation of signal transduction	30
GO:2001235	positive regulation of apoptotic signaling pathway	30
GO:2001244	positive regulation of intrinsic apoptotic signaling pathway	30
GO:2001238	positive regulation of extrinsic apoptotic signaling pathway	30
GO:1902533	positive regulation of intracellular signal transduction	30
GO:0090100	positive regulation of transmembrane receptor protein serine/threonine kinase signaling pathway	30
GO:1901186	positive regulation of ERBB signaling pathway	30
GO:0043410	positive regulation of MAPK cascade	30
GO:0070374	positive regulation of ERK1 and ERK2 cascade	30
GO:0051897	positive regulation of phosphatidylinositol 3-kinase/protein kinase B signal transduction	30
GO:1903896	positive regulation of IRE1-mediated unfolded protein response	30
GO:0030511	positive regulation of transforming growth factor beta receptor signaling pathway	30
GO:0030513	positive regulation of BMP signaling pathway	30
GO:0009059	macromolecule biosynthetic process	31
GO:0010467	gene expression	31
GO:0042026	protein refolding	31
GO:0002377	immunoglobulin production	31
GO:0032623	interleukin-2 production	31
GO:0002440	production of molecular mediator of immune response	31
GO:0001816	cytokine production	31
GO:0010573	vascular endothelial growth factor production	31
GO:0031639	plasminogen activation	31
GO:0031638	zymogen activation	31
GO:0002191	cap-dependent translational initiation	31
GO:0016446	somatic hypermutation of immunoglobulin genes	31
GO:0009893	positive regulation of metabolic process	32
GO:0010604	positive regulation of macromolecule metabolic process	32
GO:0009896	positive regulation of catabolic process	32
GO:0045913	positive regulation of carbohydrate metabolic process	32
GO:2000379	positive regulation of reactive oxygen species metabolic process	32
GO:0062013	positive regulation of small molecule metabolic process	32
GO:0034250	positive regulation of amide metabolic process	32
GO:1903428	positive regulation of reactive oxygen species biosynthetic process	32
GO:0010562	positive regulation of phosphorus metabolic process	32
GO:0045937	positive regulation of phosphate metabolic process	32
GO:0010907	positive regulation of glucose metabolic process	32
GO:0045722	positive regulation of gluconeogenesis	32
GO:0048871	multicellular organismal-level homeostasis	33
GO:0048872	homeostasis of number of cells	33
GO:0001659	temperature homeostasis	33
GO:0060249	anatomical structure homeostasis	33
GO:0002262	myeloid cell homeostasis	33
GO:0034101	erythrocyte homeostasis	33
GO:0001782	B cell homeostasis	33
GO:0001776	leukocyte homeostasis	33
GO:0002260	lymphocyte homeostasis	33
GO:0001894	tissue homeostasis	33
GO:0001780	neutrophil homeostasis	33
GO:0002901	mature B cell apoptotic process	33
GO:0048856	anatomical structure development	34
GO:0032502	developmental process	34
GO:0061448	connective tissue development	34
GO:0061061	muscle structure development	34
GO:0048729	tissue morphogenesis	34
GO:0060322	head development	34
GO:1905069	allantois development	34
GO:0002009	morphogenesis of an epithelium	34
GO:0048857	neural nucleus development	34
GO:0031099	regeneration	34
GO:0021700	developmental maturation	34
GO:2001141	regulation of RNA biosynthetic process	35
GO:1902893	regulation of miRNA transcription	35
GO:2000142	regulation of DNA-templated transcription initiation	35
GO:0060260	regulation of transcription initiation by RNA polymerase II	35
GO:0034243	regulation of transcription elongation by RNA polymerase II	35
GO:0032784	regulation of DNA-templated transcription elongation	35
GO:0006357	regulation of transcription by RNA polymerase II	35
GO:0006359	regulation of transcription by RNA polymerase III	35
GO:0006355	regulation of DNA-templated transcription	35
GO:0060211	regulation of nuclear-transcribed mRNA poly(A) tail shortening	35
GO:1900151	regulation of nuclear-transcribed mRNA catabolic process, deadenylation-dependent decay	35
GO:0006140	regulation of nucleotide metabolic process	36
GO:1905856	negative regulation of pentose-phosphate shunt	36
GO:1900542	regulation of purine nucleotide metabolic process	36
GO:0030811	regulation of nucleotide catabolic process	36
GO:1903578	regulation of ATP metabolic process	36
GO:0033121	regulation of purine nucleotide catabolic process	36
GO:0006110	regulation of glycolytic process	36
GO:1904538	regulation of glycolytic process through fructose-6-phosphate	36
GO:0043456	regulation of pentose-phosphate shunt	36
GO:0010510	regulation of pyruvate decarboxylation to acetyl-CoA	36
GO:0050812	regulation of acyl-CoA biosynthetic process	36
GO:0055086	nucleobase-containing small molecule metabolic process	37
GO:0015949	nucleobase-containing small molecule interconversion	37
GO:0009112	nucleobase metabolic process	37
GO:0046112	nucleobase biosynthetic process	37
GO:0006144	purine nucleobase metabolic process	37
GO:0046083	adenine metabolic process	37
GO:0046100	hypoxanthine metabolic process	37
GO:0006206	pyrimidine nucleobase metabolic process	37
GO:0009113	purine nucleobase biosynthetic process	37
GO:0046101	hypoxanthine biosynthetic process	37
GO:0033554	cellular response to stress	38
GO:0006974	DNA damage response	38
GO:0042149	cellular response to glucose starvation	38
GO:0035967	cellular response to topologically incorrect protein	38
GO:0034620	cellular response to unfolded protein	38
GO:0034976	response to endoplasmic reticulum stress	38
GO:0009267	cellular response to starvation	38
GO:0070417	cellular response to cold	38
GO:0090398	cellular senescence	38
GO:0090400	stress-induced premature senescence	38
GO:0043069	negative regulation of programmed cell death	39
GO:0043066	negative regulation of apoptotic process	39
GO:0043524	negative regulation of neuron apoptotic process	39
GO:2000107	negative regulation of leukocyte apoptotic process	39
GO:1904036	negative regulation of epithelial cell apoptotic process	39
GO:2000352	negative regulation of endothelial cell apoptotic process	39
GO:0070229	negative regulation of lymphocyte apoptotic process	39
GO:0002903	negative regulation of B cell apoptotic process	39
GO:0002906	negative regulation of mature B cell apoptotic process	39
GO:0070244	negative regulation of thymocyte apoptotic process	39
GO:0000730	DNA recombinase assembly	40
GO:0065003	protein-containing complex assembly	40
GO:0071827	plasma lipoprotein particle organization	40
GO:0065004	protein-DNA complex assembly	40
GO:0034214	protein hexamerization	40
GO:0090735	DNA repair complex assembly	40
GO:0065005	protein-lipid complex assembly	40
GO:0160075	non-canonical inflammasome complex assembly	40
GO:0034380	high-density lipoprotein particle assembly	40
GO:0034377	plasma lipoprotein particle assembly	40
GO:0055080	monoatomic cation homeostasis	41
GO:0006873	intracellular monoatomic ion homeostasis	41
GO:0055070	copper ion homeostasis	41
GO:0032469	endoplasmic reticulum calcium ion homeostasis	41
GO:0030003	intracellular monoatomic cation homeostasis	41
GO:0032471	negative regulation of endoplasmic reticulum calcium ion concentration	41
GO:0006878	intracellular copper ion homeostasis	41
GO:0006874	intracellular calcium ion homeostasis	41
GO:0006879	intracellular iron ion homeostasis	41
GO:0051452	intracellular pH reduction	41
GO:0007005	mitochondrion organization	42
GO:0016043	cellular component organization	42
GO:0043933	protein-containing complex organization	42
GO:0043062	extracellular structure organization	42
GO:0045229	external encapsulating structure organization	42
GO:0061024	membrane organization	42
GO:0030199	collagen fibril organization	42
GO:0071824	protein-DNA complex organization	42
GO:0071825	protein-lipid complex organization	42
GO:0030198	extracellular matrix organization	42
GO:0009058	biosynthetic process	43
GO:0072522	purine-containing compound biosynthetic process	43
GO:0072528	pyrimidine-containing compound biosynthetic process	43
GO:0043094	metabolic compound salvage	43
GO:0046184	aldehyde biosynthetic process	43
GO:0120255	olefinic compound biosynthetic process	43
GO:0032964	collagen biosynthetic process	43
GO:0006809	nitric oxide biosynthetic process	43
GO:0008655	pyrimidine-containing compound salvage	43
GO:0007049	cell cycle	44
GO:0022402	cell cycle process	44
GO:0044770	cell cycle phase transition	44
GO:0044772	mitotic cell cycle phase transition	44
GO:0000278	mitotic cell cycle	44
GO:1903047	mitotic cell cycle process	44
GO:0044843	cell cycle G1/S phase transition	44
GO:0090399	replicative senescence	44
GO:0000082	G1/S transition of mitotic cell cycle	44
GO:0048523	negative regulation of cellular process	45
GO:0010648	negative regulation of cell communication	45
GO:0008285	negative regulation of cell population proliferation	45
GO:0045786	negative regulation of cell cycle	45
GO:0110076	negative regulation of ferroptosis	45
GO:1901299	negative regulation of hydrogen peroxide-mediated programmed cell death	45
GO:0051129	negative regulation of cellular component organization	45
GO:0048662	negative regulation of smooth muscle cell proliferation	45
GO:1904706	negative regulation of vascular associated smooth muscle cell proliferation	45
GO:0051239	regulation of multicellular organismal process	46
GO:0002682	regulation of immune system process	46
GO:0044057	regulation of system process	46
GO:0050818	regulation of coagulation	46
GO:0014742	positive regulation of muscle hypertrophy	46
GO:0090257	regulation of muscle system process	46
GO:0006937	regulation of muscle contraction	46
GO:0006940	regulation of smooth muscle contraction	46
GO:0010613	positive regulation of cardiac muscle hypertrophy	46
GO:0003007	heart morphogenesis	47
GO:0003272	endocardial cushion formation	47
GO:0003128	heart field specification	47
GO:0003209	cardiac atrium morphogenesis	47
GO:0060914	heart formation	47
GO:0060349	bone morphogenesis	47
GO:0060317	cardiac epithelial to mesenchymal transition	47
GO:0003278	apoptotic process involved in heart morphogenesis	47
GO:0003198	epithelial to mesenchymal transition involved in endocardial cushion formation	47
GO:0045597	positive regulation of cell differentiation	48
GO:0051149	positive regulation of muscle cell differentiation	48
GO:0010720	positive regulation of cell development	48
GO:0051155	positive regulation of striated muscle cell differentiation	48
GO:0045669	positive regulation of osteoblast differentiation	48
GO:1902913	positive regulation of neuroepithelial cell differentiation	48
GO:0014015	positive regulation of gliogenesis	48
GO:1901331	positive regulation of odontoblast differentiation	48
GO:0048743	positive regulation of skeletal muscle fiber development	48
GO:0046885	regulation of hormone biosynthetic process	49
GO:0046890	regulation of lipid biosynthetic process	49
GO:0010566	regulation of ketone biosynthetic process	49
GO:0019217	regulation of fatty acid metabolic process	49
GO:0031943	regulation of glucocorticoid metabolic process	49
GO:0050810	regulation of steroid biosynthetic process	49
GO:0032344	regulation of aldosterone metabolic process	49
GO:0090030	regulation of steroid hormone biosynthetic process	49
GO:0032347	regulation of aldosterone biosynthetic process	49
GO:0001503	ossification	50
GO:0044706	multi-multicellular organism process	50
GO:0032501	multicellular organismal process	50
GO:0050817	coagulation	50
GO:0048771	tissue remodeling	50
GO:0008340	determination of adult lifespan	50
GO:0036075	replacement ossification	50
GO:0022404	molting cycle process	50
GO:0001974	blood vessel remodeling	50
GO:0065009	regulation of molecular function	51
GO:0051348	negative regulation of transferase activity	51
GO:0043086	negative regulation of catalytic activity	51
GO:0044092	negative regulation of molecular function	51
GO:0051338	regulation of transferase activity	51
GO:0050790	regulation of catalytic activity	51
GO:0051347	positive regulation of transferase activity	51
GO:0043085	positive regulation of catalytic activity	51
GO:0051353	positive regulation of oxidoreductase activity	51
GO:0043436	oxoacid metabolic process	52
GO:0019752	carboxylic acid metabolic process	52
GO:0019852	L-ascorbic acid metabolic process	52
GO:0006090	pyruvate metabolic process	52
GO:0032787	monocarboxylic acid metabolic process	52
GO:0006089	lactate metabolic process	52
GO:0042867	pyruvate catabolic process	52
GO:0000098	sulfur amino acid catabolic process	52
GO:0005976	polysaccharide metabolic process	53
GO:0044042	glucan metabolic process	53
GO:0005977	glycogen metabolic process	53
GO:0000272	polysaccharide catabolic process	53
GO:0005980	glycogen catabolic process	53
GO:0009251	glucan catabolic process	53
GO:0005978	glycogen biosynthetic process	53
GO:0009250	glucan biosynthetic process	53
GO:0009100	glycoprotein metabolic process	54
GO:0006029	proteoglycan metabolic process	54
GO:0030201	heparan sulfate proteoglycan metabolic process	54
GO:0050655	dermatan sulfate proteoglycan metabolic process	54
GO:0030202	heparin proteoglycan metabolic process	54
GO:0015012	heparan sulfate proteoglycan biosynthetic process	54
GO:0030210	heparin proteoglycan biosynthetic process	54
GO:0030209	dermatan sulfate proteoglycan catabolic process	54
GO:0019538	protein metabolic process	55
GO:0032799	low-density lipoprotein receptor particle metabolic process	55
GO:0018209	peptidyl-serine modification	55
GO:0018212	peptidyl-tyrosine modification	55
GO:0018193	peptidyl-amino acid modification	55
GO:0006468	protein phosphorylation	55
GO:0018105	peptidyl-serine phosphorylation	55
GO:0018108	peptidyl-tyrosine phosphorylation	55
GO:0046365	monosaccharide catabolic process	56
GO:0033499	galactose catabolic process via UDP-galactose, Leloir pathway	56
GO:0019320	hexose catabolic process	56
GO:0006007	glucose catabolic process	56
GO:0019388	galactose catabolic process	56
GO:0019563	glycerol catabolic process	56
GO:0019659	glucose catabolic process to lactate	56
GO:0019661	glucose catabolic process to lactate via pyruvate	56
GO:0048513	animal organ development	57
GO:0048732	gland development	57
GO:0001890	placenta development	57
GO:0043588	skin development	57
GO:0060485	mesenchyme development	57
GO:0060538	skeletal muscle organ development	57
GO:0030879	mammary gland development	57
GO:0007517	muscle organ development	57
GO:0031570	DNA integrity checkpoint signaling	58
GO:0000075	cell cycle checkpoint signaling	58
GO:0000077	DNA damage checkpoint signaling	58
GO:0033313	meiotic cell cycle checkpoint signaling	58
GO:0044774	mitotic DNA integrity checkpoint signaling	58
GO:0044773	mitotic DNA damage checkpoint signaling	58
GO:0031571	mitotic G1 DNA damage checkpoint signaling	58
GO:0044819	mitotic G1/S transition checkpoint signaling	58
GO:0097345	mitochondrial outer membrane permeabilization	59
GO:1902108	regulation of mitochondrial membrane permeability involved in apoptotic process	59
GO:1902110	positive regulation of mitochondrial membrane permeability involved in apoptotic process	59
GO:0046902	regulation of mitochondrial membrane permeability	59
GO:0035794	positive regulation of mitochondrial membrane permeability	59
GO:1902686	mitochondrial outer membrane permeabilization involved in programmed cell death	59
GO:0035795	negative regulation of mitochondrial membrane permeability	59
GO:1901028	regulation of mitochondrial outer membrane permeabilization involved in apoptotic signaling pathway	59
GO:0071495	cellular response to endogenous stimulus	60
GO:0070848	response to growth factor	60
GO:0071363	cellular response to growth factor stimulus	60
GO:0071559	response to transforming growth factor beta	60
GO:0036119	response to platelet-derived growth factor	60
GO:0071774	response to fibroblast growth factor	60
GO:0071560	cellular response to transforming growth factor beta stimulus	60
GO:0044344	cellular response to fibroblast growth factor stimulus	60
GO:0008217	regulation of blood pressure	61
GO:0003013	circulatory system process	61
GO:0008015	blood circulation	61
GO:0003015	heart process	61
GO:0003014	renal system process	61
GO:0003018	vascular process in circulatory system	61
GO:0060047	heart contraction	61
GO:0043116	negative regulation of vascular permeability	61
GO:0004536	DNA nuclease activity	62
GO:0016895	DNA exonuclease activity, producing 5'-phosphomonoesters	62
GO:0004529	DNA exonuclease activity	62
GO:0008296	3'-5'-DNA exonuclease activity	62
GO:0008309	double-stranded DNA exodeoxyribonuclease activity	62
GO:0004520	DNA endonuclease activity	62
GO:1990599	3' overhang single-stranded DNA endodeoxyribonuclease activity	62
GO:0008311	double-stranded DNA 3'-5' DNA exonuclease activity	62
GO:0005996	monosaccharide metabolic process	63
GO:0019318	hexose metabolic process	63
GO:0006006	glucose metabolic process	63
GO:0006000	fructose metabolic process	63
GO:0046364	monosaccharide biosynthetic process	63
GO:0006094	gluconeogenesis	63
GO:0019319	hexose biosynthetic process	63
GO:0023051	regulation of signaling	64
GO:0048583	regulation of response to stimulus	64
GO:0080134	regulation of response to stress	64
GO:0090287	regulation of cellular response to growth factor stimulus	64
GO:1903846	positive regulation of cellular response to transforming growth factor beta stimulus	64
GO:0002676	regulation of chronic inflammatory response	64
GO:1903844	regulation of cellular response to transforming growth factor beta stimulus	64
GO:0009892	negative regulation of metabolic process	65
GO:0010563	negative regulation of phosphorus metabolic process	65
GO:0062014	negative regulation of small molecule metabolic process	65
GO:0009895	negative regulation of catabolic process	65
GO:1901003	negative regulation of fermentation	65
GO:0045912	negative regulation of carbohydrate metabolic process	65
GO:0010507	negative regulation of autophagy	65
GO:0032570	response to progesterone	66
GO:0031960	response to corticosteroid	66
GO:0048545	response to steroid hormone	66
GO:0051384	response to glucocorticoid	66
GO:0051412	response to corticosterone	66
GO:0071548	response to dexamethasone	66
GO:0051385	response to mineralocorticoid	66
GO:0051254	positive regulation of RNA metabolic process	67
GO:2000630	positive regulation of miRNA metabolic process	67
GO:0051054	positive regulation of DNA metabolic process	67
GO:0045740	positive regulation of DNA replication	67
GO:1903313	positive regulation of mRNA metabolic process	67
GO:0032077	positive regulation of deoxyribonuclease activity	67
GO:1900264	positive regulation of DNA-directed DNA polymerase activity	67
GO:0060562	epithelial tube morphogenesis	68
GO:0072175	epithelial tube formation	68
GO:0001838	embryonic epithelial tube formation	68
GO:0016331	morphogenesis of embryonic epithelium	68
GO:0001843	neural tube closure	68
GO:0014020	primary neural tube formation	68
GO:0001841	neural tube formation	68
GO:0045980	negative regulation of nucleotide metabolic process	69
GO:1900543	negative regulation of purine nucleotide metabolic process	69
GO:0030812	negative regulation of nucleotide catabolic process	69
GO:1903579	negative regulation of ATP metabolic process	69
GO:0033122	negative regulation of purine nucleotide catabolic process	69
GO:0045820	negative regulation of glycolytic process	69
GO:1904539	negative regulation of glycolytic process through fructose-6-phosphate	69
GO:0065008	regulation of biological quality	70
GO:1905710	positive regulation of membrane permeability	70
GO:0090559	regulation of membrane permeability	70
GO:1905709	negative regulation of membrane permeability	70
GO:0051899	membrane depolarization	70
GO:0051881	regulation of mitochondrial membrane potential	70
GO:0031647	regulation of protein stability	70
GO:0019200	carbohydrate kinase activity	71
GO:0008443	phosphofructokinase activity	71
GO:0003872	6-phosphofructokinase activity	71
GO:0008865	fructokinase activity	71
GO:0004340	glucokinase activity	71
GO:0004396	hexokinase activity	71
GO:0019158	mannokinase activity	71
GO:0042113	B cell activation	72
GO:0046649	lymphocyte activation	72
GO:0045321	leukocyte activation	72
GO:0046651	lymphocyte proliferation	72
GO:0042100	B cell proliferation	72
GO:0002274	myeloid leukocyte activation	72
GO:0042110	T cell activation	72
GO:2001234	negative regulation of apoptotic signaling pathway	73
GO:2001243	negative regulation of intrinsic apoptotic signaling pathway	73
GO:1902042	negative regulation of extrinsic apoptotic signaling pathway via death domain receptors	73
GO:1902254	negative regulation of intrinsic apoptotic signaling pathway by p53 class mediator	73
GO:0090201	negative regulation of release of cytochrome c from mitochondria	73
GO:1902166	negative regulation of intrinsic apoptotic signaling pathway in response to DNA damage by p53 class mediator	73
GO:0046889	positive regulation of lipid biosynthetic process	74
GO:0010893	positive regulation of steroid biosynthetic process	74
GO:2000304	positive regulation of ceramide biosynthetic process	74
GO:0090154	positive regulation of sphingolipid biosynthetic process	74
GO:0106120	positive regulation of sterol biosynthetic process	74
GO:0045542	positive regulation of cholesterol biosynthetic process	74
GO:1903524	positive regulation of blood circulation	75
GO:0002027	regulation of heart rate	75
GO:0008016	regulation of heart contraction	75
GO:0003057	regulation of the force of heart contraction by chemical signal	75
GO:0010460	positive regulation of heart rate	75
GO:0045823	positive regulation of heart contraction	75
GO:0051248	negative regulation of protein metabolic process	76
GO:0031400	negative regulation of protein modification process	76
GO:1903321	negative regulation of protein modification by small protein conjugation or removal	76
GO:1901874	negative regulation of post-translational protein modification	76
GO:0032804	negative regulation of low-density lipoprotein particle receptor catabolic process	76
GO:0031397	negative regulation of protein ubiquitination	76
GO:0048878	chemical homeostasis	77
GO:0050801	monoatomic ion homeostasis	77
GO:0098771	inorganic ion homeostasis	77
GO:0042593	glucose homeostasis	77
GO:0033500	carbohydrate homeostasis	77
GO:0001678	intracellular glucose homeostasis	77
GO:0043549	regulation of kinase activity	78
GO:0001932	regulation of protein phosphorylation	78
GO:0050730	regulation of peptidyl-tyrosine phosphorylation	78
GO:0043405	regulation of MAP kinase activity	78
GO:0071900	regulation of protein serine/threonine kinase activity	78
GO:0045859	regulation of protein kinase activity	78
GO:0016477	cell migration	79
GO:0043542	endothelial cell migration	79
GO:0043534	blood vessel endothelial cell migration	79
GO:0050900	leukocyte migration	79
GO:0097529	myeloid leukocyte migration	79
GO:0002376	immune system process	79
GO:0044085	cellular component biogenesis	80
GO:0140112	extracellular vesicle biogenesis	80
GO:0022607	cellular component assembly	80
GO:0097734	extracellular exosome biogenesis	80
GO:0071971	extracellular exosome assembly	80
GO:0002159	desmosome assembly	80
GO:0005332	gamma-aminobutyric acid:sodium:chloride symporter activity	81
GO:0015378	sodium:chloride symporter activity	81
GO:0015373	monoatomic anion:sodium symporter activity	81
GO:0015377	chloride:monoatomic cation symporter activity	81
GO:0005283	amino acid:sodium symporter activity	81
GO:0015296	monoatomic anion:monoatomic cation symporter activity	81
GO:0051716	cellular response to stimulus	82
GO:0104004	cellular response to environmental stimulus	82
GO:0031669	cellular response to nutrient levels	82
GO:0071216	cellular response to biotic stimulus	82
GO:0071460	cellular response to cell-matrix adhesion	82
GO:0030163	protein catabolic process	83
GO:0030167	proteoglycan catabolic process	83
GO:0035694	mitochondrial protein catabolic process	83
GO:0032802	low-density lipoprotein particle receptor catabolic process	83
GO:0043162	ubiquitin-dependent protein catabolic process via the multivesicular body sorting pathway	83
GO:0120178	steroid hormone biosynthetic process	84
GO:0008207	C21-steroid hormone metabolic process	84
GO:0042446	hormone biosynthetic process	84
GO:0006700	C21-steroid hormone biosynthetic process	84
GO:0006701	progesterone biosynthetic process	84
GO:0019693	ribose phosphate metabolic process	85
GO:0030388	fructose 1,6-bisphosphate metabolic process	85
GO:0006002	fructose 6-phosphate metabolic process	85
GO:0051156	glucose 6-phosphate metabolic process	85
GO:0019682	glyceraldehyde-3-phosphate metabolic process	85
GO:0046032	ADP catabolic process	86
GO:0006096	glycolytic process	86
GO:0061615	glycolytic process through fructose-6-phosphate	86
GO:0061620	glycolytic process through glucose-6-phosphate	86
GO:0061621	canonical glycolysis	86
GO:0050793	regulation of developmental process	87
GO:0040008	regulation of growth	87
GO:0045682	regulation of epidermis development	87
GO:0022603	regulation of anatomical structure morphogenesis	87
GO:0002634	regulation of germinal center formation	87
GO:0030334	regulation of cell migration	88
GO:2000145	regulation of cell motility	88
GO:0010594	regulation of endothelial cell migration	88
GO:0002685	regulation of leukocyte migration	88
GO:0043535	regulation of blood vessel endothelial cell migration	88
GO:0046697	decidualization	89
GO:0007566	embryo implantation	89
GO:0001893	maternal placenta development	89
GO:0007565	female pregnancy	89
GO:0060135	maternal process involved in female pregnancy	89
GO:2000147	positive regulation of cell motility	90
GO:0030335	positive regulation of cell migration	90
GO:0010595	positive regulation of endothelial cell migration	90
GO:0043536	positive regulation of blood vessel endothelial cell migration	90
GO:1901165	positive regulation of trophoblast cell migration	90
GO:0045921	positive regulation of exocytosis	91
GO:1903532	positive regulation of secretion by cell	91
GO:0051047	positive regulation of secretion	91
GO:1903541	regulation of exosomal secretion	91
GO:1903543	positive regulation of exosomal secretion	91
GO:0051052	regulation of DNA metabolic process	92
GO:0051252	regulation of RNA metabolic process	92
GO:2000628	regulation of miRNA metabolic process	92
GO:1903311	regulation of mRNA metabolic process	92
GO:0006275	regulation of DNA replication	92
GO:0051246	regulation of protein metabolic process	93
GO:0030162	regulation of proteolysis	93
GO:0031399	regulation of protein modification process	93
GO:0042176	regulation of protein catabolic process	93
GO:0032803	regulation of low-density lipoprotein particle receptor catabolic process	93
GO:0060043	regulation of cardiac muscle cell proliferation	94
GO:2000026	regulation of multicellular organismal development	94
GO:1901342	regulation of vasculature development	94
GO:0045765	regulation of angiogenesis	94
GO:0055021	regulation of cardiac muscle tissue growth	94
GO:1905764	regulation of protection from non-homologous end joining at telomere	95
GO:0032205	negative regulation of telomere maintenance	95
GO:1904354	negative regulation of telomere capping	95
GO:1904506	negative regulation of telomere maintenance in response to DNA damage	95
GO:1905765	negative regulation of protection from non-homologous end joining at telomere	95
GO:0033673	negative regulation of kinase activity	96
GO:0043407	negative regulation of MAP kinase activity	96
GO:0006469	negative regulation of protein kinase activity	96
GO:1904030	negative regulation of cyclin-dependent protein kinase activity	96
GO:0071901	negative regulation of protein serine/threonine kinase activity	96
GO:0030183	B cell differentiation	97
GO:0030098	lymphocyte differentiation	97
GO:0002326	B cell lineage commitment	97
GO:0046632	alpha-beta T cell differentiation	97
GO:0002314	germinal center B cell differentiation	97
GO:0061157	mRNA destabilization	98
GO:0035279	miRNA-mediated gene silencing by mRNA destabilization	98
GO:0090625	siRNA-mediated gene silencing by mRNA destabilization	98
GO:0000288	nuclear-transcribed mRNA catabolic process, deadenylation-dependent decay	98
GO:0000289	nuclear-transcribed mRNA poly(A) tail shortening	98
GO:0030100	regulation of endocytosis	99
GO:0048259	regulation of receptor-mediated endocytosis	99
GO:2000395	regulation of ubiquitin-dependent endocytosis	99
GO:0002090	regulation of receptor internalization	99
GO:0002091	negative regulation of receptor internalization	99
GO:0072594	establishment of protein localization to organelle	100
GO:0045184	establishment of protein localization	100
GO:0051234	establishment of localization	100
GO:0072666	establishment of protein localization to vacuole	100
GO:0072655	establishment of protein localization to mitochondrion	100
GO:0044419	biological process involved in interspecies interaction between organisms	101
GO:0051701	biological process involved in interaction with host	101
GO:0044409	symbiont entry into host	101
GO:0044403	biological process involved in symbiotic interaction	101
GO:0046718	symbiont entry into host cell	101
GO:0008104	intracellular protein localization	102
GO:0033365	protein localization to organelle	102
GO:1990044	protein localization to lipid droplet	102
GO:0070972	protein localization to endoplasmic reticulum	102
GO:0070585	protein localization to mitochondrion	102
GO:0098704	carbohydrate import across plasma membrane	103
GO:0140271	hexose import across plasma membrane	103
GO:1990539	fructose import across plasma membrane	103
GO:0015755	fructose transmembrane transport	103
GO:0098708	D-glucose import across plasma membrane	103
GO:0016032	viral process	104
GO:0019058	viral life cycle	104
GO:0039702	viral budding via host ESCRT complex	104
GO:0046755	viral budding	104
GO:0019083	viral transcription	104
GO:0006576	biogenic amine metabolic process	105
GO:0008215	spermine metabolic process	105
GO:0006597	spermine biosynthetic process	105
GO:0008295	spermidine biosynthetic process	105
GO:0034614	cellular response to reactive oxygen species	106
GO:0010421	hydrogen peroxide-mediated programmed cell death	106
GO:0097468	programmed cell death in response to reactive oxygen species	106
GO:0070301	cellular response to hydrogen peroxide	106
GO:1990169	stress response to copper ion	107
GO:0097501	stress response to metal ion	107
GO:0046688	response to copper ion	107
GO:0010273	detoxification of copper ion	107
GO:0048519	negative regulation of biological process	108
GO:2000241	regulation of reproductive process	108
GO:0023057	negative regulation of signaling	108
GO:0051241	negative regulation of multicellular organismal process	108
GO:0002694	regulation of leukocyte activation	109
GO:0050864	regulation of B cell activation	109
GO:0051249	regulation of lymphocyte activation	109
GO:0050869	negative regulation of B cell activation	109
GO:0045930	negative regulation of mitotic cell cycle	110
GO:0010948	negative regulation of cell cycle process	110
GO:1901988	negative regulation of cell cycle phase transition	110
GO:1902807	negative regulation of cell cycle G1/S phase transition	110
GO:0009888	tissue development	111
GO:0060537	muscle tissue development	111
GO:0014706	striated muscle tissue development	111
GO:0008544	epidermis development	111
GO:0098773	skin epidermis development	112
GO:0001942	hair follicle development	112
GO:0022405	hair cycle process	112
GO:0048820	hair follicle maturation	112
GO:0001657	ureteric bud development	113
GO:0072164	mesonephric tubule development	113
GO:0072163	mesonephric epithelium development	113
GO:0072138	mesenchymal cell proliferation involved in ureteric bud development	113
GO:0051049	regulation of transport	114
GO:0044070	regulation of monoatomic anion transport	114
GO:2001225	regulation of chloride transport	114
GO:0043269	regulation of monoatomic ion transport	114
GO:0019725	cellular homeostasis	115
GO:0055082	intracellular chemical homeostasis	115
GO:0046716	muscle cell cellular homeostasis	115
GO:0070050	neuron cellular homeostasis	115
GO:0043500	muscle adaptation	116
GO:0003012	muscle system process	116
GO:0060048	cardiac muscle contraction	116
GO:0014805	smooth muscle adaptation	116
GO:0030856	regulation of epithelial cell differentiation	117
GO:1901329	regulation of odontoblast differentiation	117
GO:0045616	regulation of keratinocyte differentiation	117
GO:0045649	regulation of macrophage differentiation	117
GO:0097472	cyclin-dependent protein kinase activity	118
GO:0004707	MAP kinase activity	118
GO:0004693	cyclin-dependent protein serine/threonine kinase activity	118
GO:0005006	epidermal growth factor receptor activity	118
GO:0050145	nucleoside monophosphate kinase activity	119
GO:0004017	AMP kinase activity	119
GO:0036430	CMP kinase activity	119
GO:0019136	deoxynucleoside kinase activity	119
GO:0032785	negative regulation of DNA-templated transcription, elongation	120
GO:0034244	negative regulation of transcription elongation by RNA polymerase II	120
GO:0000122	negative regulation of transcription by RNA polymerase II	120
GO:0045892	negative regulation of DNA-templated transcription	120
GO:0006936	muscle contraction	121
GO:0006941	striated muscle contraction	121
GO:0002086	diaphragm contraction	121
GO:0003011	involuntary skeletal muscle contraction	121
GO:0051651	maintenance of location in cell	122
GO:0032507	maintenance of protein location in cell	122
GO:0072595	maintenance of protein localization in organelle	122
GO:0035437	maintenance of protein localization in endoplasmic reticulum	122
GO:0044093	positive regulation of molecular function	123
GO:0051101	regulation of DNA binding	123
GO:0051099	positive regulation of binding	123
GO:0043388	positive regulation of DNA binding	123
GO:0006913	nucleocytoplasmic transport	124
GO:0051169	nuclear transport	124
GO:0051170	import into nucleus	124
GO:0045324	late endosome to vacuole transport	124
GO:0006886	intracellular protein transport	125
GO:0006606	protein import into nucleus	125
GO:0043328	protein transport to vacuole involved in ubiquitin-dependent protein catabolic process via the multivesicular body sorting pathway	125
GO:0031204	post-translational protein targeting to membrane, translocation	125
GO:0006897	endocytosis	126
GO:0031623	receptor internalization	126
GO:0006898	receptor-mediated endocytosis	126
GO:0043654	recognition of apoptotic cell	126
GO:0005353	fructose transmembrane transporter activity	127
GO:0015144	carbohydrate transmembrane transporter activity	127
GO:0055056	D-glucose transmembrane transporter activity	127
GO:0015149	hexose transmembrane transporter activity	127
GO:0044283	small molecule biosynthetic process	128
GO:0042181	ketone biosynthetic process	128
GO:0006729	tetrahydrobiopterin biosynthetic process	128
GO:0030203	glycosaminoglycan metabolic process	129
GO:0006022	aminoglycan metabolic process	129
GO:0030212	hyaluronan metabolic process	129
GO:0062197	cellular response to chemical stress	130
GO:0034599	cellular response to oxidative stress	130
GO:0071500	cellular response to nitrosative stress	130
GO:0071470	cellular response to osmotic stress	131
GO:0071474	cellular hyperosmotic response	131
GO:0071475	cellular hyperosmotic salinity response	131
GO:0046390	ribose phosphate biosynthetic process	132
GO:0046385	deoxyribose phosphate biosynthetic process	132
GO:0046166	glyceraldehyde-3-phosphate biosynthetic process	132
GO:0050896	response to stimulus	133
GO:0031667	response to nutrient levels	133
GO:0009635	response to herbicide	133
GO:0071384	cellular response to corticosteroid stimulus	134
GO:0071383	cellular response to steroid hormone stimulus	134
GO:0071385	cellular response to glucocorticoid stimulus	134
GO:0060326	cell chemotaxis	135
GO:0035767	endothelial cell chemotaxis	135
GO:0002548	monocyte chemotaxis	135
GO:0080135	regulation of cellular response to stress	136
GO:1905897	regulation of response to endoplasmic reticulum stress	136
GO:1900037	regulation of cellular response to hypoxia	136
GO:0003887	DNA-directed DNA polymerase activity	137
GO:0034061	DNA polymerase activity	137
GO:0003899	DNA-directed RNA polymerase activity	137
GO:0043434	response to peptide hormone	138
GO:0033762	response to glucagon	138
GO:0032868	response to insulin	138
GO:0009890	negative regulation of biosynthetic process	139
GO:0010605	negative regulation of macromolecule metabolic process	139
GO:2000645	negative regulation of receptor catabolic process	139
GO:0007507	heart development	140
GO:0060971	embryonic heart tube left/right pattern formation	140
GO:0003197	endocardial cushion development	140
GO:0048738	cardiac muscle tissue development	141
GO:0003161	cardiac conduction system development	141
GO:0060038	cardiac muscle cell proliferation	141
GO:0048646	anatomical structure formation involved in morphogenesis	142
GO:0009653	anatomical structure morphogenesis	142
GO:0000902	cell morphogenesis	142
GO:0007519	skeletal muscle tissue development	143
GO:0035914	skeletal muscle cell differentiation	143
GO:0098528	skeletal muscle fiber differentiation	143
GO:0009887	animal organ morphogenesis	144
GO:0022612	gland morphogenesis	144
GO:0007435	salivary gland morphogenesis	144
GO:0051247	positive regulation of protein metabolic process	145
GO:1902993	positive regulation of amyloid precursor protein catabolic process	145
GO:0045732	positive regulation of protein catabolic process	145
GO:0045807	positive regulation of endocytosis	146
GO:0048260	positive regulation of receptor-mediated endocytosis	146
GO:2000397	positive regulation of ubiquitin-dependent endocytosis	146
GO:0051050	positive regulation of transport	147
GO:0046824	positive regulation of nucleocytoplasmic transport	147
GO:0046822	regulation of nucleocytoplasmic transport	147
GO:0060213	positive regulation of nuclear-transcribed mRNA poly(A) tail shortening	148
GO:0050779	RNA destabilization	148
GO:0061014	positive regulation of mRNA catabolic process	148
GO:0034644	cellular response to UV	149
GO:0071482	cellular response to light stimulus	149
GO:0071494	cellular response to UV-C	149
GO:0071478	cellular response to radiation	150
GO:0071479	cellular response to ionizing radiation	150
GO:0071480	cellular response to gamma radiation	150
GO:0071217	cellular response to external biotic stimulus	151
GO:0043207	response to external biotic stimulus	151
GO:0051707	response to other organism	151
GO:0140962	multicellular organismal-level chemical homeostasis	152
GO:0050891	multicellular organismal-level water homeostasis	152
GO:0060586	multicellular organismal-level iron ion homeostasis	152
GO:0007610	behavior	153
GO:0007625	grooming behavior	153
GO:0007611	learning or memory	153
GO:0140223	general transcription initiation factor activity	154
GO:0016251	RNA polymerase II general transcription initiation factor activity	154
GO:0000995	RNA polymerase III general transcription initiation factor activity	154
GO:1905178	regulation of cardiac muscle tissue regeneration	155
GO:0048638	regulation of developmental growth	155
GO:1905179	negative regulation of cardiac muscle tissue regeneration	155
GO:1904018	positive regulation of vasculature development	156
GO:0045766	positive regulation of angiogenesis	156
GO:0042482	positive regulation of odontogenesis	156
GO:0061026	cardiac muscle tissue regeneration	157
GO:0048589	developmental growth	157
GO:0040007	growth	157
GO:0071222	cellular response to lipopolysaccharide	158
GO:0032496	response to lipopolysaccharide	158
GO:0032497	detection of lipopolysaccharide	158
GO:0051321	meiotic cell cycle	159
GO:1903046	meiotic cell cycle process	159
GO:0140013	meiotic nuclear division	159
GO:0036257	multivesicular body organization	160
GO:0007032	endosome organization	160
GO:0036258	multivesicular body assembly	160
GO:0030888	regulation of B cell proliferation	161
GO:0050670	regulation of lymphocyte proliferation	161
GO:0050871	positive regulation of B cell activation	161
GO:0070086	ubiquitin-dependent endocytosis	162
GO:0015031	protein transport	162
GO:0034436	glycoprotein transport	162
GO:0033036	macromolecule localization	163
GO:0010876	lipid localization	163
GO:0006403	RNA localization	163
GO:0010523	negative regulation of calcium ion transport into cytosol	164
GO:1903765	negative regulation of potassium ion export across plasma membrane	164
GO:1901380	negative regulation of potassium ion transmembrane transport	164
GO:0044238	primary metabolic process	165
GO:0005975	carbohydrate metabolic process	165
GO:0019637	organophosphate metabolic process	166
GO:0006796	phosphate-containing compound metabolic process	166
GO:0008202	steroid metabolic process	167
GO:0016125	sterol metabolic process	167
GO:0044272	sulfur compound biosynthetic process	168
GO:0035384	thioester biosynthetic process	168
GO:0141187	nucleic acid biosynthetic process	169
GO:0071897	DNA biosynthetic process	169
GO:0043096	purine nucleobase salvage	170
GO:0043103	hypoxanthine salvage	170
GO:0006023	aminoglycan biosynthetic process	171
GO:0006024	glycosaminoglycan biosynthetic process	171
GO:0000302	response to reactive oxygen species	172
GO:0042542	response to hydrogen peroxide	172
GO:0009605	response to external stimulus	173
GO:0009607	response to biotic stimulus	173
GO:0032870	cellular response to hormone stimulus	174
GO:0071374	cellular response to parathyroid hormone stimulus	174
GO:0010821	regulation of mitochondrion organization	175
GO:0090199	regulation of release of cytochrome c from mitochondria	175
GO:0032879	regulation of localization	176
GO:1905952	regulation of lipid localization	176
GO:0010543	regulation of platelet activation	177
GO:0050865	regulation of cell activation	177
GO:0009725	response to hormone	178
GO:0071107	response to parathyroid hormone	178
GO:0045934	negative regulation of nucleobase-containing compound metabolic process	179
GO:0051253	negative regulation of RNA metabolic process	179
GO:0006935	chemotaxis	180
GO:0050918	positive chemotaxis	180
GO:0030166	proteoglycan biosynthetic process	181
GO:0009101	glycoprotein biosynthetic process	181
GO:0035051	cardiocyte differentiation	182
GO:0035886	vascular associated smooth muscle cell differentiation	182
GO:0098868	bone growth	183
GO:0003416	endochondral bone growth	183
GO:0045935	positive regulation of nucleobase-containing compound metabolic process	184
GO:0032075	positive regulation of nuclease activity	184
GO:0048584	positive regulation of response to stimulus	185
GO:0032103	positive regulation of response to external stimulus	185
GO:0035148	tube formation	186
GO:0060606	tube closure	186
GO:1900046	regulation of hemostasis	187
GO:1900047	negative regulation of hemostasis	187
GO:2000242	negative regulation of reproductive process	188
GO:0060467	negative regulation of fertilization	188
GO:0045926	negative regulation of growth	189
GO:0051093	negative regulation of developmental process	189
GO:0046305	alkanesulfonate biosynthetic process	190
GO:0042412	taurine biosynthetic process	190
GO:0070431	nucleotide-binding oligomerization domain containing 2 signaling pathway	191
GO:0070427	nucleotide-binding oligomerization domain containing 1 signaling pathway	191
GO:0042330	taxis	192
GO:0040011	locomotion	192
GO:0040020	regulation of meiotic nuclear division	193
GO:0090427	activation of meiosis	193
GO:0050878	regulation of body fluid levels	194
GO:0007599	hemostasis	194
GO:0007589	body fluid secretion	195
GO:0007595	lactation	195
GO:0035150	regulation of tube size	196
GO:0035296	regulation of tube diameter	196
GO:0055007	cardiac muscle cell differentiation	197
GO:0060926	cardiac pacemaker cell development	197
GO:0050920	regulation of chemotaxis	198
GO:0050926	regulation of positive chemotaxis	198
GO:0050921	positive regulation of chemotaxis	199
GO:0050927	positive regulation of positive chemotaxis	199
GO:0002237	response to molecule of bacterial origin	200
GO:0009617	response to bacterium	200
GO:0060754	positive regulation of mast cell chemotaxis	201
GO:2001028	positive regulation of endothelial cell chemotaxis	201
GO:0016538	cyclin-dependent protein serine/threonine kinase regulator activity	202
GO:0004861	cyclin-dependent protein serine/threonine kinase inhibitor activity	202
GO:0035264	multicellular organism growth	203
GO:0035265	organ growth	203
GO:0007343	egg activation	204
GO:0060468	prevention of polyspermy	204
GO:0048511	rhythmic process	205
GO:0007623	circadian rhythm	205
GO:0048812	neuron projection morphogenesis	206
GO:0048813	dendrite morphogenesis	206
GO:0030890	positive regulation of B cell proliferation	207
GO:0050671	positive regulation of lymphocyte proliferation	207
GO:0001216	DNA-binding transcription activator activity	208
GO:0001228	DNA-binding transcription activator activity, RNA polymerase II-specific	208
GO:0015185	gamma-aminobutyric acid transmembrane transporter activity	209
GO:0015355	secondary active monocarboxylate transmembrane transporter activity	209
GO:0050658	RNA transport	210
GO:0051028	mRNA transport	210
GO:0042417	dopamine metabolic process	211
GO:0006584	catecholamine metabolic process	211
GO:0004602	glutathione peroxidase activity	212
GO:0047066	phospholipid-hydroperoxide glutathione peroxidase activity	212
GO:0030193	regulation of blood coagulation	213
GO:0030195	negative regulation of blood coagulation	213
GO:0006139	nucleobase-containing compound metabolic process	214
GO:0046434	organophosphate catabolic process	215
GO:0008219	cell death	216
GO:0016052	carbohydrate catabolic process	217
GO:0016051	carbohydrate biosynthetic process	218
GO:0034654	nucleobase-containing compound biosynthetic process	219
GO:0034655	nucleobase-containing compound catabolic process	220
GO:1901137	carbohydrate derivative biosynthetic process	221
GO:0043170	macromolecule metabolic process	222
GO:0044282	small molecule catabolic process	223
GO:0090407	organophosphate biosynthetic process	224
GO:0016310	phosphorylation	225
GO:0048870	cell motility	226
GO:0001775	cell activation	227
GO:0009057	macromolecule catabolic process	228
GO:0071840	cellular component organization or biogenesis	229
GO:0034404	nucleobase-containing small molecule biosynthetic process	230
GO:0034656	nucleobase-containing small molecule catabolic process	231
GO:0046835	carbohydrate phosphorylation	232
GO:1901659	glycosyl compound biosynthetic process	233
GO:0000271	polysaccharide biosynthetic process	234
GO:0009154	purine ribonucleotide catabolic process	235
GO:0071456	cellular response to hypoxia	236
GO:0071214	cellular response to abiotic stimulus	237
GO:0046386	deoxyribose phosphate catabolic process	238
GO:0043101	purine-containing compound salvage	239
GO:0009719	response to endogenous stimulus	240
GO:0061718	glucose catabolic process to pyruvate	241
GO:0008637	apoptotic mitochondrial changes	242
GO:0040012	regulation of locomotion	243
GO:0060341	regulation of cellular localization	244
GO:0060627	regulation of vesicle-mediated transport	245
GO:0033151	V(D)J recombination	246
GO:0060429	epithelium development	247
GO:0009891	positive regulation of biosynthetic process	248
GO:0051094	positive regulation of developmental process	249
GO:0040017	positive regulation of locomotion	250
GO:0090200	positive regulation of release of cytochrome c from mitochondria	251
GO:0051240	positive regulation of multicellular organismal process	252
GO:1905898	positive regulation of response to endoplasmic reticulum stress	253
GO:0010718	positive regulation of epithelial to mesenchymal transition	254
GO:0045834	positive regulation of lipid metabolic process	255
GO:0032946	positive regulation of mononuclear cell proliferation	256
GO:0048585	negative regulation of response to stimulus	257
GO:0045936	negative regulation of phosphate metabolic process	258
GO:0042326	negative regulation of phosphorylation	259
GO:0051447	negative regulation of meiotic cell cycle	260
GO:0031663	lipopolysaccharide-mediated signaling pathway	261
GO:0042592	homeostatic process	262
GO:0006282	regulation of DNA repair	263
GO:0061041	regulation of wound healing	264
GO:0001933	negative regulation of protein phosphorylation	265
GO:1901029	negative regulation of mitochondrial outer membrane permeabilization involved in apoptotic signaling pathway	266
GO:0003006	developmental process involved in reproduction	267
GO:0007006	mitochondrial membrane organization	268
GO:1904628	cellular response to phorbol 13-acetate 12-myristate	269
GO:0071375	cellular response to peptide hormone stimulus	270
GO:0007596	blood coagulation	271
GO:0035809	regulation of urine volume	272
GO:1903551	regulation of extracellular exosome assembly	273
GO:1903553	positive regulation of extracellular exosome assembly	274
GO:0006839	mitochondrial transport	275
GO:0071549	cellular response to dexamethasone stimulus	276
GO:0044703	multi-organism reproductive process	277
GO:0022414	reproductive process	278
GO:0048609	multicellular organismal reproductive process	279
GO:0060753	regulation of mast cell chemotaxis	280
GO:2001026	regulation of endothelial cell chemotaxis	281
GO:0034109	homotypic cell-cell adhesion	282
GO:0003091	renal water homeostasis	283
GO:0000956	nuclear-transcribed mRNA catabolic process	284
GO:0042698	ovulation cycle	285
GO:0051179	localization	286
GO:0032511	late endosome to vacuole transport via multivesicular body sorting pathway	287
GO:0051598	meiotic recombination checkpoint signaling	288
GO:2000134	negative regulation of G1/S transition of mitotic cell cycle	289
GO:0070527	platelet aggregation	290
GO:0140161	monocarboxylate:sodium symporter activity	291
GO:0045185	maintenance of protein location	292
GO:0045835	negative regulation of meiotic nuclear division	293
GO:0097746	blood vessel diameter maintenance	294
GO:0051235	maintenance of location	295
GO:0051236	establishment of RNA localization	296
GO:0071707	immunoglobulin heavy chain V-D-J recombination	297
GO:0010155	regulation of proton transport	298
GO:0010522	regulation of calcium ion transport into cytosol	299

## Sheet: 3 - DAVID_500
GOID	Description	Cluster
GO:0006289	nucleotide-excision repair	1	DNA Replication and Repair
GO:0006260	DNA replication	1
GO:0006281	DNA repair	1
GO:0006261	DNA-templated DNA replication	1
GO:0006287	base-excision repair, gap-filling	1
GO:0000731	DNA synthesis involved in DNA repair	1
GO:0006283	transcription-coupled nucleotide-excision repair	1
GO:0006284	base-excision repair	1
GO:0006298	mismatch repair	1
GO:0000724	double-strand break repair via homologous recombination	1
GO:0006271	DNA strand elongation involved in DNA replication	1
GO:0006366	transcription by RNA polymerase II	2	RNA Polymerase–Mediated Transcription
GO:0006367	transcription initiation at RNA polymerase II promoter	2
GO:0071897	DNA biosynthetic process	2
GO:0006351	DNA-templated transcription	2
GO:0006352	DNA-templated transcription initiation	2
GO:0006360	transcription by RNA polymerase I	2
GO:0006383	transcription by RNA polymerase III	2
GO:0042789	mRNA transcription by RNA polymerase II	2
GO:0006368	transcription elongation by RNA polymerase II	2
GO:0006362	transcription elongation by RNA polymerase I	2
GO:0045944	positive regulation of transcription by RNA polymerase II	3	Upregulation of RNA Polymerase II–Mediated Transcription
GO:1902895	positive regulation of miRNA transcription	3
GO:0045893	positive regulation of DNA-templated transcription	3
GO:0060261	positive regulation of transcription initiation by RNA polymerase II	3
GO:1900264	positive regulation of DNA-directed DNA polymerase activity	3
GO:0010165	response to X-ray	4	UV Damage Response
GO:0009411	response to UV	4
GO:0034644	cellular response to UV	4
GO:0009650	UV protection	4
GO:0006974	DNA damage response	5	Cellular Response to Stress and Damage
GO:0090398	cellular senescence	5
GO:0042149	cellular response to glucose starvation	5
GO:0006094	gluconeogenesis	6	Carbohydrate Metabolic Process
GO:0006006	glucose metabolic process	6
GO:0006000	fructose metabolic process	6
GO:0043066	negative regulation of apoptotic process	7	Cell Growth and Apoptosis Suppression
GO:0008285	negative regulation of cell population proliferation	7
GO:0030308	negative regulation of cell growth	7
GO:0009410	response to xenobiotic stimulus	8	Response to Xenobiotic Stimulus
GO:0071466	cellular response to xenobiotic stimulus	8
GO:0071276	cellular response to cadmium ion	8
GO:0043065	positive regulation of apoptotic process	9	Cell Growth and Apoptosis Promotion
GO:0043525	positive regulation of neuron apoptotic process	9
GO:0008284	positive regulation of cell population proliferation	9
GO:0006915	apoptotic process	10	Cell-Type Specific Apoptosis
GO:1904019	epithelial cell apoptotic process	10
GO:0051402	neuron apoptotic process	10
GO:0001525	angiogenesis	11	Vascular and Bone Development
GO:0001570	vasculogenesis	11
GO:0001649	osteoblast differentiation	11
GO:0030324	lung development	12	Tissue Development
GO:0007507	heart development	12
GO:0048536	spleen development	12
GO:0051384	response to glucocorticoid	13	Response to Hormone Stimulus
GO:0032570	response to progesterone	13
GO:0032868	response to insulin	13
GO:0006096	glycolytic process	14
GO:0061621	canonical glycolysis	14
GO:0071456	cellular response to hypoxia	15
GO:0001666	response to hypoxia	15
GO:0006979	response to oxidative stress	16
GO:0035902	response to immobilization stress	16
GO:0030388	fructose 1,6-bisphosphate metabolic process	17
GO:0006002	fructose 6-phosphate metabolic process	17
GO:2001244	positive regulation of intrinsic apoptotic signaling pathway	18
GO:0070374	positive regulation of ERK1 and ERK2 cascade	18
GO:0045930	negative regulation of mitotic cell cycle	19
GO:1901990	regulation of mitotic cell cycle phase transition	19
GO:0005977	glycogen metabolic process	20
GO:0005978	glycogen biosynthetic process	20
GO:0001934	positive regulation of protein phosphorylation	21
GO:0045732	positive regulation of protein catabolic process	21
GO:0034244	negative regulation of transcription elongation by RNA polymerase II	22
GO:0000122	negative regulation of transcription by RNA polymerase II	22
GO:0046697	decidualization	23
GO:0007565	female pregnancy	23
GO:0042326	negative regulation of phosphorylation	24
GO:0033673	negative regulation of kinase activity	24

## Sheet: 4 - ENRICHR_500
GOID	Description	Cluster
GO:0006366	transcription by RNA polymerase II	1	Transcription and RNA processing
GO:0006351	DNA-templated transcription	1
GO:0006352	DNA-templated transcription initiation	1
GO:0071897	DNA biosynthetic process	1
GO:0006367	transcription initiation at RNA polymerase II promoter	1
GO:0006383	transcription by RNA polymerase III	1
GO:0009299	mRNA transcription	1
GO:0042789	mRNA transcription by RNA polymerase II	1
GO:0006360	transcription by RNA polymerase I	1
GO:0006354	DNA-templated transcription elongation	1
GO:0141187	nucleic acid biosynthetic process	1
GO:0032774	RNA biosynthetic process	1
GO:0006368	transcription elongation by RNA polymerase II	1
GO:0051123	RNA polymerase II preinitiation complex assembly	1
GO:0016071	mRNA metabolic process	1
GO:0070897	transcription preinitiation complex assembly	1
GO:0035196	miRNA processing	1
GO:0042797	tRNA transcription by RNA polymerase III	1
GO:0042795	snRNA transcription by RNA polymerase II	1
GO:0009304	tRNA transcription	1
GO:0031054	pre-miRNA processing	1
GO:0009301	snRNA transcription	1
GO:0006289	nucleotide-excision repair	2	DNA Replication and Repair
GO:0006281	DNA repair	2
GO:0006259	DNA metabolic process	2
GO:0006260	DNA replication	2
GO:0006261	DNA-templated DNA replication	2
GO:0070914	UV-damage excision repair	2
GO:0000731	DNA synthesis involved in DNA repair	2
GO:0006283	transcription-coupled nucleotide-excision repair	2
GO:0006284	base-excision repair	2
GO:0006297	nucleotide-excision repair, DNA gap filling	2
GO:0022616	DNA strand elongation	2
GO:0006287	base-excision repair, gap-filling	2
GO:0019985	translesion synthesis	2
GO:0006302	double-strand break repair	2
GO:0006303	double-strand break repair via nonhomologous end joining	2
GO:0042276	error-prone translesion synthesis	2
GO:0006298	mismatch repair	2
GO:0000725	recombinational repair	2
GO:0006271	DNA strand elongation involved in DNA replication	2
GO:0009150	purine ribonucleotide metabolic process	3	Nucleotide Metabolism
GO:0046034	ATP metabolic process	3
GO:0019364	pyridine nucleotide catabolic process	3
GO:0046496	nicotinamide nucleotide metabolic process	3
GO:0009141	nucleoside triphosphate metabolic process	3
GO:0009167	purine ribonucleoside monophosphate metabolic process	3
GO:0030388	fructose 1,6-bisphosphate metabolic process	3
GO:0006796	phosphate-containing compound metabolic process	3
GO:0046033	AMP metabolic process	3
GO:0034035	purine ribonucleoside bisphosphate metabolic process	3
GO:0019637	organophosphate metabolic process	3
GO:0043065	positive regulation of apoptotic process	4	Positive Regulation of Cell Fate and Metabolism
GO:0043068	positive regulation of programmed cell death	4
GO:0048522	positive regulation of cellular process	4
GO:0044089	positive regulation of cellular component biogenesis	4
GO:0008284	positive regulation of cell population proliferation	4
GO:0045785	positive regulation of cell adhesion	4
GO:0045597	positive regulation of cell differentiation	4
GO:0009896	positive regulation of catabolic process	4
GO:1905898	positive regulation of response to endoplasmic reticulum stress	4
GO:0048260	positive regulation of receptor-mediated endocytosis	4
GO:1903543	positive regulation of exosomal secretion	4
GO:0042127	regulation of cell population proliferation	5	Regulation of Cell Proliferation
GO:0007346	regulation of mitotic cell cycle	5
GO:0050678	regulation of epithelial cell proliferation	5
GO:0048660	regulation of smooth muscle cell proliferation	5
GO:0033628	regulation of cell adhesion mediated by integrin	5
GO:0051726	regulation of cell cycle	5
GO:0030155	regulation of cell adhesion	5
GO:1901987	regulation of cell cycle phase transition	5
GO:1904705	regulation of vascular associated smooth muscle cell proliferation	5
GO:0034110	regulation of homotypic cell-cell adhesion	5
GO:0090330	regulation of platelet aggregation	5
GO:0043069	negative regulation of programmed cell death	6	Negative Regulation of Cell Growth and Death
GO:0048523	negative regulation of cellular process	6
GO:0008285	negative regulation of cell population proliferation	6
GO:0045786	negative regulation of cell cycle	6
GO:0110076	negative regulation of ferroptosis	6
GO:0048662	negative regulation of smooth muscle cell proliferation	6
GO:0030308	negative regulation of cell growth	6
GO:0045926	negative regulation of growth	6
GO:0002683	negative regulation of immune system process	6
GO:0045893	positive regulation of DNA-templated transcription	7	Positive Regulation of transcription
GO:1902680	positive regulation of RNA biosynthetic process	7
GO:2000573	positive regulation of DNA biosynthetic process	7
GO:0045944	positive regulation of transcription by RNA polymerase II	7
GO:1902895	positive regulation of miRNA transcription	7
GO:0060261	positive regulation of transcription initiation by RNA polymerase II	7
GO:2000144	positive regulation of DNA-templated transcription initiation	7
GO:0060213	positive regulation of nuclear-transcribed mRNA poly(A) tail shortening	7
GO:0010575	positive regulation of vascular endothelial growth factor production	7
GO:0016052	carbohydrate catabolic process	8	Glycogen and Polysaccharide Metabolism
GO:0044042	glucan metabolic process	8
GO:0009251	glucan catabolic process	8
GO:0005980	glycogen catabolic process	8
GO:0005978	glycogen biosynthetic process	8
GO:0009250	glucan biosynthetic process	8
GO:0000271	polysaccharide biosynthetic process	8
GO:1902042	negative regulation of extrinsic apoptotic signaling pathway via death domain receptors	9	Negative Regulation of Apoptosis Signaling Pathways
GO:2001234	negative regulation of apoptotic signaling pathway	9
GO:2001243	negative regulation of intrinsic apoptotic signaling pathway	9
GO:2001237	negative regulation of extrinsic apoptotic signaling pathway	9
GO:0009968	negative regulation of signal transduction	9
GO:0090090	negative regulation of canonical Wnt signaling pathway	9
GO:0034144	negative regulation of toll-like receptor 4 signaling pathway	9
GO:0030334	regulation of cell migration	10	Regulation of Cell Migration and Motility
GO:2000147	positive regulation of cell motility	10
GO:0030335	positive regulation of cell migration	10
GO:0010595	positive regulation of endothelial cell migration	10
GO:0002687	positive regulation of leukocyte migration	10
GO:0043536	positive regulation of blood vessel endothelial cell migration	10
GO:0010594	regulation of endothelial cell migration	10
GO:0071456	cellular response to hypoxia	11	Cellular Response to Environmental Stress
GO:0034599	cellular response to oxidative stress	11
GO:0062197	cellular response to chemical stress	11
GO:0036294	cellular response to decreased oxygen levels	11
GO:0071466	cellular response to xenobiotic stimulus	11
GO:0071312	cellular response to alkaloid	11
GO:1902893	regulation of miRNA transcription	12	Regulation of Transcription
GO:0034243	regulation of transcription elongation by RNA polymerase II	12
GO:0006357	regulation of transcription by RNA polymerase II	12
GO:0060260	regulation of transcription initiation by RNA polymerase II	12
GO:0006359	regulation of transcription by RNA polymerase III	12
GO:0060211	regulation of nuclear-transcribed mRNA poly(A) tail shortening	12
GO:0010718	positive regulation of epithelial to mesenchymal transition	13	Positive Regulation of Development and Angiogenesis
GO:0051240	positive regulation of multicellular organismal process	13
GO:0051094	positive regulation of developmental process	13
GO:1904018	positive regulation of vasculature development	13
GO:0045766	positive regulation of angiogenesis	13
GO:0045765	regulation of angiogenesis	13
GO:0006006	glucose metabolic process	14	Carbohydrate Metabolism; Monosaccharide Metabolism
GO:0006094	gluconeogenesis	14
GO:0019319	hexose biosynthetic process	14
GO:0019318	hexose metabolic process	14
GO:0006000	fructose metabolic process	14
GO:1900264	positive regulation of DNA-directed DNA polymerase activity	15	Positive Regulation of DNA Metabolism and Replication
GO:0051054	positive regulation of DNA metabolic process	15
GO:0045740	positive regulation of DNA replication	15
GO:2000630	positive regulation of miRNA metabolic process	15
GO:0006282	regulation of DNA repair	15
GO:2001244	positive regulation of intrinsic apoptotic signaling pathway	16
GO:1902533	positive regulation of intracellular signal transduction	16
GO:2001235	positive regulation of apoptotic signaling pathway	16
GO:0043410	positive regulation of MAPK cascade	16
GO:1901186	positive regulation of ERBB signaling pathway	16
GO:0016441	post-transcriptional gene silencing	17
GO:0010629	negative regulation of gene expression	17
GO:0031047	regulatory ncRNA-mediated gene silencing	17
GO:0070922	RISC complex assembly	17
GO:0035195	miRNA-mediated post-transcriptional gene silencing	17
GO:0055086	nucleobase-containing small molecule metabolic process	18
GO:0015949	nucleobase-containing small molecule interconversion	18
GO:0043174	nucleoside salvage	18
GO:0006206	pyrimidine nucleobase metabolic process	18
GO:0046032	ADP catabolic process	19
GO:0006096	glycolytic process	19
GO:0061620	glycolytic process through glucose-6-phosphate	19
GO:0061621	canonical glycolysis	19
GO:0042770	signal transduction in response to DNA damage	20
GO:0097193	intrinsic apoptotic signaling pathway	20
GO:0001836	release of cytochrome c from mitochondria	20
GO:0070059	intrinsic apoptotic signaling pathway in response to endoplasmic reticulum stress	20
GO:0010638	positive regulation of organelle organization	21
GO:0090200	positive regulation of release of cytochrome c from mitochondria	21
GO:0090199	regulation of release of cytochrome c from mitochondria	21
GO:1903551	regulation of extracellular exosome assembly	21
GO:0006974	DNA damage response	22
GO:0034976	response to endoplasmic reticulum stress	22
GO:0042149	cellular response to glucose starvation	22
GO:0042981	regulation of apoptotic process	23
GO:0043523	regulation of neuron apoptotic process	23
GO:0110075	regulation of ferroptosis	23
GO:1903894	regulation of IRE1-mediated unfolded protein response	24
GO:0042058	regulation of epidermal growth factor receptor signaling pathway	24
GO:0051896	regulation of phosphatidylinositol 3-kinase/protein kinase B signal transduction	24
GO:0032785	negative regulation of DNA-templated transcription, elongation	25
GO:0034244	negative regulation of transcription elongation by RNA polymerase II	25
GO:0000122	negative regulation of transcription by RNA polymerase II	25
GO:0045936	negative regulation of phosphate metabolic process	26
GO:0042326	negative regulation of phosphorylation	26
GO:0043549	regulation of kinase activity	26
GO:0051247	positive regulation of protein metabolic process	27
GO:1902993	positive regulation of amyloid precursor protein catabolic process	27
GO:0045732	positive regulation of protein catabolic process	27
GO:0030203	glycosaminoglycan metabolic process	28
GO:0006024	glycosaminoglycan biosynthetic process	28
GO:0006023	aminoglycan biosynthetic process	28
GO:0071385	cellular response to glucocorticoid stimulus	29
GO:0051384	response to glucocorticoid	29
GO:0071384	cellular response to corticosteroid stimulus	29
GO:0042542	response to hydrogen peroxide	30
GO:0070301	cellular response to hydrogen peroxide	30
GO:0034614	cellular response to reactive oxygen species	30
GO:0050921	positive regulation of chemotaxis	31
GO:0050926	regulation of positive chemotaxis	31
GO:0050927	positive regulation of positive chemotaxis	31
GO:1904063	negative regulation of cation transmembrane transport	32
GO:1901380	negative regulation of potassium ion transmembrane transport	32
GO:0043267	negative regulation of potassium ion transport	32
GO:0006090	pyruvate metabolic process	33
GO:0043436	oxoacid metabolic process	33
GO:0043066	negative regulation of apoptotic process	34
GO:0043524	negative regulation of neuron apoptotic process	34
GO:2001242	regulation of intrinsic apoptotic signaling pathway	35
GO:1902041	regulation of extrinsic apoptotic signaling pathway via death domain receptors	35
GO:0005977	glycogen metabolic process	36
GO:0006112	energy reserve metabolic process	36
GO:0009411	response to UV	37
GO:0009416	response to light stimulus	37
GO:0034644	cellular response to UV	38
GO:0071482	cellular response to light stimulus	38
GO:0030511	positive regulation of transforming growth factor beta receptor signaling pathway	39
GO:1903846	positive regulation of cellular response to transforming growth factor beta stimulus	39
GO:0045604	regulation of epidermal cell differentiation	40
GO:0045616	regulation of keratinocyte differentiation	40
GO:1901701	cellular response to oxygen-containing compound	41
GO:1904385	cellular response to angiotensin	41
GO:0006915	apoptotic process	42
GO:0051402	neuron apoptotic process	42
GO:0042325	regulation of phosphorylation	43
GO:0031952	regulation of protein autophosphorylation	43
GO:0033673	negative regulation of kinase activity	44
GO:0061099	negative regulation of protein tyrosine kinase activity	44
GO:0051348	negative regulation of transferase activity	45
GO:0051347	positive regulation of transferase activity	45
GO:0071560	cellular response to transforming growth factor beta stimulus	46
GO:0007179	transforming growth factor beta receptor signaling pathway	46
GO:1901071	glucosamine-containing compound metabolic process	47
GO:0006044	N-acetylglucosamine metabolic process	47
GO:0043328	protein transport to vacuole involved in ubiquitin-dependent protein catabolic process via the multivesicular body sorting pathway	48
GO:0032511	late endosome to vacuole transport via multivesicular body sorting pathway	48
GO:0006898	receptor-mediated endocytosis	49
GO:0031623	receptor internalization	49
GO:0046902	regulation of mitochondrial membrane permeability	50
GO:0006839	mitochondrial transport	50
GO:0000082	G1/S transition of mitotic cell cycle	51
GO:0044843	cell cycle G1/S phase transition	51
GO:0031397	negative regulation of protein ubiquitination	52
GO:1903321	negative regulation of protein modification by small protein conjugation or removal	52
GO:0003161	cardiac conduction system development	53
GO:0055007	cardiac muscle cell differentiation	53
GO:0061718	glucose catabolic process to pyruvate	54
GO:0080135	regulation of cellular response to stress	55
GO:0001558	regulation of cell growth	56
GO:0042176	regulation of protein catabolic process	57
GO:0141091	transforming growth factor beta receptor superfamily signaling pathway	58

## Sheet: 5 - GOstats_500
GOID	Description	Cluster
GO:0009117	nucleotide metabolic process	1	Nucleotide, Nucleoside and Coenzyme Metabolism
GO:0006753	nucleoside phosphate metabolic process	1
GO:0009259	ribonucleotide metabolic process	1
GO:0009150	purine ribonucleotide metabolic process	1
GO:0009132	nucleoside diphosphate metabolic process	1
GO:0009185	ribonucleoside diphosphate metabolic process	1
GO:0006195	purine nucleotide catabolic process	1
GO:0006163	purine nucleotide metabolic process	1
GO:0009166	nucleotide catabolic process	1
GO:0046031	ADP metabolic process	1
GO:0009135	purine nucleoside diphosphate metabolic process	1
GO:0009179	purine ribonucleoside diphosphate metabolic process	1
GO:1901292	nucleoside phosphate catabolic process	1
GO:0009141	nucleoside triphosphate metabolic process	1
GO:0009137	purine nucleoside diphosphate catabolic process	1
GO:0009181	purine ribonucleoside diphosphate catabolic process	1
GO:0009191	ribonucleoside diphosphate catabolic process	1
GO:0009134	nucleoside diphosphate catabolic process	1
GO:0019364	pyridine nucleotide catabolic process	1
GO:0009144	purine nucleoside triphosphate metabolic process	1
GO:0046496	nicotinamide nucleotide metabolic process	1
GO:0009205	purine ribonucleoside triphosphate metabolic process	1
GO:0009123	nucleoside monophosphate metabolic process	1
GO:0006735	NADH regeneration	1
GO:0009126	purine nucleoside monophosphate metabolic process	1
GO:0046034	ATP metabolic process	1
GO:0009167	purine ribonucleoside monophosphate metabolic process	1
GO:0046033	AMP metabolic process	1
GO:0019674	NAD+ metabolic process	1
GO:0006220	pyrimidine nucleotide metabolic process	1
GO:0009394	2'-deoxyribonucleotide metabolic process	1
GO:0009147	pyrimidine nucleoside triphosphate metabolic process	1
GO:0009262	deoxyribonucleotide metabolic process	1
GO:0009200	deoxyribonucleoside triphosphate metabolic process	1
GO:0009128	purine nucleoside monophosphate catabolic process	1
GO:0009169	purine ribonucleoside monophosphate catabolic process	1
GO:0046040	IMP metabolic process	1
GO:0046037	GMP metabolic process	1
GO:0009170	purine deoxyribonucleoside monophosphate metabolic process	1
GO:0009218	pyrimidine ribonucleotide metabolic process	1
GO:0009158	ribonucleoside monophosphate catabolic process	1
GO:0046039	GTP metabolic process	1
GO:0009151	purine deoxyribonucleotide metabolic process	1
GO:0009125	nucleoside monophosphate catabolic process	1
GO:0046051	UTP metabolic process	1
GO:0009129	pyrimidine nucleoside monophosphate metabolic process	1
GO:0009225	nucleotide-sugar metabolic process	1
GO:0009211	pyrimidine deoxyribonucleoside triphosphate metabolic process	1
GO:0046073	dTMP metabolic process	1
GO:0009172	purine deoxyribonucleoside monophosphate catabolic process	1
GO:0046053	dAMP metabolic process	1
GO:0009215	purine deoxyribonucleoside triphosphate metabolic process	1
GO:0046041	ITP metabolic process	1
GO:0009208	pyrimidine ribonucleoside triphosphate metabolic process	1
GO:0006739	NADP+ metabolic process	1
GO:0009155	purine deoxyribonucleotide catabolic process	1
GO:0009176	pyrimidine deoxyribonucleoside monophosphate metabolic process	1
GO:0019673	GDP-mannose metabolic process	1
GO:0009219	pyrimidine deoxyribonucleotide metabolic process	1
GO:0009143	nucleoside triphosphate catabolic process	1
GO:0046060	dATP metabolic process	1
GO:0046075	dTTP metabolic process	1
GO:0009187	cyclic nucleotide metabolic process	1
GO:0009159	deoxyribonucleoside monophosphate catabolic process	1
GO:0009264	deoxyribonucleotide catabolic process	1
GO:0009146	purine nucleoside triphosphate catabolic process	1
GO:0006047	UDP-N-acetylglucosamine metabolic process	1
GO:0046049	UMP metabolic process	1
GO:0046036	CTP metabolic process	1
GO:0009204	deoxyribonucleoside triphosphate catabolic process	1
GO:0009173	pyrimidine ribonucleoside monophosphate metabolic process	1
GO:0033875	ribonucleoside bisphosphate metabolic process	1
GO:0050427	3'-phosphoadenosine 5'-phosphosulfate metabolic process	1
GO:0034035	purine ribonucleoside bisphosphate metabolic process	1
GO:0033865	nucleoside bisphosphate metabolic process	1
GO:0046054	dGMP metabolic process	1
GO:0034032	purine nucleoside bisphosphate metabolic process	1
GO:0046059	dAMP catabolic process	1
GO:0035295	tube development	2	Organismal Development and Morphogenesis; Organ and Tissue Morphogenesis
GO:0007275	multicellular organism development	2
GO:0048731	system development	2
GO:0051216	cartilage development	2
GO:0009791	post-embryonic development	2
GO:0009790	embryo development	2
GO:0072359	circulatory system development	2
GO:0001944	vasculature development	2
GO:0001568	blood vessel development	2
GO:0030324	lung development	2
GO:0030323	respiratory tube development	2
GO:0060541	respiratory system development	2
GO:0043009	chordate embryonic development	2
GO:0001889	liver development	2
GO:0061008	hepaticobiliary system development	2
GO:0001501	skeletal system development	2
GO:0009792	embryo development ending in birth or egg hatching	2
GO:0001701	in utero embryonic development	2
GO:0060348	bone development	2
GO:0007507	heart development	2
GO:0048536	spleen development	2
GO:0048565	digestive tract development	2
GO:0002520	immune system development	2
GO:0048534	hematopoietic or lymphoid organ development	2
GO:0055123	digestive system development	2
GO:0060426	lung vasculature development	2
GO:0048568	embryonic organ development	2
GO:0007399	nervous system development	2
GO:0007417	central nervous system development	2
GO:0007431	salivary gland development	2
GO:0048286	lung alveolus development	2
GO:0007420	brain development	2
GO:0003170	heart valve development	2
GO:0061458	reproductive system development	2
GO:0048598	embryonic morphogenesis	2
GO:0001823	mesonephros development	2
GO:0035108	limb morphogenesis	2
GO:0035107	appendage morphogenesis	2
GO:0003171	atrioventricular valve development	2
GO:0060711	labyrinthine layer development	2
GO:0030900	forebrain development	2
GO:0060971	embryonic heart tube left/right pattern formation	2
GO:0035272	exocrine system development	2
GO:0048705	skeletal system morphogenesis	2
GO:0003181	atrioventricular valve morphogenesis	2
GO:0072498	embryonic skeletal joint development	2
GO:0097421	liver regeneration	2
GO:0060349	bone morphogenesis	2
GO:0060716	labyrinthine layer blood vessel development	2
GO:0060350	endochondral bone morphogenesis	2
GO:0001892	embryonic placenta development	2
GO:0001958	endochondral ossification	2
GO:0060351	cartilage development involved in endochondral bone morphogenesis	2
GO:1901293	nucleoside phosphate biosynthetic process	3	Nucleotide and Nucleoside Biosynthesis
GO:0009165	nucleotide biosynthetic process	3
GO:0009124	nucleoside monophosphate biosynthetic process	3
GO:0009260	ribonucleotide biosynthetic process	3
GO:0009152	purine ribonucleotide biosynthetic process	3
GO:0009133	nucleoside diphosphate biosynthetic process	3
GO:0009127	purine nucleoside monophosphate biosynthetic process	3
GO:0009265	2'-deoxyribonucleotide biosynthetic process	3
GO:0009263	deoxyribonucleotide biosynthetic process	3
GO:0006221	pyrimidine nucleotide biosynthetic process	3
GO:0006164	purine nucleotide biosynthetic process	3
GO:0009188	ribonucleoside diphosphate biosynthetic process	3
GO:0009156	ribonucleoside monophosphate biosynthetic process	3
GO:0043173	nucleotide salvage	3
GO:0032261	purine nucleotide salvage	3
GO:0009168	purine ribonucleoside monophosphate biosynthetic process	3
GO:0009136	purine nucleoside diphosphate biosynthetic process	3
GO:0009180	purine ribonucleoside diphosphate biosynthetic process	3
GO:0009157	deoxyribonucleoside monophosphate biosynthetic process	3
GO:0009148	pyrimidine nucleoside triphosphate biosynthetic process	3
GO:0009142	nucleoside triphosphate biosynthetic process	3
GO:0009220	pyrimidine ribonucleotide biosynthetic process	3
GO:0009130	pyrimidine nucleoside monophosphate biosynthetic process	3
GO:0009177	pyrimidine deoxyribonucleoside monophosphate biosynthetic process	3
GO:0046940	nucleoside monophosphate phosphorylation	3
GO:0009212	pyrimidine deoxyribonucleoside triphosphate biosynthetic process	3
GO:0009189	deoxyribonucleoside diphosphate biosynthetic process	3
GO:0009209	pyrimidine ribonucleoside triphosphate biosynthetic process	3
GO:0009226	nucleotide-sugar biosynthetic process	3
GO:0009139	pyrimidine nucleoside diphosphate biosynthetic process	3
GO:0006177	GMP biosynthetic process	3
GO:0106380	purine ribonucleotide salvage	3
GO:0006183	GTP biosynthetic process	3
GO:0006188	IMP biosynthetic process	3
GO:0006167	AMP biosynthetic process	3
GO:0006228	UTP biosynthetic process	3
GO:0006241	CTP biosynthetic process	3
GO:0032264	IMP salvage	3
GO:0044209	AMP salvage	3
GO:0032263	GMP salvage	3
GO:0006172	ADP biosynthetic process	3
GO:0009153	purine deoxyribonucleotide biosynthetic process	3
GO:0009221	pyrimidine deoxyribonucleotide biosynthetic process	3
GO:0006231	dTMP biosynthetic process	3
GO:0006235	dTTP biosynthetic process	3
GO:0006086	pyruvate decarboxylation to acetyl-CoA	3
GO:0042127	regulation of cell population proliferation	4	Regulation of Cell Proliferation and Cell Cycle Dynamics
GO:0019220	regulation of phosphate metabolic process	4
GO:0051174	regulation of phosphorus metabolic process	4
GO:0051726	regulation of cell cycle	4
GO:0010646	regulation of cell communication	4
GO:0043467	regulation of generation of precursor metabolites and energy	4
GO:0080090	regulation of primary metabolic process	4
GO:0006109	regulation of carbohydrate metabolic process	4
GO:0019219	regulation of nucleobase-containing compound metabolic process	4
GO:0019222	regulation of metabolic process	4
GO:0009894	regulation of catabolic process	4
GO:0062012	regulation of small molecule metabolic process	4
GO:0007346	regulation of mitotic cell cycle	4
GO:0030155	regulation of cell adhesion	4
GO:2000377	regulation of reactive oxygen species metabolic process	4
GO:0009889	regulation of biosynthetic process	4
GO:0051128	regulation of cellular component organization	4
GO:0034110	regulation of homotypic cell-cell adhesion	4
GO:0032350	regulation of hormone metabolic process	4
GO:0060255	regulation of macromolecule metabolic process	4
GO:0048660	regulation of smooth muscle cell proliferation	4
GO:0032944	regulation of mononuclear cell proliferation	4
GO:0070663	regulation of leukocyte proliferation	4
GO:1901987	regulation of cell cycle phase transition	4
GO:0022407	regulation of cell-cell adhesion	4
GO:0001558	regulation of cell growth	4
GO:0050678	regulation of epithelial cell proliferation	4
GO:0034248	regulation of amide metabolic process	4
GO:0072091	regulation of stem cell proliferation	4
GO:0019216	regulation of lipid metabolic process	4
GO:0048145	regulation of fibroblast proliferation	4
GO:0060341	regulation of cellular localization	4
GO:0060251	regulation of glial cell proliferation	4
GO:0010564	regulation of cell cycle process	4
GO:2000177	regulation of neural precursor cell proliferation	4
GO:0043465	regulation of fermentation	4
GO:0033628	regulation of cell adhesion mediated by integrin	4
GO:0046885	regulation of hormone biosynthetic process	4
GO:0043255	regulation of carbohydrate biosynthetic process	4
GO:0010906	regulation of glucose metabolic process	4
GO:0043470	regulation of carbohydrate catabolic process	4
GO:0031943	regulation of glucocorticoid metabolic process	4
GO:0006111	regulation of gluconeogenesis	4
GO:0090030	regulation of steroid hormone biosynthetic process	4
GO:0008630	intrinsic apoptotic signaling pathway in response to DNA damage	5	Apoptotic and Stress-Related Signal Transduction
GO:0140467	integrated stress response signaling	5
GO:0070059	intrinsic apoptotic signaling pathway in response to endoplasmic reticulum stress	5
GO:0042770	signal transduction in response to DNA damage	5
GO:0030968	endoplasmic reticulum unfolded protein response	5
GO:0006983	ER overload response	5
GO:0160144	GDF15-GFRAL signaling pathway	5
GO:0030330	DNA damage response, signal transduction by p53 class mediator	5
GO:0097190	apoptotic signaling pathway	5
GO:0042771	intrinsic apoptotic signaling pathway in response to DNA damage by p53 class mediator	5
GO:0035556	intracellular signal transduction	5
GO:0007167	enzyme-linked receptor protein signaling pathway	5
GO:0007166	cell surface receptor signaling pathway	5
GO:0141124	intracellular signaling cassette	5
GO:0007165	signal transduction	5
GO:0072331	signal transduction by p53 class mediator	5
GO:0038034	signal transduction in absence of ligand	5
GO:0006984	ER-nucleus signaling pathway	5
GO:0097193	intrinsic apoptotic signaling pathway	5
GO:0001836	release of cytochrome c from mitochondria	5
GO:0007169	cell surface receptor protein tyrosine kinase signaling pathway	5
GO:0000165	MAPK cascade	5
GO:0097191	extrinsic apoptotic signaling pathway	5
GO:0141091	transforming growth factor beta receptor superfamily signaling pathway	5
GO:0072332	intrinsic apoptotic signaling pathway by p53 class mediator	5
GO:0007178	cell surface receptor protein serine/threonine kinase signaling pathway	5
GO:0070371	ERK1 and ERK2 cascade	5
GO:1990144	intrinsic apoptotic signaling pathway in response to hypoxia	5
GO:0097192	extrinsic apoptotic signaling pathway in absence of ligand	5
GO:1990442	intrinsic apoptotic signaling pathway in response to nitrosative stress	5
GO:0008625	extrinsic apoptotic signaling pathway via death domain receptors	5
GO:0043491	phosphatidylinositol 3-kinase/protein kinase B signal transduction	5
GO:0048009	insulin-like growth factor receptor signaling pathway	5
GO:0097411	hypoxia-inducible factor-1alpha signaling pathway	5
GO:0038159	C-X-C chemokine receptor CXCR4 signaling pathway	5
GO:0007179	transforming growth factor beta receptor signaling pathway	5
GO:0036499	PERK-mediated unfolded protein response	5
GO:0031663	lipopolysaccharide-mediated signaling pathway	5
GO:0008152	metabolic process	6	Energy Metabolism
GO:0044281	small molecule metabolic process	6
GO:0006082	organic acid metabolic process	6
GO:0006066	alcohol metabolic process	6
GO:1901135	carbohydrate derivative metabolic process	6
GO:1901136	carbohydrate derivative catabolic process	6
GO:0072521	purine-containing compound metabolic process	6
GO:0006091	generation of precursor metabolites and energy	6
GO:0072524	pyridine-containing compound metabolic process	6
GO:0006793	phosphorus metabolic process	6
GO:0009056	catabolic process	6
GO:0072527	pyrimidine-containing compound metabolic process	6
GO:0072593	reactive oxygen species metabolic process	6
GO:1901657	glycosyl compound metabolic process	6
GO:0006790	sulfur compound metabolic process	6
GO:0015980	energy derivation by oxidation of organic compounds	6
GO:0006040	amino sugar metabolic process	6
GO:0006914	autophagy	6
GO:0006044	N-acetylglucosamine metabolic process	6
GO:0000255	allantoin metabolic process	6
GO:0051923	sulfation	6
GO:2001057	reactive nitrogen species metabolic process	6
GO:1901071	glucosamine-containing compound metabolic process	6
GO:0006081	aldehyde metabolic process	6
GO:1990845	adaptive thermogenesis	6
GO:0046209	nitric oxide metabolic process	6
GO:1901334	lactone metabolic process	6
GO:0042558	pteridine-containing compound metabolic process	6
GO:0072523	purine-containing compound catabolic process	6
GO:0072526	pyridine-containing compound catabolic process	6
GO:0006112	energy reserve metabolic process	6
GO:0044273	sulfur compound catabolic process	6
GO:0006113	fermentation	6
GO:0141187	nucleic acid biosynthetic process	7	Transcription and RNA Processing
GO:0071897	DNA biosynthetic process	7
GO:0006351	DNA-templated transcription	7
GO:0032774	RNA biosynthetic process	7
GO:0006269	DNA replication, synthesis of primer	7
GO:0006352	DNA-templated transcription initiation	7
GO:0006383	transcription by RNA polymerase III	7
GO:0006367	transcription initiation at RNA polymerase II promoter	7
GO:0006354	DNA-templated transcription elongation	7
GO:0006366	transcription by RNA polymerase II	7
GO:0006360	transcription by RNA polymerase I	7
GO:0006368	transcription elongation by RNA polymerase II	7
GO:0061614	miRNA transcription	7
GO:0009299	mRNA transcription	7
GO:0006362	transcription elongation by RNA polymerase I	7
GO:0042789	mRNA transcription by RNA polymerase II	7
GO:0009303	rRNA transcription	7
GO:0035196	miRNA processing	7
GO:0042796	snRNA transcription by RNA polymerase III	7
GO:0070918	regulatory ncRNA processing	7
GO:0042797	tRNA transcription by RNA polymerase III	7
GO:0042790	nucleolar large rRNA transcription by RNA polymerase I	7
GO:0006363	termination of RNA polymerase I transcription	7
GO:0009304	tRNA transcription	7
GO:0042795	snRNA transcription by RNA polymerase II	7
GO:0070897	transcription preinitiation complex assembly	7
GO:0051123	RNA polymerase II preinitiation complex assembly	7
GO:0031054	pre-miRNA processing	7
GO:0042221	response to chemical	8	Response to Chemicals and Xenobiotics; Responses to Nutrients, Toxins, and Signaling Molecules
GO:0033993	response to lipid	8
GO:0009410	response to xenobiotic stimulus	8
GO:1901698	response to nitrogen compound	8
GO:0010038	response to metal ion	8
GO:1901652	response to peptide	8
GO:0009636	response to toxic substance	8
GO:0001101	response to acid chemical	8
GO:0046683	response to organophosphorus	8
GO:1903165	response to polycyclic arene	8
GO:0046677	response to antibiotic	8
GO:0071871	response to epinephrine	8
GO:0046685	response to arsenic-containing substance	8
GO:0080184	response to phenylpropanoid	8
GO:0034097	response to cytokine	8
GO:0046686	response to cadmium ion	8
GO:0071345	cellular response to cytokine stimulus	8
GO:0007584	response to nutrient	8
GO:0043200	response to amino acid	8
GO:0098754	detoxification	8
GO:0033273	response to vitamin	8
GO:1990823	response to leukemia inhibitory factor	8
GO:0046688	response to copper ion	8
GO:0010041	response to iron(III) ion	8
GO:0034612	response to tumor necrosis factor	8
GO:0014074	response to purine-containing compound	8
GO:0010039	response to iron ion	8
GO:0010042	response to manganese ion	8
GO:0006805	xenobiotic metabolic process	9	Cellular Response to Xenobiotics and Metal Ions
GO:0070887	cellular response to chemical stimulus	9
GO:0036294	cellular response to decreased oxygen levels	9
GO:0071453	cellular response to oxygen levels	9
GO:0071466	cellular response to xenobiotic stimulus	9
GO:1901701	cellular response to oxygen-containing compound	9
GO:0071396	cellular response to lipid	9
GO:0032870	cellular response to hormone stimulus	9
GO:0098869	cellular oxidant detoxification	9
GO:1901699	cellular response to nitrogen compound	9
GO:1990748	cellular detoxification	9
GO:0097403	cellular response to raffinose	9
GO:1901655	cellular response to ketone	9
GO:0097237	cellular response to toxic substance	9
GO:0071872	cellular response to epinephrine stimulus	9
GO:0071236	cellular response to antibiotic	9
GO:0071280	cellular response to copper ion	9
GO:0071248	cellular response to metal ion	9
GO:0071276	cellular response to cadmium ion	9
GO:0097306	cellular response to alcohol	9
GO:1904628	cellular response to phorbol 13-acetate 12-myristate	9
GO:0071332	cellular response to fructose stimulus	9
GO:0048869	cellular developmental process	10	Cell and Tissue Differentiation
GO:0048762	mesenchymal cell differentiation	10
GO:0001570	vasculogenesis	10
GO:0035051	cardiocyte differentiation	10
GO:0030218	erythrocyte differentiation	10
GO:0030154	cell differentiation	10
GO:0030097	hemopoiesis	10
GO:0002521	leukocyte differentiation	10
GO:0030099	myeloid cell differentiation	10
GO:1903131	mononuclear cell differentiation	10
GO:0048468	cell development	10
GO:0002573	myeloid leukocyte differentiation	10
GO:0001649	osteoblast differentiation	10
GO:0045444	fat cell differentiation	10
GO:0030225	macrophage differentiation	10
GO:0010001	glial cell differentiation	10
GO:0060218	hematopoietic stem cell differentiation	10
GO:0048863	stem cell differentiation	10
GO:0002244	hematopoietic progenitor cell differentiation	10
GO:0002062	chondrocyte differentiation	10
GO:0042692	muscle cell differentiation	10
GO:0009116	nucleoside metabolic process	11	Nucleoside Metabolism; Purine Metabolism
GO:0009163	nucleoside biosynthetic process	11
GO:0043174	nucleoside salvage	11
GO:0009119	ribonucleoside metabolic process	11
GO:0046128	purine ribonucleoside metabolic process	11
GO:0042278	purine nucleoside metabolic process	11
GO:0009120	deoxyribonucleoside metabolic process	11
GO:0046122	purine deoxyribonucleoside metabolic process	11
GO:0046090	deoxyadenosine metabolic process	11
GO:0046102	inosine metabolic process	11
GO:0046129	purine ribonucleoside biosynthetic process	11
GO:0042451	purine nucleoside biosynthetic process	11
GO:0042455	ribonucleoside biosynthetic process	11
GO:0046124	purine deoxyribonucleoside catabolic process	11
GO:0042454	ribonucleoside catabolic process	11
GO:0046121	deoxyribonucleoside catabolic process	11
GO:0046130	purine ribonucleoside catabolic process	11
GO:0006166	purine ribonucleoside salvage	11
GO:0006157	deoxyadenosine catabolic process	11
GO:0006259	DNA metabolic process	12	DNA Replication and Genome Maintenance;
GO:0006260	DNA replication	12
GO:0090304	nucleic acid metabolic process	12
GO:0010586	miRNA metabolic process	12
GO:0022616	DNA strand elongation	12
GO:0016070	RNA metabolic process	12
GO:0006261	DNA-templated DNA replication	12
GO:0006312	mitotic recombination	12
GO:0006271	DNA strand elongation involved in DNA replication	12
GO:0006272	leading strand elongation	12
GO:0006270	DNA replication initiation	12
GO:0044786	cell cycle DNA replication	12
GO:0006273	lagging strand elongation	12
GO:0033260	nuclear DNA replication	12
GO:0000723	telomere maintenance	12
GO:0061819	telomeric DNA-containing double minutes formation	12
GO:0000722	telomere maintenance via recombination	12
GO:1902969	mitotic DNA replication	12
GO:0009987	cellular process	13	Cell Proliferation
GO:0008283	cell population proliferation	13
GO:0007049	cell cycle	13
GO:0048870	cell motility	13
GO:0016049	cell growth	13
GO:0007154	cell communication	13
GO:0061919	process utilizing autophagic mechanism	13
GO:0007155	cell adhesion	13
GO:0035988	chondrocyte proliferation	13
GO:0070661	leukocyte proliferation	13
GO:0032943	mononuclear cell proliferation	13
GO:0050673	epithelial cell proliferation	13
GO:0033002	muscle cell proliferation	13
GO:0048659	smooth muscle cell proliferation	13
GO:0072089	stem cell proliferation	13
GO:0010463	mesenchymal cell proliferation	13
GO:0048144	fibroblast proliferation	13
GO:0033627	cell adhesion mediated by integrin	13
GO:0009628	response to abiotic stimulus	14	Response to Abiotic and Environmental Stress; Cellular Response to Oxygen Levels and Hypoxia/Hyperoxia; Response to UV, Ionizing, and Gamma Radiation
GO:0001666	response to hypoxia	14
GO:0055093	response to hyperoxia	14
GO:0070482	response to oxygen levels	14
GO:0036293	response to decreased oxygen levels	14
GO:0009411	response to UV	14
GO:0009314	response to radiation	14
GO:0009416	response to light stimulus	14
GO:0009650	UV protection	14
GO:0010332	response to gamma radiation	14
GO:0010212	response to ionizing radiation	14
GO:0010225	response to UV-C	14
GO:0036296	response to increased oxygen levels	14
GO:0010165	response to X-ray	14
GO:0010224	response to UV-B	14
GO:0009266	response to temperature stimulus	14
GO:0003032	detection of oxygen	14
GO:2000278	regulation of DNA biosynthetic process	15	Regulation of Gene Transcription
GO:2001141	regulation of RNA biosynthetic process	15
GO:1902893	regulation of miRNA transcription	15
GO:2000142	regulation of DNA-templated transcription initiation	15
GO:0060260	regulation of transcription initiation by RNA polymerase II	15
GO:0034243	regulation of transcription elongation by RNA polymerase II	15
GO:0032784	regulation of DNA-templated transcription elongation	15
GO:0006357	regulation of transcription by RNA polymerase II	15
GO:0006355	regulation of DNA-templated transcription	15
GO:0006359	regulation of transcription by RNA polymerase III	15
GO:0060211	regulation of nuclear-transcribed mRNA poly(A) tail shortening	15
GO:0045892	negative regulation of DNA-templated transcription	15
GO:0032785	negative regulation of DNA-templated transcription, elongation	15
GO:0034244	negative regulation of transcription elongation by RNA polymerase II	15
GO:0000122	negative regulation of transcription by RNA polymerase II	15
GO:1902679	negative regulation of RNA biosynthetic process	15
GO:0006289	nucleotide-excision repair	16	DNA Repair; DNA Damage Repair and Tolerance Pathways
GO:0006281	DNA repair	16
GO:0006284	base-excision repair	16
GO:0006290	pyrimidine dimer repair	16
GO:0006287	base-excision repair, gap-filling	16
GO:0006283	transcription-coupled nucleotide-excision repair	16
GO:0006298	mismatch repair	16
GO:0006301	postreplication repair	16
GO:0000720	pyrimidine dimer repair by nucleotide-excision repair	16
GO:0006297	nucleotide-excision repair, DNA gap filling	16
GO:0000731	DNA synthesis involved in DNA repair	16
GO:0019985	translesion synthesis	16
GO:0070914	UV-damage excision repair	16
GO:0042276	error-prone translesion synthesis	16
GO:0070987	error-free translesion synthesis	16
GO:0006915	apoptotic process	17
GO:0012501	programmed cell death	17
GO:0051402	neuron apoptotic process	17
GO:1904019	epithelial cell apoptotic process	17
GO:0001783	B cell apoptotic process	17
GO:0034349	glial cell apoptotic process	17
GO:0044346	fibroblast apoptotic process	17
GO:0071887	leukocyte apoptotic process	17
GO:0070242	thymocyte apoptotic process	17
GO:0070227	lymphocyte apoptotic process	17
GO:0097707	ferroptosis	17
GO:0060561	apoptotic process involved in morphogenesis	17
GO:0070231	T cell apoptotic process	17
GO:0097252	oligodendrocyte apoptotic process	17
GO:0070266	necroptotic process	17
GO:0043067	regulation of programmed cell death	18
GO:0042981	regulation of apoptotic process	18
GO:0043523	regulation of neuron apoptotic process	18
GO:0043525	positive regulation of neuron apoptotic process	18
GO:0002902	regulation of B cell apoptotic process	18
GO:0070228	regulation of lymphocyte apoptotic process	18
GO:1904035	regulation of epithelial cell apoptotic process	18
GO:2000106	regulation of leukocyte apoptotic process	18
GO:2000269	regulation of fibroblast apoptotic process	18
GO:2000271	positive regulation of fibroblast apoptotic process	18
GO:0110075	regulation of ferroptosis	18
GO:0034350	regulation of glial cell apoptotic process	18
GO:0002905	regulation of mature B cell apoptotic process	18
GO:0070232	regulation of T cell apoptotic process	18
GO:0070243	regulation of thymocyte apoptotic process	18
GO:0051239	regulation of multicellular organismal process	19
GO:0002682	regulation of immune system process	19
GO:1903524	positive regulation of blood circulation	19
GO:0050818	regulation of coagulation	19
GO:0044057	regulation of system process	19
GO:0045823	positive regulation of heart contraction	19
GO:0010460	positive regulation of heart rate	19
GO:0090257	regulation of muscle system process	19
GO:0002027	regulation of heart rate	19
GO:0002026	regulation of the force of heart contraction	19
GO:0008016	regulation of heart contraction	19
GO:0045124	regulation of bone resorption	19
GO:0006937	regulation of muscle contraction	19
GO:0003057	regulation of the force of heart contraction by chemical signal	19
GO:0043069	negative regulation of programmed cell death	20
GO:0048523	negative regulation of cellular process	20
GO:0010648	negative regulation of cell communication	20
GO:0045786	negative regulation of cell cycle	20
GO:0008285	negative regulation of cell population proliferation	20
GO:0009892	negative regulation of metabolic process	20
GO:0110076	negative regulation of ferroptosis	20
GO:0010563	negative regulation of phosphorus metabolic process	20
GO:0048662	negative regulation of smooth muscle cell proliferation	20
GO:0062014	negative regulation of small molecule metabolic process	20
GO:1901003	negative regulation of fermentation	20
GO:0030308	negative regulation of cell growth	20
GO:0045912	negative regulation of carbohydrate metabolic process	20
GO:0007006	mitochondrial membrane organization	21
GO:0016043	cellular component organization	21
GO:0007005	mitochondrion organization	21
GO:0030199	collagen fibril organization	21
GO:0061024	membrane organization	21
GO:0071824	protein-DNA complex organization	21
GO:0030198	extracellular matrix organization	21
GO:0043062	extracellular structure organization	21
GO:0045229	external encapsulating structure organization	21
GO:0032200	telomere organization	21
GO:0032392	DNA geometric change	21
GO:0071103	DNA conformation change	21
GO:0043933	protein-containing complex organization	21
GO:1901700	response to oxygen-containing compound	22
GO:1901654	response to ketone	22
GO:0009743	response to carbohydrate	22
GO:0034284	response to monosaccharide	22
GO:1901545	response to raffinose	22
GO:0032355	response to estradiol	22
GO:0033594	response to hydroxyisoflavone	22
GO:0097305	response to alcohol	22
GO:0051591	response to cAMP	22
GO:0033280	response to vitamin D	22
GO:0009749	response to glucose	22
GO:1902065	response to L-glutamate	22
GO:0010556	regulation of macromolecule biosynthetic process	23
GO:0060966	regulation of gene silencing by regulatory ncRNA	23
GO:0010468	regulation of gene expression	23
GO:1903798	regulation of miRNA processing	23
GO:1903317	regulation of protein maturation	23
GO:0070920	regulation of regulatory ncRNA processing	23
GO:0070613	regulation of protein processing	23
GO:0006446	regulation of translational initiation	23
GO:0032922	circadian regulation of gene expression	23
GO:0010755	regulation of plasminogen activation	23
GO:1900368	regulation of post-transcriptional gene silencing by regulatory ncRNA	23
GO:0060964	regulation of miRNA-mediated gene silencing	23
GO:0006810	transport	24
GO:0071985	multivesicular body sorting pathway	24
GO:0046903	secretion	24
GO:0031623	receptor internalization	24
GO:0071705	nitrogen compound transport	24
GO:0098657	import into cell	24
GO:0006897	endocytosis	24
GO:0042044	fluid transport	24
GO:0050657	nucleic acid transport	24
GO:0006833	water transport	24
GO:0006898	receptor-mediated endocytosis	24
GO:0006825	copper ion transport	24
GO:0006950	response to stress	25
GO:0006979	response to oxidative stress	25
GO:0035902	response to immobilization stress	25
GO:0009611	response to wounding	25
GO:0035966	response to topologically incorrect protein	25
GO:0002931	response to ischemia	25
GO:0006952	defense response	25
GO:0042060	wound healing	25
GO:0042594	response to starvation	25
GO:0006954	inflammatory response	25
GO:0006986	response to unfolded protein	25
GO:0009966	regulation of signal transduction	26
GO:1902531	regulation of intracellular signal transduction	26
GO:0043408	regulation of MAPK cascade	26
GO:0070372	regulation of ERK1 and ERK2 cascade	26
GO:0051896	regulation of phosphatidylinositol 3-kinase/protein kinase B signal transduction	26
GO:0043567	regulation of insulin-like growth factor receptor signaling pathway	26
GO:1901184	regulation of ERBB signaling pathway	26
GO:1903894	regulation of IRE1-mediated unfolded protein response	26
GO:0017015	regulation of transforming growth factor beta receptor signaling pathway	26
GO:0042058	regulation of epidermal growth factor receptor signaling pathway	26
GO:1900101	regulation of endoplasmic reticulum unfolded protein response	26
GO:0048871	multicellular organismal-level homeostasis	27
GO:0048872	homeostasis of number of cells	27
GO:0060249	anatomical structure homeostasis	27
GO:0002262	myeloid cell homeostasis	27
GO:0034101	erythrocyte homeostasis	27
GO:0001782	B cell homeostasis	27
GO:0001776	leukocyte homeostasis	27
GO:0002260	lymphocyte homeostasis	27
GO:0001894	tissue homeostasis	27
GO:0045453	bone resorption	27
GO:0002901	mature B cell apoptotic process	27
GO:0065009	regulation of molecular function	28
GO:0050790	regulation of catalytic activity	28
GO:0051338	regulation of transferase activity	28
GO:0043086	negative regulation of catalytic activity	28
GO:0044092	negative regulation of molecular function	28
GO:0043085	positive regulation of catalytic activity	28
GO:0043462	regulation of ATP-dependent activity	28
GO:0051341	regulation of oxidoreductase activity	28
GO:0051348	negative regulation of transferase activity	28
GO:0051347	positive regulation of transferase activity	28
GO:0051353	positive regulation of oxidoreductase activity	28
GO:0055086	nucleobase-containing small molecule metabolic process	29
GO:0009112	nucleobase metabolic process	29
GO:0015949	nucleobase-containing small molecule interconversion	29
GO:0046112	nucleobase biosynthetic process	29
GO:0006144	purine nucleobase metabolic process	29
GO:0006206	pyrimidine nucleobase metabolic process	29
GO:0009113	purine nucleobase biosynthetic process	29
GO:0046101	hypoxanthine biosynthetic process	29
GO:0046083	adenine metabolic process	29
GO:0046100	hypoxanthine metabolic process	29
GO:0048522	positive regulation of cellular process	30
GO:0043068	positive regulation of programmed cell death	30
GO:0010647	positive regulation of cell communication	30
GO:0008284	positive regulation of cell population proliferation	30
GO:0045785	positive regulation of cell adhesion	30
GO:0051130	positive regulation of cellular component organization	30
GO:0050679	positive regulation of epithelial cell proliferation	30
GO:0070665	positive regulation of leukocyte proliferation	30
GO:0022409	positive regulation of cell-cell adhesion	30
GO:2000138	positive regulation of cell proliferation involved in heart morphogenesis	30
GO:0048518	positive regulation of biological process	31
GO:0023052	signaling	31
GO:0097006	regulation of plasma lipoprotein particle levels	31
GO:0050792	regulation of viral process	31
GO:0023056	positive regulation of signaling	31
GO:0048524	positive regulation of viral process	31
GO:0002684	positive regulation of immune system process	31
GO:1903902	positive regulation of viral life cycle	31
GO:1903772	regulation of viral budding via host ESCRT complex	31
GO:1903774	positive regulation of viral budding via host ESCRT complex	31
GO:0048856	anatomical structure development	32
GO:0032502	developmental process	32
GO:0061061	muscle structure development	32
GO:0048729	tissue morphogenesis	32
GO:0002009	morphogenesis of an epithelium	32
GO:0060322	head development	32
GO:0003159	morphogenesis of an endothelium	32
GO:1905069	allantois development	32
GO:0031099	regeneration	32
GO:0021700	developmental maturation	32
GO:0009967	positive regulation of signal transduction	33
GO:1902533	positive regulation of intracellular signal transduction	33
GO:2001235	positive regulation of apoptotic signaling pathway	33
GO:2001244	positive regulation of intrinsic apoptotic signaling pathway	33
GO:0090100	positive regulation of transmembrane receptor protein serine/threonine kinase signaling pathway	33
GO:2001238	positive regulation of extrinsic apoptotic signaling pathway	33
GO:1901186	positive regulation of ERBB signaling pathway	33
GO:0043410	positive regulation of MAPK cascade	33
GO:0070374	positive regulation of ERK1 and ERK2 cascade	33
GO:0051897	positive regulation of phosphatidylinositol 3-kinase/protein kinase B signal transduction	33
GO:0045595	regulation of cell differentiation	34
GO:0060284	regulation of cell development	34
GO:0045598	regulation of fat cell differentiation	34
GO:0030856	regulation of epithelial cell differentiation	34
GO:0045604	regulation of epidermal cell differentiation	34
GO:1901329	regulation of odontoblast differentiation	34
GO:0045616	regulation of keratinocyte differentiation	34
GO:0051153	regulation of striated muscle cell differentiation	34
GO:0045599	negative regulation of fat cell differentiation	34
GO:2001234	negative regulation of apoptotic signaling pathway	35
GO:2001243	negative regulation of intrinsic apoptotic signaling pathway	35
GO:1902042	negative regulation of extrinsic apoptotic signaling pathway via death domain receptors	35
GO:2001237	negative regulation of extrinsic apoptotic signaling pathway	35
GO:1902230	negative regulation of intrinsic apoptotic signaling pathway in response to DNA damage	35
GO:1902254	negative regulation of intrinsic apoptotic signaling pathway by p53 class mediator	35
GO:1902166	negative regulation of intrinsic apoptotic signaling pathway in response to DNA damage by p53 class mediator	35
GO:1903298	negative regulation of hypoxia-induced intrinsic apoptotic signaling pathway	35
GO:1901029	negative regulation of mitochondrial outer membrane permeabilization involved in apoptotic signaling pathway	35
GO:0044706	multi-multicellular organism process	36
GO:0001503	ossification	36
GO:0032501	multicellular organismal process	36
GO:0007610	behavior	36
GO:0048771	tissue remodeling	36
GO:0050817	coagulation	36
GO:0022404	molting cycle process	36
GO:0036075	replacement ossification	36
GO:0007625	grooming behavior	36
GO:0006029	proteoglycan metabolic process	37
GO:0009100	glycoprotein metabolic process	37
GO:0030201	heparan sulfate proteoglycan metabolic process	37
GO:0030202	heparin proteoglycan metabolic process	37
GO:0030166	proteoglycan biosynthetic process	37
GO:0015012	heparan sulfate proteoglycan biosynthetic process	37
GO:0030210	heparin proteoglycan biosynthetic process	37
GO:0030209	dermatan sulfate proteoglycan catabolic process	37
GO:0005976	polysaccharide metabolic process	38
GO:0005977	glycogen metabolic process	38
GO:0044042	glucan metabolic process	38
GO:0000272	polysaccharide catabolic process	38
GO:0005980	glycogen catabolic process	38
GO:0009251	glucan catabolic process	38
GO:0005978	glycogen biosynthetic process	38
GO:0009250	glucan biosynthetic process	38
GO:0022402	cell cycle process	39
GO:0000278	mitotic cell cycle	39
GO:0044772	mitotic cell cycle phase transition	39
GO:0044770	cell cycle phase transition	39
GO:0090399	replicative senescence	39
GO:1903047	mitotic cell cycle process	39
GO:0044843	cell cycle G1/S phase transition	39
GO:0000082	G1/S transition of mitotic cell cycle	39
GO:0033554	cellular response to stress	40
GO:0006974	DNA damage response	40
GO:0042149	cellular response to glucose starvation	40
GO:0035967	cellular response to topologically incorrect protein	40
GO:0034620	cellular response to unfolded protein	40
GO:0034976	response to endoplasmic reticulum stress	40
GO:0009267	cellular response to starvation	40
GO:0090398	cellular senescence	40
GO:0009893	positive regulation of metabolic process	41
GO:0009896	positive regulation of catabolic process	41
GO:2000379	positive regulation of reactive oxygen species metabolic process	41
GO:0042327	positive regulation of phosphorylation	41
GO:0045937	positive regulation of phosphate metabolic process	41
GO:0010562	positive regulation of phosphorus metabolic process	41
GO:0045913	positive regulation of carbohydrate metabolic process	41
GO:0034250	positive regulation of amide metabolic process	41
GO:2001233	regulation of apoptotic signaling pathway	42
GO:2001236	regulation of extrinsic apoptotic signaling pathway	42
GO:1902041	regulation of extrinsic apoptotic signaling pathway via death domain receptors	42
GO:2001242	regulation of intrinsic apoptotic signaling pathway	42
GO:1902253	regulation of intrinsic apoptotic signaling pathway by p53 class mediator	42
GO:1902229	regulation of intrinsic apoptotic signaling pathway in response to DNA damage	42
GO:1903297	regulation of hypoxia-induced intrinsic apoptotic signaling pathway	42
GO:1902165	regulation of intrinsic apoptotic signaling pathway in response to DNA damage by p53 class mediator	42
GO:0048732	gland development	43
GO:0048513	animal organ development	43
GO:0001890	placenta development	43
GO:0043588	skin development	43
GO:0060538	skeletal muscle organ development	43
GO:0030879	mammary gland development	43
GO:0007517	muscle organ development	43
GO:0031100	animal organ regeneration	43
GO:0006140	regulation of nucleotide metabolic process	44
GO:1900542	regulation of purine nucleotide metabolic process	44
GO:0030811	regulation of nucleotide catabolic process	44
GO:1903578	regulation of ATP metabolic process	44
GO:0033121	regulation of purine nucleotide catabolic process	44
GO:0006110	regulation of glycolytic process	44
GO:0043456	regulation of pentose-phosphate shunt	44
GO:0010510	regulation of pyruvate decarboxylation to acetyl-CoA	44
GO:0033673	negative regulation of kinase activity	45
GO:0001933	negative regulation of protein phosphorylation	45
GO:0050732	negative regulation of peptidyl-tyrosine phosphorylation	45
GO:0006469	negative regulation of protein kinase activity	45
GO:0071901	negative regulation of protein serine/threonine kinase activity	45
GO:1904030	negative regulation of cyclin-dependent protein kinase activity	45
GO:0043407	negative regulation of MAP kinase activity	45
GO:0061099	negative regulation of protein tyrosine kinase activity	45
GO:0050878	regulation of body fluid levels	46
GO:0065008	regulation of biological quality	46
GO:0090559	regulation of membrane permeability	46
GO:1905710	positive regulation of membrane permeability	46
GO:0007599	hemostasis	46
GO:0051881	regulation of mitochondrial membrane potential	46
GO:1905709	negative regulation of membrane permeability	46
GO:0051899	membrane depolarization	46
GO:0043549	regulation of kinase activity	47
GO:0001932	regulation of protein phosphorylation	47
GO:0050730	regulation of peptidyl-tyrosine phosphorylation	47
GO:0045859	regulation of protein kinase activity	47
GO:0071900	regulation of protein serine/threonine kinase activity	47
GO:0043405	regulation of MAP kinase activity	47
GO:0000079	regulation of cyclin-dependent protein serine/threonine kinase activity	47
GO:0061097	regulation of protein tyrosine kinase activity	47
GO:0005996	monosaccharide metabolic process	48
GO:0006006	glucose metabolic process	48
GO:0019318	hexose metabolic process	48
GO:0006000	fructose metabolic process	48
GO:0046364	monosaccharide biosynthetic process	48
GO:0006094	gluconeogenesis	48
GO:0019319	hexose biosynthetic process	48
GO:0042026	protein refolding	49
GO:0051084	'de novo' post-translational protein folding	49
GO:0006458	'de novo' protein folding	49
GO:0009059	macromolecule biosynthetic process	49
GO:0010467	gene expression	49
GO:0031638	zymogen activation	49
GO:0031639	plasminogen activation	49
GO:0043066	negative regulation of apoptotic process	50
GO:2000107	negative regulation of leukocyte apoptotic process	50
GO:0043524	negative regulation of neuron apoptotic process	50
GO:1904036	negative regulation of epithelial cell apoptotic process	50
GO:0070229	negative regulation of lymphocyte apoptotic process	50
GO:0002903	negative regulation of B cell apoptotic process	50
GO:0002906	negative regulation of mature B cell apoptotic process	50
GO:0071495	cellular response to endogenous stimulus	51
GO:0070848	response to growth factor	51
GO:0071559	response to transforming growth factor beta	51
GO:0036119	response to platelet-derived growth factor	51
GO:0071774	response to fibroblast growth factor	51
GO:0071363	cellular response to growth factor stimulus	51
GO:0071560	cellular response to transforming growth factor beta stimulus	51
GO:0097345	mitochondrial outer membrane permeabilization	52
GO:0046902	regulation of mitochondrial membrane permeability	52
GO:0035794	positive regulation of mitochondrial membrane permeability	52
GO:1902686	mitochondrial outer membrane permeabilization involved in programmed cell death	52
GO:1902108	regulation of mitochondrial membrane permeability involved in apoptotic process	52
GO:1902110	positive regulation of mitochondrial membrane permeability involved in apoptotic process	52
GO:0035795	negative regulation of mitochondrial membrane permeability	52
GO:0060562	epithelial tube morphogenesis	53
GO:0072175	epithelial tube formation	53
GO:0061154	endothelial tube morphogenesis	53
GO:0001838	embryonic epithelial tube formation	53
GO:0001843	neural tube closure	53
GO:0014020	primary neural tube formation	53
GO:0001841	neural tube formation	53
GO:0022008	neurogenesis	54
GO:0048699	generation of neurons	54
GO:0042063	gliogenesis	54
GO:0030182	neuron differentiation	54
GO:0048667	cell morphogenesis involved in neuron differentiation	54
GO:0031175	neuron projection development	54
GO:0048813	dendrite morphogenesis	54
GO:0045980	negative regulation of nucleotide metabolic process	55
GO:1900543	negative regulation of purine nucleotide metabolic process	55
GO:1905856	negative regulation of pentose-phosphate shunt	55
GO:0033122	negative regulation of purine nucleotide catabolic process	55
GO:0030812	negative regulation of nucleotide catabolic process	55
GO:1903579	negative regulation of ATP metabolic process	55
GO:0045820	negative regulation of glycolytic process	55
GO:0008217	regulation of blood pressure	56
GO:0003013	circulatory system process	56
GO:0008015	blood circulation	56
GO:0003015	heart process	56
GO:0003018	vascular process in circulatory system	56
GO:0003014	renal system process	56
GO:0060047	heart contraction	56
GO:0046649	lymphocyte activation	57
GO:0042113	B cell activation	57
GO:0046651	lymphocyte proliferation	57
GO:0045321	leukocyte activation	57
GO:0042100	B cell proliferation	57
GO:0042110	T cell activation	57
GO:0002285	lymphocyte activation involved in immune response	57
GO:0043436	oxoacid metabolic process	58
GO:0019852	L-ascorbic acid metabolic process	58
GO:0019752	carboxylic acid metabolic process	58
GO:0006090	pyruvate metabolic process	58
GO:0032787	monocarboxylic acid metabolic process	58
GO:0000098	sulfur amino acid catabolic process	58
GO:0009058	biosynthetic process	59
GO:0043094	metabolic compound salvage	59
GO:0072522	purine-containing compound biosynthetic process	59
GO:0072528	pyrimidine-containing compound biosynthetic process	59
GO:0046184	aldehyde biosynthetic process	59
GO:0120255	olefinic compound biosynthetic process	59
GO:0016310	phosphorylation	60
GO:0018212	peptidyl-tyrosine modification	60
GO:0018209	peptidyl-serine modification	60
GO:0006468	protein phosphorylation	60
GO:0018108	peptidyl-tyrosine phosphorylation	60
GO:0018105	peptidyl-serine phosphorylation	60
GO:0048545	response to steroid hormone	61
GO:0031960	response to corticosteroid	61
GO:0032570	response to progesterone	61
GO:0051384	response to glucocorticoid	61
GO:0051412	response to corticosterone	61
GO:0071548	response to dexamethasone	61
GO:0043207	response to external biotic stimulus	62
GO:0002237	response to molecule of bacterial origin	62
GO:0009617	response to bacterium	62
GO:0051707	response to other organism	62
GO:0032496	response to lipopolysaccharide	62
GO:0032497	detection of lipopolysaccharide	62
GO:0009888	tissue development	63
GO:0060429	epithelium development	63
GO:0061448	connective tissue development	63
GO:0060537	muscle tissue development	63
GO:0014706	striated muscle tissue development	63
GO:0008544	epidermis development	63
GO:0030855	epithelial cell differentiation	64
GO:0009913	epidermal cell differentiation	64
GO:0002065	columnar/cuboidal epithelial cell differentiation	64
GO:0070365	hepatocyte differentiation	64
GO:0030216	keratinocyte differentiation	64
GO:0060574	intestinal epithelial cell maturation	64
GO:0031570	DNA integrity checkpoint signaling	65
GO:0000075	cell cycle checkpoint signaling	65
GO:0000077	DNA damage checkpoint signaling	65
GO:0044773	mitotic DNA damage checkpoint signaling	65
GO:0044819	mitotic G1/S transition checkpoint signaling	65
GO:0031571	mitotic G1 DNA damage checkpoint signaling	65
GO:0010557	positive regulation of macromolecule biosynthetic process	66
GO:0010628	positive regulation of gene expression	66
GO:2000573	positive regulation of DNA biosynthetic process	66
GO:0010575	positive regulation of vascular endothelial growth factor production	66
GO:1903319	positive regulation of protein maturation	66
GO:0010954	positive regulation of protein processing	66
GO:2000147	positive regulation of cell motility	67
GO:0030335	positive regulation of cell migration	67
GO:0010595	positive regulation of endothelial cell migration	67
GO:1905322	positive regulation of mesenchymal stem cell migration	67
GO:1905320	regulation of mesenchymal stem cell migration	67
GO:0060754	positive regulation of mast cell chemotaxis	67
GO:0051054	positive regulation of DNA metabolic process	68
GO:0051254	positive regulation of RNA metabolic process	68
GO:2000630	positive regulation of miRNA metabolic process	68
GO:0045740	positive regulation of DNA replication	68
GO:0032077	positive regulation of deoxyribonuclease activity	68
GO:1900264	positive regulation of DNA-directed DNA polymerase activity	68
GO:0048878	chemical homeostasis	69
GO:0050801	monoatomic ion homeostasis	69
GO:0042593	glucose homeostasis	69
GO:0033500	carbohydrate homeostasis	69
GO:0098771	inorganic ion homeostasis	69
GO:0001678	intracellular glucose homeostasis	69
GO:0051052	regulation of DNA metabolic process	70
GO:0051252	regulation of RNA metabolic process	70
GO:2000628	regulation of miRNA metabolic process	70
GO:0006275	regulation of DNA replication	70
GO:0006282	regulation of DNA repair	70
GO:0090329	regulation of DNA-templated DNA replication	70
GO:0045893	positive regulation of DNA-templated transcription	71
GO:1902680	positive regulation of RNA biosynthetic process	71
GO:0045944	positive regulation of transcription by RNA polymerase II	71
GO:1902895	positive regulation of miRNA transcription	71
GO:2000144	positive regulation of DNA-templated transcription initiation	71
GO:0060261	positive regulation of transcription initiation by RNA polymerase II	71
GO:0051246	regulation of protein metabolic process	72
GO:0031399	regulation of protein modification process	72
GO:0030162	regulation of proteolysis	72
GO:0042176	regulation of protein catabolic process	72
GO:0032803	regulation of low-density lipoprotein particle receptor catabolic process	72
GO:0052548	regulation of endopeptidase activity	72
GO:0022607	cellular component assembly	73
GO:0140112	extracellular vesicle biogenesis	73
GO:0044085	cellular component biogenesis	73
GO:0097734	extracellular exosome biogenesis	73
GO:0071971	extracellular exosome assembly	73
GO:0002159	desmosome assembly	73
GO:0072594	establishment of protein localization to organelle	74
GO:0051234	establishment of localization	74
GO:0051179	localization	74
GO:0045184	establishment of protein localization	74
GO:0072655	establishment of protein localization to mitochondrion	74
GO:0072666	establishment of protein localization to vacuole	74
GO:0019693	ribose phosphate metabolic process	75
GO:0030388	fructose 1,6-bisphosphate metabolic process	75
GO:0006002	fructose 6-phosphate metabolic process	75
GO:0051156	glucose 6-phosphate metabolic process	75
GO:0019682	glyceraldehyde-3-phosphate metabolic process	75
GO:0046032	ADP catabolic process	76
GO:0006096	glycolytic process	76
GO:0061615	glycolytic process through fructose-6-phosphate	76
GO:0061620	glycolytic process through glucose-6-phosphate	76
GO:0061621	canonical glycolysis	76
GO:0051716	cellular response to stimulus	77
GO:0104004	cellular response to environmental stimulus	77
GO:0031669	cellular response to nutrient levels	77
GO:0071460	cellular response to cell-matrix adhesion	77
GO:0071216	cellular response to biotic stimulus	77
GO:0050896	response to stimulus	78
GO:0009719	response to endogenous stimulus	78
GO:0031667	response to nutrient levels	78
GO:0014823	response to activity	78
GO:0009612	response to mechanical stimulus	78
GO:0060326	cell chemotaxis	79
GO:0006935	chemotaxis	79
GO:0050918	positive chemotaxis	79
GO:0042330	taxis	79
GO:0040011	locomotion	79
GO:0048519	negative regulation of biological process	80
GO:0048585	negative regulation of response to stimulus	80
GO:0023057	negative regulation of signaling	80
GO:0051241	negative regulation of multicellular organismal process	80
GO:2000242	negative regulation of reproductive process	80
GO:0023051	regulation of signaling	81
GO:0048583	regulation of response to stimulus	81
GO:0040012	regulation of locomotion	81
GO:0080134	regulation of response to stress	81
GO:0090287	regulation of cellular response to growth factor stimulus	81
GO:0046697	decidualization	82
GO:0007566	embryo implantation	82
GO:0007565	female pregnancy	82
GO:0060135	maternal process involved in female pregnancy	82
GO:0001893	maternal placenta development	82
GO:0071478	cellular response to radiation	83
GO:0034644	cellular response to UV	83
GO:0071482	cellular response to light stimulus	83
GO:0071494	cellular response to UV-C	83
GO:0071480	cellular response to gamma radiation	83
GO:0051247	positive regulation of protein metabolic process	84
GO:1902993	positive regulation of amyloid precursor protein catabolic process	84
GO:0045862	positive regulation of proteolysis	84
GO:0045732	positive regulation of protein catabolic process	84
GO:1905247	positive regulation of aspartic-type peptidase activity	84
GO:0032103	positive regulation of response to external stimulus	85
GO:0050920	regulation of chemotaxis	85
GO:0050926	regulation of positive chemotaxis	85
GO:0050921	positive regulation of chemotaxis	85
GO:0050927	positive regulation of positive chemotaxis	85
GO:0035239	tube morphogenesis	86
GO:0048514	blood vessel morphogenesis	86
GO:0001525	angiogenesis	86
GO:0061042	vascular wound healing	86
GO:0060055	angiogenesis involved in wound healing	86
GO:0046660	female sex differentiation	87
GO:0048608	reproductive structure development	87
GO:0046545	development of primary female sexual characteristics	87
GO:0001541	ovarian follicle development	87
GO:0008585	female gonad development	87
GO:0001657	ureteric bud development	88
GO:0072164	mesonephric tubule development	88
GO:0072163	mesonephric epithelium development	88
GO:0061209	cell proliferation involved in mesonephros development	88
GO:0072138	mesenchymal cell proliferation involved in ureteric bud development	88
GO:2000026	regulation of multicellular organismal development	89
GO:0045766	positive regulation of angiogenesis	89
GO:1901342	regulation of vasculature development	89
GO:0045765	regulation of angiogenesis	89
GO:0061043	regulation of vascular wound healing	89
GO:0016477	cell migration	90
GO:0050900	leukocyte migration	90
GO:1905319	mesenchymal stem cell migration	90
GO:0043542	endothelial cell migration	90
GO:0002376	immune system process	90
GO:0046365	monosaccharide catabolic process	91
GO:0033499	galactose catabolic process via UDP-galactose, Leloir pathway	91
GO:0006007	glucose catabolic process	91
GO:0019320	hexose catabolic process	91
GO:0050793	regulation of developmental process	92
GO:0040008	regulation of growth	92
GO:0045682	regulation of epidermis development	92
GO:0022603	regulation of anatomical structure morphogenesis	92
GO:0000730	DNA recombinase assembly	93
GO:0065004	protein-DNA complex assembly	93
GO:0090735	DNA repair complex assembly	93
GO:0065003	protein-containing complex assembly	93
GO:0045597	positive regulation of cell differentiation	94
GO:0010720	positive regulation of cell development	94
GO:0010718	positive regulation of epithelial to mesenchymal transition	94
GO:0014042	positive regulation of neuron maturation	94
GO:1903532	positive regulation of secretion by cell	95
GO:0045921	positive regulation of exocytosis	95
GO:1903541	regulation of exosomal secretion	95
GO:1903543	positive regulation of exosomal secretion	95
GO:0051049	regulation of transport	96
GO:0043269	regulation of monoatomic ion transport	96
GO:0044070	regulation of monoatomic anion transport	96
GO:0010959	regulation of metal ion transport	96
GO:0009968	negative regulation of signal transduction	97
GO:1902532	negative regulation of intracellular signal transduction	97
GO:0030178	negative regulation of Wnt signaling pathway	97
GO:0090090	negative regulation of canonical Wnt signaling pathway	97
GO:0003007	heart morphogenesis	98
GO:0003209	cardiac atrium morphogenesis	98
GO:0060317	cardiac epithelial to mesenchymal transition	98
GO:0003278	apoptotic process involved in heart morphogenesis	98
GO:2000645	negative regulation of receptor catabolic process	99
GO:0051248	negative regulation of protein metabolic process	99
GO:0031400	negative regulation of protein modification process	99
GO:0032804	negative regulation of low-density lipoprotein particle receptor catabolic process	99
GO:0034766	negative regulation of monoatomic ion transmembrane transport	100
GO:0010522	regulation of calcium ion transport into cytosol	100
GO:1904063	negative regulation of cation transmembrane transport	100
GO:0010523	negative regulation of calcium ion transport into cytosol	100
GO:0002326	B cell lineage commitment	101
GO:0030183	B cell differentiation	101
GO:0030098	lymphocyte differentiation	101
GO:0046632	alpha-beta T cell differentiation	101
GO:0048589	developmental growth	102
GO:0040007	growth	102
GO:0035264	multicellular organism growth	102
GO:0035265	organ growth	102
GO:0003012	muscle system process	103
GO:0006936	muscle contraction	103
GO:0060048	cardiac muscle contraction	103
GO:0006941	striated muscle contraction	103
GO:0051651	maintenance of location in cell	104
GO:0072595	maintenance of protein localization in organelle	104
GO:0032507	maintenance of protein location in cell	104
GO:0072656	maintenance of protein location in mitochondrion	104
GO:0032469	endoplasmic reticulum calcium ion homeostasis	105
GO:0030003	intracellular monoatomic cation homeostasis	105
GO:0032471	negative regulation of endoplasmic reticulum calcium ion concentration	105
GO:0006878	intracellular copper ion homeostasis	105
GO:0016032	viral process	106
GO:0039702	viral budding via host ESCRT complex	106
GO:0019058	viral life cycle	106
GO:0046755	viral budding	106
GO:0009261	ribonucleotide catabolic process	107
GO:0006204	IMP catabolic process	107
GO:0006196	AMP catabolic process	107
GO:0005975	carbohydrate metabolic process	108
GO:0044238	primary metabolic process	108
GO:0008202	steroid metabolic process	108
GO:0043096	purine nucleobase salvage	109
GO:0043101	purine-containing compound salvage	109
GO:0043103	hypoxanthine salvage	109
GO:0019538	protein metabolic process	110
GO:0032799	low-density lipoprotein receptor particle metabolic process	110
GO:0032802	low-density lipoprotein particle receptor catabolic process	110
GO:0009712	catechol-containing compound metabolic process	111
GO:0006584	catecholamine metabolic process	111
GO:0042417	dopamine metabolic process	111
GO:0046390	ribose phosphate biosynthetic process	112
GO:0046385	deoxyribose phosphate biosynthetic process	112
GO:0046166	glyceraldehyde-3-phosphate biosynthetic process	112
GO:0062197	cellular response to chemical stress	113
GO:0034599	cellular response to oxidative stress	113
GO:0071500	cellular response to nitrosative stress	113
GO:0071384	cellular response to corticosteroid stimulus	114
GO:0071383	cellular response to steroid hormone stimulus	114
GO:0071385	cellular response to glucocorticoid stimulus	114
GO:0010543	regulation of platelet activation	115
GO:0050865	regulation of cell activation	115
GO:0090330	regulation of platelet aggregation	115
GO:0002694	regulation of leukocyte activation	116
GO:0050864	regulation of B cell activation	116
GO:0051249	regulation of lymphocyte activation	116
GO:0007519	skeletal muscle tissue development	117
GO:0035914	skeletal muscle cell differentiation	117
GO:0098528	skeletal muscle fiber differentiation	117
GO:0010604	positive regulation of macromolecule metabolic process	118
GO:0009891	positive regulation of biosynthetic process	118
GO:0032075	positive regulation of nuclease activity	118
GO:0019725	cellular homeostasis	119
GO:0055082	intracellular chemical homeostasis	119
GO:0046716	muscle cell cellular homeostasis	119
GO:0050891	multicellular organismal-level water homeostasis	120
GO:0003091	renal water homeostasis	120
GO:0070295	renal water absorption	120
GO:0001942	hair follicle development	121
GO:0022405	hair cycle process	121
GO:0048820	hair follicle maturation	121
GO:0051093	negative regulation of developmental process	122
GO:1905178	regulation of cardiac muscle tissue regeneration	122
GO:1905179	negative regulation of cardiac muscle tissue regeneration	122
GO:1905764	regulation of protection from non-homologous end joining at telomere	123
GO:1904506	negative regulation of telomere maintenance in response to DNA damage	123
GO:1905765	negative regulation of protection from non-homologous end joining at telomere	123
GO:0061041	regulation of wound healing	124
GO:1903034	regulation of response to wounding	124
GO:0030193	regulation of blood coagulation	124
GO:0007589	body fluid secretion	125
GO:0007595	lactation	125
GO:0070254	mucus secretion	125
GO:0006839	mitochondrial transport	126
GO:0051169	nuclear transport	126
GO:0006913	nucleocytoplasmic transport	126
GO:0035296	regulation of tube diameter	127
GO:0042311	vasodilation	127
GO:0097746	blood vessel diameter maintenance	127
GO:0044419	biological process involved in interspecies interaction between organisms	128
GO:0051701	biological process involved in interaction with host	128
GO:0044403	biological process involved in symbiotic interaction	128
GO:0048511	rhythmic process	129
GO:0042698	ovulation cycle	129
GO:0007623	circadian rhythm	129
GO:0000956	nuclear-transcribed mRNA catabolic process	130
GO:0000288	nuclear-transcribed mRNA catabolic process, deadenylation-dependent decay	130
GO:0000289	nuclear-transcribed mRNA poly(A) tail shortening	130
GO:0051222	positive regulation of protein transport	131
GO:2000395	regulation of ubiquitin-dependent endocytosis	131
GO:2000397	positive regulation of ubiquitin-dependent endocytosis	131
GO:0030888	regulation of B cell proliferation	132
GO:0050670	regulation of lymphocyte proliferation	132
GO:0050871	positive regulation of B cell activation	132
GO:0140271	hexose import across plasma membrane	133
GO:0098704	carbohydrate import across plasma membrane	133
GO:0098708	D-glucose import across plasma membrane	133
GO:0009154	purine ribonucleotide catabolic process	134
GO:0019677	NAD+ catabolic process	134
GO:0019637	organophosphate metabolic process	135
GO:0006796	phosphate-containing compound metabolic process	135
GO:0044283	small molecule biosynthetic process	136
GO:0044272	sulfur compound biosynthetic process	136
GO:0006023	aminoglycan biosynthetic process	137
GO:0006024	glycosaminoglycan biosynthetic process	137
GO:0030203	glycosaminoglycan metabolic process	138
GO:0006022	aminoglycan metabolic process	138
GO:0034614	cellular response to reactive oxygen species	139
GO:0070301	cellular response to hydrogen peroxide	139
GO:0009605	response to external stimulus	140
GO:0009607	response to biotic stimulus	140
GO:0000302	response to reactive oxygen species	141
GO:0042542	response to hydrogen peroxide	141
GO:1990169	stress response to copper ion	142
GO:0010273	detoxification of copper ion	142
GO:0080135	regulation of cellular response to stress	143
GO:1905897	regulation of response to endoplasmic reticulum stress	143
GO:0010821	regulation of mitochondrion organization	144
GO:0090199	regulation of release of cytochrome c from mitochondria	144
GO:0030334	regulation of cell migration	145
GO:2000145	regulation of cell motility	145
GO:0034762	regulation of transmembrane transport	146
GO:0043271	negative regulation of monoatomic ion transport	146
GO:0042446	hormone biosynthetic process	147
GO:0006700	C21-steroid hormone biosynthetic process	147
GO:0043434	response to peptide hormone	148
GO:0032868	response to insulin	148
GO:0045934	negative regulation of nucleobase-containing compound metabolic process	149
GO:0051253	negative regulation of RNA metabolic process	149
GO:0048646	anatomical structure formation involved in morphogenesis	150
GO:0009653	anatomical structure morphogenesis	150
GO:0009887	animal organ morphogenesis	151
GO:0022612	gland morphogenesis	151
GO:0051050	positive regulation of transport	152
GO:0051047	positive regulation of secretion	152
GO:0035148	tube formation	153
GO:0060606	tube closure	153
GO:0046305	alkanesulfonate biosynthetic process	154
GO:0042412	taurine biosynthetic process	154
GO:0098868	bone growth	155
GO:0003416	endochondral bone growth	155
GO:0140962	multicellular organismal-level chemical homeostasis	156
GO:0060586	multicellular organismal-level iron ion homeostasis	156
GO:0014013	regulation of gliogenesis	157
GO:0050767	regulation of neurogenesis	157
GO:0014015	positive regulation of gliogenesis	158
GO:0050769	positive regulation of neurogenesis	158
GO:0044093	positive regulation of molecular function	159
GO:0043388	positive regulation of DNA binding	159
GO:1901990	regulation of mitotic cell cycle phase transition	160
GO:2000045	regulation of G1/S transition of mitotic cell cycle	160
GO:0030100	regulation of endocytosis	161
GO:0002091	negative regulation of receptor internalization	161
GO:0036257	multivesicular body organization	162
GO:0036258	multivesicular body assembly	162
GO:0032511	late endosome to vacuole transport via multivesicular body sorting pathway	163
GO:0043328	protein transport to vacuole involved in ubiquitin-dependent protein catabolic process via the multivesicular body sorting pathway	163
GO:0015031	protein transport	164
GO:0034436	glycoprotein transport	164
GO:0050658	RNA transport	165
GO:0051028	mRNA transport	165
GO:0032940	secretion by cell	166
GO:1990182	exosomal secretion	166
GO:0070922	RISC complex assembly	167
GO:0098795	global gene silencing by mRNA cleavage	167
GO:0033036	macromolecule localization	168
GO:0006403	RNA localization	168
GO:0030890	positive regulation of B cell proliferation	169
GO:0050671	positive regulation of lymphocyte proliferation	169
GO:0045185	maintenance of protein location	170
GO:0070585	protein localization to mitochondrion	170
GO:0006139	nucleobase-containing compound metabolic process	171
GO:0034404	nucleobase-containing small molecule biosynthetic process	172
GO:0034656	nucleobase-containing small molecule catabolic process	173
GO:0034655	nucleobase-containing compound catabolic process	174
GO:0034654	nucleobase-containing compound biosynthetic process	175
GO:0044282	small molecule catabolic process	176
GO:1901137	carbohydrate derivative biosynthetic process	177
GO:0043170	macromolecule metabolic process	178
GO:1901659	glycosyl compound biosynthetic process	179
GO:0016052	carbohydrate catabolic process	180
GO:0016051	carbohydrate biosynthetic process	181
GO:0000271	polysaccharide biosynthetic process	182
GO:0046835	carbohydrate phosphorylation	183
GO:0046434	organophosphate catabolic process	184
GO:0090407	organophosphate biosynthetic process	185
GO:0046386	deoxyribose phosphate catabolic process	186
GO:0030163	protein catabolic process	187
GO:0120178	steroid hormone biosynthetic process	188
GO:0008219	cell death	189
GO:0001775	cell activation	190
GO:0071840	cellular component organization or biogenesis	191
GO:0009057	macromolecule catabolic process	192
GO:0071456	cellular response to hypoxia	193
GO:0071214	cellular response to abiotic stimulus	194
GO:0071476	cellular hypotonic response	195
GO:0061718	glucose catabolic process to pyruvate	196
GO:0006971	hypotonic response	197
GO:0072734	cellular response to staurosporine	198
GO:0008637	apoptotic mitochondrial changes	199
GO:0043065	positive regulation of apoptotic process	200
GO:0032879	regulation of localization	201
GO:0009725	response to hormone	202
GO:0009746	response to hexose	203
GO:0072733	response to staurosporine	204
GO:1904627	response to phorbol 13-acetate 12-myristate	205
GO:0045930	negative regulation of mitotic cell cycle	206
GO:0051094	positive regulation of developmental process	207
GO:0045935	positive regulation of nucleobase-containing compound metabolic process	208
GO:0051240	positive regulation of multicellular organismal process	209
GO:0048584	positive regulation of response to stimulus	210
GO:0040017	positive regulation of locomotion	211
GO:0090200	positive regulation of release of cytochrome c from mitochondria	212
GO:0032946	positive regulation of mononuclear cell proliferation	213
GO:0045807	positive regulation of endocytosis	214
GO:1900046	regulation of hemostasis	215
GO:0042592	homeostatic process	216
GO:0055080	monoatomic cation homeostasis	217
GO:0060213	positive regulation of nuclear-transcribed mRNA poly(A) tail shortening	218
GO:0001934	positive regulation of protein phosphorylation	219
GO:1904018	positive regulation of vasculature development	220
GO:0045936	negative regulation of phosphate metabolic process	221
GO:0042326	negative regulation of phosphorylation	222
GO:0042325	regulation of phosphorylation	223
GO:0007596	blood coagulation	224
GO:0035150	regulation of tube size	225
GO:0045926	negative regulation of growth	226
GO:0044703	multi-organism reproductive process	227
GO:0022414	reproductive process	228
GO:0071477	cellular hypotonic salinity response	229
GO:0007548	sex differentiation	230
GO:1903551	regulation of extracellular exosome assembly	231
GO:1903553	positive regulation of extracellular exosome assembly	232
GO:0071549	cellular response to dexamethasone stimulus	233
GO:0051236	establishment of RNA localization	234
GO:0034109	homotypic cell-cell adhesion	235
GO:0051235	maintenance of location	236
GO:0070527	platelet aggregation	237
GO:2000134	negative regulation of G1/S transition of mitotic cell cycle	238
GO:0042539	hypotonic salinity response	239

## Sheet: 6 - PANTHER_500
GOID	Description	Cluster
GO:0009117	nucleotide metabolic process	1	Nucleotide metabolism; Purine and Pyrimidine Nucleoside Metabolic Pathways
GO:0006753	nucleoside phosphate metabolic process	1
GO:0009132	nucleoside diphosphate metabolic process	1
GO:0009185	ribonucleoside diphosphate metabolic process	1
GO:0009135	purine nucleoside diphosphate metabolic process	1
GO:0006163	purine nucleotide metabolic process	1
GO:0009141	nucleoside triphosphate metabolic process	1
GO:0009144	purine nucleoside triphosphate metabolic process	1
GO:0046496	nicotinamide nucleotide metabolic process	1
GO:0009123	nucleoside monophosphate metabolic process	1
GO:0009126	purine nucleoside monophosphate metabolic process	1
GO:0006220	pyrimidine nucleotide metabolic process	1
GO:0009262	deoxyribonucleotide metabolic process	1
GO:0009200	deoxyribonucleoside triphosphate metabolic process	1
GO:0009147	pyrimidine nucleoside triphosphate metabolic process	1
GO:0009129	pyrimidine nucleoside monophosphate metabolic process	1
GO:0009225	nucleotide-sugar metabolic process	1
GO:1901293	nucleoside phosphate biosynthetic process	1
GO:0009165	nucleotide biosynthetic process	1
GO:0009124	nucleoside monophosphate biosynthetic process	1
GO:0009127	purine nucleoside monophosphate biosynthetic process	1
GO:0009133	nucleoside diphosphate biosynthetic process	1
GO:0009156	ribonucleoside monophosphate biosynthetic process	1
GO:0009188	ribonucleoside diphosphate biosynthetic process	1
GO:0009136	purine nucleoside diphosphate biosynthetic process	1
GO:0009157	deoxyribonucleoside monophosphate biosynthetic process	1
GO:0043173	nucleotide salvage	1
GO:0009148	pyrimidine nucleoside triphosphate biosynthetic process	1
GO:0009142	nucleoside triphosphate biosynthetic process	1
GO:0009130	pyrimidine nucleoside monophosphate biosynthetic process	1
GO:0009189	deoxyribonucleoside diphosphate biosynthetic process	1
GO:0046031	ADP metabolic process	1
GO:0009261	ribonucleotide catabolic process	1
GO:0006195	purine nucleotide catabolic process	1
GO:0009179	purine ribonucleoside diphosphate metabolic process	1
GO:0009259	ribonucleotide metabolic process	1
GO:0009150	purine ribonucleotide metabolic process	1
GO:0009166	nucleotide catabolic process	1
GO:0009137	purine nucleoside diphosphate catabolic process	1
GO:0009181	purine ribonucleoside diphosphate catabolic process	1
GO:1901292	nucleoside phosphate catabolic process	1
GO:0009191	ribonucleoside diphosphate catabolic process	1
GO:0019364	pyridine nucleotide catabolic process	1
GO:0009134	nucleoside diphosphate catabolic process	1
GO:0009205	purine ribonucleoside triphosphate metabolic process	1
GO:0046034	ATP metabolic process	1
GO:0009167	purine ribonucleoside monophosphate metabolic process	1
GO:0009260	ribonucleotide biosynthetic process	1
GO:0046033	AMP metabolic process	1
GO:0009152	purine ribonucleotide biosynthetic process	1
GO:0006164	purine nucleotide biosynthetic process	1
GO:0009394	2'-deoxyribonucleotide metabolic process	1
GO:0009263	deoxyribonucleotide biosynthetic process	1
GO:0009265	2'-deoxyribonucleotide biosynthetic process	1
GO:0006221	pyrimidine nucleotide biosynthetic process	1
GO:0009128	purine nucleoside monophosphate catabolic process	1
GO:0009169	purine ribonucleoside monophosphate catabolic process	1
GO:0046040	IMP metabolic process	1
GO:0046037	GMP metabolic process	1
GO:0009170	purine deoxyribonucleoside monophosphate metabolic process	1
GO:0009168	purine ribonucleoside monophosphate biosynthetic process	1
GO:0009180	purine ribonucleoside diphosphate biosynthetic process	1
GO:0009218	pyrimidine ribonucleotide metabolic process	1
GO:0009158	ribonucleoside monophosphate catabolic process	1
GO:0009151	purine deoxyribonucleotide metabolic process	1
GO:0046039	GTP metabolic process	1
GO:0009125	nucleoside monophosphate catabolic process	1
GO:0032261	purine nucleotide salvage	1
GO:0046051	UTP metabolic process	1
GO:0009172	purine deoxyribonucleoside monophosphate catabolic process	1
GO:0009211	pyrimidine deoxyribonucleoside triphosphate metabolic process	1
GO:0009220	pyrimidine ribonucleotide biosynthetic process	1
GO:0009215	purine deoxyribonucleoside triphosphate metabolic process	1
GO:0046073	dTMP metabolic process	1
GO:0046053	dAMP metabolic process	1
GO:0046041	ITP metabolic process	1
GO:0009208	pyrimidine ribonucleoside triphosphate metabolic process	1
GO:0009155	purine deoxyribonucleotide catabolic process	1
GO:0009219	pyrimidine deoxyribonucleotide metabolic process	1
GO:0046940	nucleoside monophosphate phosphorylation	1
GO:0009143	nucleoside triphosphate catabolic process	1
GO:0009176	pyrimidine deoxyribonucleoside monophosphate metabolic process	1
GO:0009177	pyrimidine deoxyribonucleoside monophosphate biosynthetic process	1
GO:0009212	pyrimidine deoxyribonucleoside triphosphate biosynthetic process	1
GO:0046060	dATP metabolic process	1
GO:0046075	dTTP metabolic process	1
GO:0046059	dAMP catabolic process	1
GO:0106380	purine ribonucleotide salvage	1
GO:0006172	ADP biosynthetic process	1
GO:0006177	GMP biosynthetic process	1
GO:0006183	GTP biosynthetic process	1
GO:0006188	IMP biosynthetic process	1
GO:0006167	AMP biosynthetic process	1
GO:0006228	UTP biosynthetic process	1
GO:0032263	GMP salvage	1
GO:0044209	AMP salvage	1
GO:0032264	IMP salvage	1
GO:0009221	pyrimidine deoxyribonucleotide biosynthetic process	1
GO:0006235	dTTP biosynthetic process	1
GO:0006231	dTMP biosynthetic process	1
GO:0043067	regulation of programmed cell death	2	Regulation of Cell Fate and Metabolic Pathways; Cellular Regulation of Growth, Death, and Metabolism
GO:0042981	regulation of apoptotic process	2
GO:0042127	regulation of cell population proliferation	2
GO:0019222	regulation of metabolic process	2
GO:0009889	regulation of biosynthetic process	2
GO:0060255	regulation of macromolecule metabolic process	2
GO:0080090	regulation of primary metabolic process	2
GO:0010646	regulation of cell communication	2
GO:0019220	regulation of phosphate metabolic process	2
GO:0051174	regulation of phosphorus metabolic process	2
GO:0050794	regulation of cellular process	2
GO:0019219	regulation of nucleobase-containing compound metabolic process	2
GO:2000145	regulation of cell motility	2
GO:0051726	regulation of cell cycle	2
GO:0006109	regulation of carbohydrate metabolic process	2
GO:0009894	regulation of catabolic process	2
GO:0043467	regulation of generation of precursor metabolites and energy	2
GO:0062012	regulation of small molecule metabolic process	2
GO:0051128	regulation of cellular component organization	2
GO:0043523	regulation of neuron apoptotic process	2
GO:0048660	regulation of smooth muscle cell proliferation	2
GO:0007346	regulation of mitotic cell cycle	2
GO:0050678	regulation of epithelial cell proliferation	2
GO:0030155	regulation of cell adhesion	2
GO:0043525	positive regulation of neuron apoptotic process	2
GO:1901987	regulation of cell cycle phase transition	2
GO:0034248	regulation of amide metabolic process	2
GO:0002902	regulation of B cell apoptotic process	2
GO:0070228	regulation of lymphocyte apoptotic process	2
GO:0032944	regulation of mononuclear cell proliferation	2
GO:0070663	regulation of leukocyte proliferation	2
GO:1904035	regulation of epithelial cell apoptotic process	2
GO:0019216	regulation of lipid metabolic process	2
GO:0022407	regulation of cell-cell adhesion	2
GO:2000377	regulation of reactive oxygen species metabolic process	2
GO:0034110	regulation of homotypic cell-cell adhesion	2
GO:0060341	regulation of cellular localization	2
GO:2000351	regulation of endothelial cell apoptotic process	2
GO:0032350	regulation of hormone metabolic process	2
GO:2000106	regulation of leukocyte apoptotic process	2
GO:0010564	regulation of cell cycle process	2
GO:0001558	regulation of cell growth	2
GO:0072091	regulation of stem cell proliferation	2
GO:2000269	regulation of fibroblast apoptotic process	2
GO:2000271	positive regulation of fibroblast apoptotic process	2
GO:0048145	regulation of fibroblast proliferation	2
GO:0010565	regulation of ketone metabolic process	2
GO:0034350	regulation of glial cell apoptotic process	2
GO:0060251	regulation of glial cell proliferation	2
GO:0110075	regulation of ferroptosis	2
GO:0010506	regulation of autophagy	2
GO:0002905	regulation of mature B cell apoptotic process	2
GO:0043465	regulation of fermentation	2
GO:0046885	regulation of hormone biosynthetic process	2
GO:0043255	regulation of carbohydrate biosynthetic process	2
GO:0010906	regulation of glucose metabolic process	2
GO:0043470	regulation of carbohydrate catabolic process	2
GO:0006111	regulation of gluconeogenesis	2
GO:0031943	regulation of glucocorticoid metabolic process	2
GO:0090330	regulation of platelet aggregation	2
GO:0035295	tube development	3	Organismal Development and Morphogenesis; Embryonic and Post-Embryonic Organ System Development
GO:0007275	multicellular organism development	3
GO:0048731	system development	3
GO:0035239	tube morphogenesis	3
GO:0072359	circulatory system development	3
GO:0001944	vasculature development	3
GO:0001568	blood vessel development	3
GO:0043009	chordate embryonic development	3
GO:0009792	embryo development ending in birth or egg hatching	3
GO:0001501	skeletal system development	3
GO:0030323	respiratory tube development	3
GO:0060541	respiratory system development	3
GO:0061008	hepaticobiliary system development	3
GO:0060348	bone development	3
GO:0007507	heart development	3
GO:0009790	embryo development	3
GO:0007399	nervous system development	3
GO:0009791	post-embryonic development	3
GO:0048568	embryonic organ development	3
GO:0055123	digestive system development	3
GO:0002520	immune system development	3
GO:0048565	digestive tract development	3
GO:0048534	hematopoietic or lymphoid organ development	3
GO:0061458	reproductive system development	3
GO:0048598	embryonic morphogenesis	3
GO:0035270	endocrine system development	3
GO:0048286	lung alveolus development	3
GO:0001822	kidney development	3
GO:0003170	heart valve development	3
GO:0072001	renal system development	3
GO:0051216	cartilage development	3
GO:0048514	blood vessel morphogenesis	3
GO:0001701	in utero embryonic development	3
GO:0030324	lung development	3
GO:0001525	angiogenesis	3
GO:0001889	liver development	3
GO:0048536	spleen development	3
GO:0060426	lung vasculature development	3
GO:0007431	salivary gland development	3
GO:0007420	brain development	3
GO:0060349	bone morphogenesis	3
GO:0048705	skeletal system morphogenesis	3
GO:0003007	heart morphogenesis	3
GO:0060350	endochondral bone morphogenesis	3
GO:0001892	embryonic placenta development	3
GO:0001958	endochondral ossification	3
GO:0060716	labyrinthine layer blood vessel development	3
GO:0060351	cartilage development involved in endochondral bone morphogenesis	3
GO:0060317	cardiac epithelial to mesenchymal transition	3
GO:0008152	metabolic process	4	Cellular Metabolism and Energy Pathways
GO:0009058	biosynthetic process	4
GO:1901135	carbohydrate derivative metabolic process	4
GO:0072523	purine-containing compound catabolic process	4
GO:0072526	pyridine-containing compound catabolic process	4
GO:0044281	small molecule metabolic process	4
GO:1901136	carbohydrate derivative catabolic process	4
GO:0043170	macromolecule metabolic process	4
GO:0072521	purine-containing compound metabolic process	4
GO:0006793	phosphorus metabolic process	4
GO:0072524	pyridine-containing compound metabolic process	4
GO:0006091	generation of precursor metabolites and energy	4
GO:0009056	catabolic process	4
GO:0006082	organic acid metabolic process	4
GO:0072522	purine-containing compound biosynthetic process	4
GO:0072527	pyrimidine-containing compound metabolic process	4
GO:0072528	pyrimidine-containing compound biosynthetic process	4
GO:0043094	metabolic compound salvage	4
GO:0006112	energy reserve metabolic process	4
GO:0072593	reactive oxygen species metabolic process	4
GO:2001057	reactive nitrogen species metabolic process	4
GO:0006790	sulfur compound metabolic process	4
GO:1901657	glycosyl compound metabolic process	4
GO:0046209	nitric oxide metabolic process	4
GO:0006809	nitric oxide biosynthetic process	4
GO:0009057	macromolecule catabolic process	4
GO:0015980	energy derivation by oxidation of organic compounds	4
GO:0006040	amino sugar metabolic process	4
GO:0006044	N-acetylglucosamine metabolic process	4
GO:0000255	allantoin metabolic process	4
GO:0046184	aldehyde biosynthetic process	4
GO:0051923	sulfation	4
GO:0042743	hydrogen peroxide metabolic process	4
GO:1901071	glucosamine-containing compound metabolic process	4
GO:0042770	signal transduction in response to DNA damage	5	Cellular Stress Response and Apoptotic Signaling; Stress-Responsive Apoptotic and Survival Signaling Pathways
GO:0070059	intrinsic apoptotic signaling pathway in response to endoplasmic reticulum stress	5
GO:0008630	intrinsic apoptotic signaling pathway in response to DNA damage	5
GO:0140467	integrated stress response signaling	5
GO:0030330	DNA damage response, signal transduction by p53 class mediator	5
GO:0006983	ER overload response	5
GO:0030968	endoplasmic reticulum unfolded protein response	5
GO:0035556	intracellular signal transduction	5
GO:0007167	enzyme-linked receptor protein signaling pathway	5
GO:0007166	cell surface receptor signaling pathway	5
GO:0007165	signal transduction	5
GO:0072331	signal transduction by p53 class mediator	5
GO:0141124	intracellular signaling cassette	5
GO:0038034	signal transduction in absence of ligand	5
GO:0030522	intracellular receptor signaling pathway	5
GO:0097190	apoptotic signaling pathway	5
GO:0097411	hypoxia-inducible factor-1alpha signaling pathway	5
GO:0097193	intrinsic apoptotic signaling pathway	5
GO:0007179	transforming growth factor beta receptor signaling pathway	5
GO:0007178	cell surface receptor protein serine/threonine kinase signaling pathway	5
GO:0141091	transforming growth factor beta receptor superfamily signaling pathway	5
GO:0007169	cell surface receptor protein tyrosine kinase signaling pathway	5
GO:0001836	release of cytochrome c from mitochondria	5
GO:0008631	intrinsic apoptotic signaling pathway in response to oxidative stress	5
GO:0048009	insulin-like growth factor receptor signaling pathway	5
GO:0097192	extrinsic apoptotic signaling pathway in absence of ligand	5
GO:0048008	platelet-derived growth factor receptor signaling pathway	5
GO:0035791	platelet-derived growth factor receptor-beta signaling pathway	5
GO:0048519	negative regulation of biological process	6	Global Regulation of Cellular and Organismal Processes; Regulatory Networks of Development, Signaling, and Stress Response
GO:0050793	regulation of developmental process	6
GO:0023051	regulation of signaling	6
GO:0048583	regulation of response to stimulus	6
GO:0050789	regulation of biological process	6
GO:0040012	regulation of locomotion	6
GO:0032879	regulation of localization	6
GO:0023052	signaling	6
GO:0002682	regulation of immune system process	6
GO:0040008	regulation of growth	6
GO:0050792	regulation of viral process	6
GO:0097006	regulation of plasma lipoprotein particle levels	6
GO:2000241	regulation of reproductive process	6
GO:0080134	regulation of response to stress	6
GO:0051049	regulation of transport	6
GO:0090287	regulation of cellular response to growth factor stimulus	6
GO:0022603	regulation of anatomical structure morphogenesis	6
GO:0045682	regulation of epidermis development	6
GO:0032101	regulation of response to external stimulus	6
GO:1905952	regulation of lipid localization	6
GO:0034381	plasma lipoprotein particle clearance	6
GO:0023057	negative regulation of signaling	6
GO:0048585	negative regulation of response to stimulus	6
GO:0051241	negative regulation of multicellular organismal process	6
GO:1903844	regulation of cellular response to transforming growth factor beta stimulus	6
GO:0043269	regulation of monoatomic ion transport	6
GO:0046822	regulation of nucleocytoplasmic transport	6
GO:0141187	nucleic acid biosynthetic process	7	DNA Transcription
GO:0006351	DNA-templated transcription	7
GO:0006366	transcription by RNA polymerase II	7
GO:0032774	RNA biosynthetic process	7
GO:0006360	transcription by RNA polymerase I	7
GO:0071897	DNA biosynthetic process	7
GO:0006383	transcription by RNA polymerase III	7
GO:0006352	DNA-templated transcription initiation	7
GO:0006354	DNA-templated transcription elongation	7
GO:0006367	transcription initiation at RNA polymerase II promoter	7
GO:0009303	rRNA transcription	7
GO:0009299	mRNA transcription	7
GO:0006368	transcription elongation by RNA polymerase II	7
GO:0006269	DNA replication, synthesis of primer	7
GO:0006363	termination of RNA polymerase I transcription	7
GO:0009304	tRNA transcription	7
GO:0006362	transcription elongation by RNA polymerase I	7
GO:0042789	mRNA transcription by RNA polymerase II	7
GO:0042790	nucleolar large rRNA transcription by RNA polymerase I	7
GO:0070897	transcription preinitiation complex assembly	7
GO:0051123	RNA polymerase II preinitiation complex assembly	7
GO:0042796	snRNA transcription by RNA polymerase III	7
GO:0035196	miRNA processing	7
GO:0042795	snRNA transcription by RNA polymerase II	7
GO:0042797	tRNA transcription by RNA polymerase III	7
GO:0048869	cellular developmental process	8	Cellular Differentiation; Stem Cell Fate and Specialized Cell Differentiation
GO:0030154	cell differentiation	8
GO:0030097	hemopoiesis	8
GO:0048468	cell development	8
GO:0030855	epithelial cell differentiation	8
GO:0002065	columnar/cuboidal epithelial cell differentiation	8
GO:0001570	vasculogenesis	8
GO:0048667	cell morphogenesis involved in neuron differentiation	8
GO:0048699	generation of neurons	8
GO:0030182	neuron differentiation	8
GO:0022008	neurogenesis	8
GO:0002062	chondrocyte differentiation	8
GO:0048666	neuron development	8
GO:0030099	myeloid cell differentiation	8
GO:0002521	leukocyte differentiation	8
GO:0030218	erythrocyte differentiation	8
GO:1903131	mononuclear cell differentiation	8
GO:0002573	myeloid leukocyte differentiation	8
GO:0060218	hematopoietic stem cell differentiation	8
GO:0001649	osteoblast differentiation	8
GO:0030316	osteoclast differentiation	8
GO:0048863	stem cell differentiation	8
GO:0070365	hepatocyte differentiation	8
GO:0031175	neuron projection development	8
GO:0042221	response to chemical	9	Response to Chemicals and Xenobiotics;
GO:0009410	response to xenobiotic stimulus	9
GO:0033993	response to lipid	9
GO:1901698	response to nitrogen compound	9
GO:1901652	response to peptide	9
GO:0010038	response to metal ion	9
GO:0009636	response to toxic substance	9
GO:0001101	response to acid chemical	9
GO:1903165	response to polycyclic arene	9
GO:0035094	response to nicotine	9
GO:0046677	response to antibiotic	9
GO:0034097	response to cytokine	9
GO:0071345	cellular response to cytokine stimulus	9
GO:0046686	response to cadmium ion	9
GO:0007584	response to nutrient	9
GO:0043200	response to amino acid	9
GO:0098754	detoxification	9
GO:1990823	response to leukemia inhibitory factor	9
GO:0033273	response to vitamin	9
GO:0046688	response to copper ion	9
GO:0010041	response to iron(III) ion	9
GO:0006805	xenobiotic metabolic process	10	Cellular Responses to Chemical Stress and Xenobiotics
GO:0070887	cellular response to chemical stimulus	10
GO:0062197	cellular response to chemical stress	10
GO:0034599	cellular response to oxidative stress	10
GO:0036294	cellular response to decreased oxygen levels	10
GO:0071453	cellular response to oxygen levels	10
GO:0071466	cellular response to xenobiotic stimulus	10
GO:1901701	cellular response to oxygen-containing compound	10
GO:0032870	cellular response to hormone stimulus	10
GO:1901699	cellular response to nitrogen compound	10
GO:0071396	cellular response to lipid	10
GO:1901655	cellular response to ketone	10
GO:0098869	cellular oxidant detoxification	10
GO:0071248	cellular response to metal ion	10
GO:1990748	cellular detoxification	10
GO:0071236	cellular response to antibiotic	10
GO:0071322	cellular response to carbohydrate stimulus	10
GO:0071872	cellular response to epinephrine stimulus	10
GO:0072719	cellular response to cisplatin	10
GO:1904628	cellular response to phorbol 13-acetate 12-myristate	10
GO:0048856	anatomical structure development	11	Tissue and Organ Development
GO:0009888	tissue development	11
GO:0048513	animal organ development	11
GO:0048732	gland development	11
GO:0060429	epithelium development	11
GO:0061448	connective tissue development	11
GO:0060537	muscle tissue development	11
GO:0001890	placenta development	11
GO:0048729	tissue morphogenesis	11
GO:0061061	muscle structure development	11
GO:0060322	head development	11
GO:0031099	regeneration	11
GO:1905069	allantois development	11
GO:0030879	mammary gland development	11
GO:0014706	striated muscle tissue development	11
GO:0060538	skeletal muscle organ development	11
GO:0007517	muscle organ development	11
GO:0031100	animal organ regeneration	11
GO:0000731	DNA synthesis involved in DNA repair	12	DNA Repair
GO:0006289	nucleotide-excision repair	12
GO:0006281	DNA repair	12
GO:0006284	base-excision repair	12
GO:0006290	pyrimidine dimer repair	12
GO:0006287	base-excision repair, gap-filling	12
GO:0006283	transcription-coupled nucleotide-excision repair	12
GO:0006298	mismatch repair	12
GO:0006302	double-strand break repair	12
GO:0000725	recombinational repair	12
GO:0006303	double-strand break repair via nonhomologous end joining	12
GO:0006301	postreplication repair	12
GO:0000720	pyrimidine dimer repair by nucleotide-excision repair	12
GO:0000724	double-strand break repair via homologous recombination	12
GO:0019985	translesion synthesis	12
GO:0042276	error-prone translesion synthesis	12
GO:0070914	UV-damage excision repair	12
GO:0090304	nucleic acid metabolic process	13	DNA Replication and Genome maintenance
GO:0006259	DNA metabolic process	13
GO:0016070	RNA metabolic process	13
GO:0006260	DNA replication	13
GO:0006261	DNA-templated DNA replication	13
GO:0006271	DNA strand elongation involved in DNA replication	13
GO:0022616	DNA strand elongation	13
GO:0006272	leading strand elongation	13
GO:0044786	cell cycle DNA replication	13
GO:0006270	DNA replication initiation	13
GO:0006312	mitotic recombination	13
GO:0016071	mRNA metabolic process	13
GO:0006273	lagging strand elongation	13
GO:0033260	nuclear DNA replication	13
GO:0000723	telomere maintenance	13
GO:0061819	telomeric DNA-containing double minutes formation	13
GO:0009628	response to abiotic stimulus	14	Cellular Response to Environmental and Abiotic Stress; Response to Radiation and Oxygen-Level Stress;
GO:0001666	response to hypoxia	14
GO:0055093	response to hyperoxia	14
GO:0070482	response to oxygen levels	14
GO:0036293	response to decreased oxygen levels	14
GO:0009411	response to UV	14
GO:0009314	response to radiation	14
GO:0009416	response to light stimulus	14
GO:0010332	response to gamma radiation	14
GO:0009650	UV protection	14
GO:0010212	response to ionizing radiation	14
GO:0010165	response to X-ray	14
GO:0010225	response to UV-C	14
GO:0036296	response to increased oxygen levels	14
GO:0009266	response to temperature stimulus	14
GO:0010224	response to UV-B	14
GO:0071840	cellular component organization or biogenesis	15	Assembly and Organization of Cellular Components;
GO:0016043	cellular component organization	15
GO:0043933	protein-containing complex organization	15
GO:0061024	membrane organization	15
GO:0044085	cellular component biogenesis	15
GO:0043062	extracellular structure organization	15
GO:0045229	external encapsulating structure organization	15
GO:0030199	collagen fibril organization	15
GO:0022607	cellular component assembly	15
GO:0071824	protein-DNA complex organization	15
GO:0030198	extracellular matrix organization	15
GO:0032200	telomere organization	15
GO:0036257	multivesicular body organization	15
GO:0007005	mitochondrion organization	15
GO:0048522	positive regulation of cellular process	16
GO:0009893	positive regulation of metabolic process	16
GO:0043068	positive regulation of programmed cell death	16
GO:0010647	positive regulation of cell communication	16
GO:0008284	positive regulation of cell population proliferation	16
GO:0051130	positive regulation of cellular component organization	16
GO:0045785	positive regulation of cell adhesion	16
GO:0050679	positive regulation of epithelial cell proliferation	16
GO:0009896	positive regulation of catabolic process	16
GO:2000379	positive regulation of reactive oxygen species metabolic process	16
GO:0070665	positive regulation of leukocyte proliferation	16
GO:0032946	positive regulation of mononuclear cell proliferation	16
GO:0001938	positive regulation of endothelial cell proliferation	16
GO:0022409	positive regulation of cell-cell adhesion	16
GO:0010556	regulation of macromolecule biosynthetic process	17
GO:0010468	regulation of gene expression	17
GO:2000278	regulation of DNA biosynthetic process	17
GO:1903317	regulation of protein maturation	17
GO:1903798	regulation of miRNA processing	17
GO:0070920	regulation of regulatory ncRNA processing	17
GO:0060966	regulation of gene silencing by regulatory ncRNA	17
GO:0010608	post-transcriptional regulation of gene expression	17
GO:0010574	regulation of vascular endothelial growth factor production	17
GO:0001817	regulation of cytokine production	17
GO:0070613	regulation of protein processing	17
GO:0006446	regulation of translational initiation	17
GO:0010755	regulation of plasminogen activation	17
GO:0045595	regulation of cell differentiation	18
GO:0060284	regulation of cell development	18
GO:0045598	regulation of fat cell differentiation	18
GO:0051147	regulation of muscle cell differentiation	18
GO:1905207	regulation of cardiocyte differentiation	18
GO:0045599	negative regulation of fat cell differentiation	18
GO:0030856	regulation of epithelial cell differentiation	18
GO:0051153	regulation of striated muscle cell differentiation	18
GO:1901329	regulation of odontoblast differentiation	18
GO:0045604	regulation of epidermal cell differentiation	18
GO:0014013	regulation of gliogenesis	18
GO:0045616	regulation of keratinocyte differentiation	18
GO:0051239	regulation of multicellular organismal process	19
GO:1903524	positive regulation of blood circulation	19
GO:0044057	regulation of system process	19
GO:0050818	regulation of coagulation	19
GO:0090257	regulation of muscle system process	19
GO:0006937	regulation of muscle contraction	19
GO:0002027	regulation of heart rate	19
GO:0008016	regulation of heart contraction	19
GO:1903522	regulation of blood circulation	19
GO:0006940	regulation of smooth muscle contraction	19
GO:0045823	positive regulation of heart contraction	19
GO:0010460	positive regulation of heart rate	19
GO:0006950	response to stress	20
GO:0006979	response to oxidative stress	20
GO:0035902	response to immobilization stress	20
GO:0042594	response to starvation	20
GO:0006954	inflammatory response	20
GO:0009611	response to wounding	20
GO:0035966	response to topologically incorrect protein	20
GO:0006986	response to unfolded protein	20
GO:0006952	defense response	20
GO:0002931	response to ischemia	20
GO:0033555	multicellular organismal response to stress	20
GO:0009966	regulation of signal transduction	21
GO:1902531	regulation of intracellular signal transduction	21
GO:0043408	regulation of MAPK cascade	21
GO:0070372	regulation of ERK1 and ERK2 cascade	21
GO:0051896	regulation of phosphatidylinositol 3-kinase/protein kinase B signal transduction	21
GO:0090092	regulation of transmembrane receptor protein serine/threonine kinase signaling pathway	21
GO:0017015	regulation of transforming growth factor beta receptor signaling pathway	21
GO:1901184	regulation of ERBB signaling pathway	21
GO:1903894	regulation of IRE1-mediated unfolded protein response	21
GO:1900101	regulation of endoplasmic reticulum unfolded protein response	21
GO:0043567	regulation of insulin-like growth factor receptor signaling pathway	21
GO:0009987	cellular process	22
GO:0008219	cell death	22
GO:0008283	cell population proliferation	22
GO:0007154	cell communication	22
GO:0048870	cell motility	22
GO:0035988	chondrocyte proliferation	22
GO:0050673	epithelial cell proliferation	22
GO:0070661	leukocyte proliferation	22
GO:0001935	endothelial cell proliferation	22
GO:0032943	mononuclear cell proliferation	22
GO:0055086	nucleobase-containing small molecule metabolic process	23
GO:0009112	nucleobase metabolic process	23
GO:0015949	nucleobase-containing small molecule interconversion	23
GO:0046112	nucleobase biosynthetic process	23
GO:0006144	purine nucleobase metabolic process	23
GO:0046083	adenine metabolic process	23
GO:0034656	nucleobase-containing small molecule catabolic process	23
GO:0046100	hypoxanthine metabolic process	23
GO:0009113	purine nucleobase biosynthetic process	23
GO:0046101	hypoxanthine biosynthetic process	23
GO:0005996	monosaccharide metabolic process	24
GO:0019318	hexose metabolic process	24
GO:0006006	glucose metabolic process	24
GO:0006000	fructose metabolic process	24
GO:0046365	monosaccharide catabolic process	24
GO:0046364	monosaccharide biosynthetic process	24
GO:0006007	glucose catabolic process	24
GO:0019320	hexose catabolic process	24
GO:0006094	gluconeogenesis	24
GO:0019319	hexose biosynthetic process	24
GO:0006915	apoptotic process	25
GO:0012501	programmed cell death	25
GO:1904019	epithelial cell apoptotic process	25
GO:0051402	neuron apoptotic process	25
GO:0070242	thymocyte apoptotic process	25
GO:0071887	leukocyte apoptotic process	25
GO:0070231	T cell apoptotic process	25
GO:0060561	apoptotic process involved in morphogenesis	25
GO:0070227	lymphocyte apoptotic process	25
GO:0001783	B cell apoptotic process	25
GO:0030334	regulation of cell migration	26
GO:2000147	positive regulation of cell motility	26
GO:0030335	positive regulation of cell migration	26
GO:0010595	positive regulation of endothelial cell migration	26
GO:1905322	positive regulation of mesenchymal stem cell migration	26
GO:0010594	regulation of endothelial cell migration	26
GO:0002685	regulation of leukocyte migration	26
GO:0043535	regulation of blood vessel endothelial cell migration	26
GO:1905320	regulation of mesenchymal stem cell migration	26
GO:0043536	positive regulation of blood vessel endothelial cell migration	26
GO:0045935	positive regulation of nucleobase-containing compound metabolic process	27
GO:0051247	positive regulation of protein metabolic process	27
GO:0051254	positive regulation of RNA metabolic process	27
GO:2000630	positive regulation of miRNA metabolic process	27
GO:0051054	positive regulation of DNA metabolic process	27
GO:0045740	positive regulation of DNA replication	27
GO:0045732	positive regulation of protein catabolic process	27
GO:0060213	positive regulation of nuclear-transcribed mRNA poly(A) tail shortening	27
GO:0032077	positive regulation of deoxyribonuclease activity	27
GO:1900264	positive regulation of DNA-directed DNA polymerase activity	27
GO:2001141	regulation of RNA biosynthetic process	28
GO:0006355	regulation of DNA-templated transcription	28
GO:1902893	regulation of miRNA transcription	28
GO:2000142	regulation of DNA-templated transcription initiation	28
GO:0034243	regulation of transcription elongation by RNA polymerase II	28
GO:0060260	regulation of transcription initiation by RNA polymerase II	28
GO:0006357	regulation of transcription by RNA polymerase II	28
GO:0032784	regulation of DNA-templated transcription elongation	28
GO:0060211	regulation of nuclear-transcribed mRNA poly(A) tail shortening	28
GO:0006359	regulation of transcription by RNA polymerase III	28
GO:0065009	regulation of molecular function	29
GO:0051338	regulation of transferase activity	29
GO:0050790	regulation of catalytic activity	29
GO:0044092	negative regulation of molecular function	29
GO:0051341	regulation of oxidoreductase activity	29
GO:0043086	negative regulation of catalytic activity	29
GO:0043085	positive regulation of catalytic activity	29
GO:0051348	negative regulation of transferase activity	29
GO:0051347	positive regulation of transferase activity	29
GO:0051353	positive regulation of oxidoreductase activity	29
GO:0009116	nucleoside metabolic process	30
GO:0009119	ribonucleoside metabolic process	30
GO:0042278	purine nucleoside metabolic process	30
GO:0009120	deoxyribonucleoside metabolic process	30
GO:0046128	purine ribonucleoside metabolic process	30
GO:0046122	purine deoxyribonucleoside metabolic process	30
GO:0046090	deoxyadenosine metabolic process	30
GO:0046124	purine deoxyribonucleoside catabolic process	30
GO:0006157	deoxyadenosine catabolic process	30
GO:0090398	cellular senescence	31
GO:0033554	cellular response to stress	31
GO:0006974	DNA damage response	31
GO:0034976	response to endoplasmic reticulum stress	31
GO:0035967	cellular response to topologically incorrect protein	31
GO:0042149	cellular response to glucose starvation	31
GO:0009267	cellular response to starvation	31
GO:0051365	cellular response to potassium ion starvation	31
GO:0034620	cellular response to unfolded protein	31
GO:0032501	multicellular organismal process	32
GO:0044706	multi-multicellular organism process	32
GO:0001503	ossification	32
GO:0007610	behavior	32
GO:0036075	replacement ossification	32
GO:0022405	hair cycle process	32
GO:0022404	molting cycle process	32
GO:0048771	tissue remodeling	32
GO:0001974	blood vessel remodeling	32
GO:0071495	cellular response to endogenous stimulus	33
GO:0070848	response to growth factor	33
GO:0071559	response to transforming growth factor beta	33
GO:0071774	response to fibroblast growth factor	33
GO:0036119	response to platelet-derived growth factor	33
GO:0071363	cellular response to growth factor stimulus	33
GO:0071560	cellular response to transforming growth factor beta stimulus	33
GO:0044344	cellular response to fibroblast growth factor stimulus	33
GO:0036120	cellular response to platelet-derived growth factor stimulus	33
GO:0009100	glycoprotein metabolic process	34
GO:0006029	proteoglycan metabolic process	34
GO:0030201	heparan sulfate proteoglycan metabolic process	34
GO:0050655	dermatan sulfate proteoglycan metabolic process	34
GO:0030166	proteoglycan biosynthetic process	34
GO:0015012	heparan sulfate proteoglycan biosynthetic process	34
GO:0030210	heparin proteoglycan biosynthetic process	34
GO:0030209	dermatan sulfate proteoglycan catabolic process	34
GO:1901700	response to oxygen-containing compound	35
GO:1901654	response to ketone	35
GO:0009743	response to carbohydrate	35
GO:0034284	response to monosaccharide	35
GO:0032355	response to estradiol	35
GO:0009746	response to hexose	35
GO:0097305	response to alcohol	35
GO:0009749	response to glucose	35
GO:0048518	positive regulation of biological process	36
GO:0023056	positive regulation of signaling	36
GO:0002684	positive regulation of immune system process	36
GO:0048524	positive regulation of viral process	36
GO:1903902	positive regulation of viral life cycle	36
GO:1903772	regulation of viral budding via host ESCRT complex	36
GO:1903774	positive regulation of viral budding via host ESCRT complex	36
GO:1903900	regulation of viral life cycle	36
GO:0009967	positive regulation of signal transduction	37
GO:2001244	positive regulation of intrinsic apoptotic signaling pathway	37
GO:2001238	positive regulation of extrinsic apoptotic signaling pathway	37
GO:1902533	positive regulation of intracellular signal transduction	37
GO:0090100	positive regulation of transmembrane receptor protein serine/threonine kinase signaling pathway	37
GO:0043410	positive regulation of MAPK cascade	37
GO:0070374	positive regulation of ERK1 and ERK2 cascade	37
GO:0051897	positive regulation of phosphatidylinositol 3-kinase/protein kinase B signal transduction	37
GO:0006140	regulation of nucleotide metabolic process	38
GO:1900542	regulation of purine nucleotide metabolic process	38
GO:0030811	regulation of nucleotide catabolic process	38
GO:1903578	regulation of ATP metabolic process	38
GO:0033121	regulation of purine nucleotide catabolic process	38
GO:0010510	regulation of pyruvate decarboxylation to acetyl-CoA	38
GO:0050812	regulation of acyl-CoA biosynthetic process	38
GO:0006110	regulation of glycolytic process	38
GO:0005976	polysaccharide metabolic process	39
GO:0044042	glucan metabolic process	39
GO:0000272	polysaccharide catabolic process	39
GO:0009250	glucan biosynthetic process	39
GO:0005980	glycogen catabolic process	39
GO:0009251	glucan catabolic process	39
GO:0005978	glycogen biosynthetic process	39
GO:0022402	cell cycle process	40
GO:0007049	cell cycle	40
GO:0090399	replicative senescence	40
GO:0044770	cell cycle phase transition	40
GO:0000082	G1/S transition of mitotic cell cycle	40
GO:0044843	cell cycle G1/S phase transition	40
GO:0044772	mitotic cell cycle phase transition	40
GO:0048545	response to steroid hormone	41
GO:0031960	response to corticosteroid	41
GO:0032570	response to progesterone	41
GO:0051384	response to glucocorticoid	41
GO:0071548	response to dexamethasone	41
GO:0071385	cellular response to glucocorticoid stimulus	41
GO:0051412	response to corticosterone	41
GO:0048523	negative regulation of cellular process	42
GO:0010648	negative regulation of cell communication	42
GO:0008285	negative regulation of cell population proliferation	42
GO:0045786	negative regulation of cell cycle	42
GO:0110076	negative regulation of ferroptosis	42
GO:0048662	negative regulation of smooth muscle cell proliferation	42
GO:1904706	negative regulation of vascular associated smooth muscle cell proliferation	42
GO:0007548	sex differentiation	43
GO:0048608	reproductive structure development	43
GO:0046660	female sex differentiation	43
GO:0046545	development of primary female sexual characteristics	43
GO:0001541	ovarian follicle development	43
GO:0001880	Mullerian duct regression	43
GO:0008585	female gonad development	43
GO:0048871	multicellular organismal-level homeostasis	44
GO:0048872	homeostasis of number of cells	44
GO:0002262	myeloid cell homeostasis	44
GO:0034101	erythrocyte homeostasis	44
GO:0001782	B cell homeostasis	44
GO:0001776	leukocyte homeostasis	44
GO:0002260	lymphocyte homeostasis	44
GO:0048878	chemical homeostasis	45
GO:0050801	monoatomic ion homeostasis	45
GO:0042593	glucose homeostasis	45
GO:0033500	carbohydrate homeostasis	45
GO:0055080	monoatomic cation homeostasis	45
GO:0098771	inorganic ion homeostasis	45
GO:0001678	intracellular glucose homeostasis	45
GO:0043549	regulation of kinase activity	46
GO:0001932	regulation of protein phosphorylation	46
GO:0001933	negative regulation of protein phosphorylation	46
GO:0071900	regulation of protein serine/threonine kinase activity	46
GO:0045859	regulation of protein kinase activity	46
GO:0043405	regulation of MAP kinase activity	46
GO:0006469	negative regulation of protein kinase activity	46
GO:0045980	negative regulation of nucleotide metabolic process	47
GO:1900543	negative regulation of purine nucleotide metabolic process	47
GO:1905856	negative regulation of pentose-phosphate shunt	47
GO:0030812	negative regulation of nucleotide catabolic process	47
GO:0033122	negative regulation of purine nucleotide catabolic process	47
GO:1903579	negative regulation of ATP metabolic process	47
GO:0045820	negative regulation of glycolytic process	47
GO:0006810	transport	48
GO:0046903	secretion	48
GO:0071705	nitrogen compound transport	48
GO:0042044	fluid transport	48
GO:0050657	nucleic acid transport	48
GO:0098657	import into cell	48
GO:0070837	dehydroascorbic acid transport	48
GO:0043436	oxoacid metabolic process	49
GO:0019752	carboxylic acid metabolic process	49
GO:0019852	L-ascorbic acid metabolic process	49
GO:0006090	pyruvate metabolic process	49
GO:0032787	monocarboxylic acid metabolic process	49
GO:0000098	sulfur amino acid catabolic process	49
GO:0009163	nucleoside biosynthetic process	50
GO:0043174	nucleoside salvage	50
GO:0042451	purine nucleoside biosynthetic process	50
GO:0046129	purine ribonucleoside biosynthetic process	50
GO:0042455	ribonucleoside biosynthetic process	50
GO:0006166	purine ribonucleoside salvage	50
GO:0043066	negative regulation of apoptotic process	51
GO:2000352	negative regulation of endothelial cell apoptotic process	51
GO:2000107	negative regulation of leukocyte apoptotic process	51
GO:0070229	negative regulation of lymphocyte apoptotic process	51
GO:0002903	negative regulation of B cell apoptotic process	51
GO:0002906	negative regulation of mature B cell apoptotic process	51
GO:2001233	regulation of apoptotic signaling pathway	52
GO:2001236	regulation of extrinsic apoptotic signaling pathway	52
GO:1902041	regulation of extrinsic apoptotic signaling pathway via death domain receptors	52
GO:2001242	regulation of intrinsic apoptotic signaling pathway	52
GO:1902253	regulation of intrinsic apoptotic signaling pathway by p53 class mediator	52
GO:1902229	regulation of intrinsic apoptotic signaling pathway in response to DNA damage	52
GO:0009892	negative regulation of metabolic process	53
GO:0010563	negative regulation of phosphorus metabolic process	53
GO:0009890	negative regulation of biosynthetic process	53
GO:0062014	negative regulation of small molecule metabolic process	53
GO:1901003	negative regulation of fermentation	53
GO:0045912	negative regulation of carbohydrate metabolic process	53
GO:2001234	negative regulation of apoptotic signaling pathway	54
GO:2001243	negative regulation of intrinsic apoptotic signaling pathway	54
GO:1902042	negative regulation of extrinsic apoptotic signaling pathway via death domain receptors	54
GO:2001237	negative regulation of extrinsic apoptotic signaling pathway	54
GO:1902230	negative regulation of intrinsic apoptotic signaling pathway in response to DNA damage	54
GO:1902254	negative regulation of intrinsic apoptotic signaling pathway by p53 class mediator	54
GO:0045893	positive regulation of DNA-templated transcription	55
GO:1902680	positive regulation of RNA biosynthetic process	55
GO:0045944	positive regulation of transcription by RNA polymerase II	55
GO:2000144	positive regulation of DNA-templated transcription initiation	55
GO:1902895	positive regulation of miRNA transcription	55
GO:0060261	positive regulation of transcription initiation by RNA polymerase II	55
GO:0019725	cellular homeostasis	56
GO:0055082	intracellular chemical homeostasis	56
GO:0046716	muscle cell cellular homeostasis	56
GO:0006873	intracellular monoatomic ion homeostasis	56
GO:0032469	endoplasmic reticulum calcium ion homeostasis	56
GO:0030003	intracellular monoatomic cation homeostasis	56
GO:2000026	regulation of multicellular organismal development	57
GO:0045765	regulation of angiogenesis	57
GO:1901342	regulation of vasculature development	57
GO:0045766	positive regulation of angiogenesis	57
GO:1904018	positive regulation of vasculature development	57
GO:0061043	regulation of vascular wound healing	57
GO:0065008	regulation of biological quality	58
GO:0050878	regulation of body fluid levels	58
GO:0090559	regulation of membrane permeability	58
GO:1905710	positive regulation of membrane permeability	58
GO:1905709	negative regulation of membrane permeability	58
GO:0051881	regulation of mitochondrial membrane potential	58
GO:0046902	regulation of mitochondrial membrane permeability	59
GO:0035794	positive regulation of mitochondrial membrane permeability	59
GO:1902686	mitochondrial outer membrane permeabilization involved in programmed cell death	59
GO:0035795	negative regulation of mitochondrial membrane permeability	59
GO:1902108	regulation of mitochondrial membrane permeability involved in apoptotic process	59
GO:1902110	positive regulation of mitochondrial membrane permeability involved in apoptotic process	59
GO:0019693	ribose phosphate metabolic process	60
GO:0030388	fructose 1,6-bisphosphate metabolic process	60
GO:0006002	fructose 6-phosphate metabolic process	60
GO:0051156	glucose 6-phosphate metabolic process	60
GO:0019682	glyceraldehyde-3-phosphate metabolic process	60
GO:0044419	biological process involved in interspecies interaction between organisms	61
GO:0051701	biological process involved in interaction with host	61
GO:0044403	biological process involved in symbiotic interaction	61
GO:0044409	symbiont entry into host	61
GO:0046718	symbiont entry into host cell	61
GO:0046032	ADP catabolic process	62
GO:0006096	glycolytic process	62
GO:0061615	glycolytic process through fructose-6-phosphate	62
GO:0061620	glycolytic process through glucose-6-phosphate	62
GO:0061621	canonical glycolysis	62
GO:1903530	regulation of secretion by cell	63
GO:0051050	positive regulation of transport	63
GO:1903532	positive regulation of secretion by cell	63
GO:0051047	positive regulation of secretion	63
GO:0051046	regulation of secretion	63
GO:0043207	response to external biotic stimulus	64
GO:0002237	response to molecule of bacterial origin	64
GO:0051707	response to other organism	64
GO:0009617	response to bacterium	64
GO:0032496	response to lipopolysaccharide	64
GO:0010557	positive regulation of macromolecule biosynthetic process	65
GO:0010628	positive regulation of gene expression	65
GO:2000573	positive regulation of DNA biosynthetic process	65
GO:0010575	positive regulation of vascular endothelial growth factor production	65
GO:0010954	positive regulation of protein processing	65
GO:0045597	positive regulation of cell differentiation	66
GO:0010720	positive regulation of cell development	66
GO:0010718	positive regulation of epithelial to mesenchymal transition	66
GO:0014015	positive regulation of gliogenesis	66
GO:0014042	positive regulation of neuron maturation	66
GO:0010605	negative regulation of macromolecule metabolic process	67
GO:0051248	negative regulation of protein metabolic process	67
GO:0031400	negative regulation of protein modification process	67
GO:2000645	negative regulation of receptor catabolic process	67
GO:0032804	negative regulation of low-density lipoprotein particle receptor catabolic process	67
GO:0010558	negative regulation of macromolecule biosynthetic process	68
GO:0010629	negative regulation of gene expression	68
GO:0016441	post-transcriptional gene silencing	68
GO:0098795	global gene silencing by mRNA cleavage	68
GO:0070922	RISC complex assembly	68
GO:0046697	decidualization	69
GO:0007566	embryo implantation	69
GO:0007565	female pregnancy	69
GO:0060135	maternal process involved in female pregnancy	69
GO:0001893	maternal placenta development	69
GO:0060562	epithelial tube morphogenesis	70
GO:0061154	endothelial tube morphogenesis	70
GO:0001838	embryonic epithelial tube formation	70
GO:0001843	neural tube closure	70
GO:0014020	primary neural tube formation	70
GO:0045892	negative regulation of DNA-templated transcription	71
GO:0032785	negative regulation of DNA-templated transcription, elongation	71
GO:0034244	negative regulation of transcription elongation by RNA polymerase II	71
GO:0000122	negative regulation of transcription by RNA polymerase II	71
GO:1902679	negative regulation of RNA biosynthetic process	71
GO:0045184	establishment of protein localization	72
GO:0072594	establishment of protein localization to organelle	72
GO:0072655	establishment of protein localization to mitochondrion	72
GO:0072666	establishment of protein localization to vacuole	72
GO:0006612	protein targeting to membrane	72
GO:0051716	cellular response to stimulus	73
GO:0104004	cellular response to environmental stimulus	73
GO:0071460	cellular response to cell-matrix adhesion	73
GO:0031669	cellular response to nutrient levels	73
GO:0050896	response to stimulus	74
GO:0009719	response to endogenous stimulus	74
GO:0031667	response to nutrient levels	74
GO:0009612	response to mechanical stimulus	74
GO:0016032	viral process	75
GO:0019058	viral life cycle	75
GO:0039702	viral budding via host ESCRT complex	75
GO:0046755	viral budding	75
GO:0040011	locomotion	76
GO:0060326	cell chemotaxis	76
GO:0006935	chemotaxis	76
GO:0042330	taxis	76
GO:0071214	cellular response to abiotic stimulus	77
GO:0071478	cellular response to radiation	77
GO:0071482	cellular response to light stimulus	77
GO:0071480	cellular response to gamma radiation	77
GO:0048584	positive regulation of response to stimulus	78
GO:0032103	positive regulation of response to external stimulus	78
GO:0050920	regulation of chemotaxis	78
GO:0050921	positive regulation of chemotaxis	78
GO:0045926	negative regulation of growth	79
GO:0051093	negative regulation of developmental process	79
GO:1905178	regulation of cardiac muscle tissue regeneration	79
GO:1905179	negative regulation of cardiac muscle tissue regeneration	79
GO:0000730	DNA recombinase assembly	80
GO:0065003	protein-containing complex assembly	80
GO:0065004	protein-DNA complex assembly	80
GO:0090735	DNA repair complex assembly	80
GO:0046649	lymphocyte activation	81
GO:0042113	B cell activation	81
GO:0046651	lymphocyte proliferation	81
GO:0042100	B cell proliferation	81
GO:0009059	macromolecule biosynthetic process	82
GO:0010467	gene expression	82
GO:0042026	protein refolding	82
GO:0006796	phosphate-containing compound metabolic process	83
GO:0019637	organophosphate metabolic process	83
GO:0016310	phosphorylation	83
GO:0051651	maintenance of location in cell	84
GO:0032507	maintenance of protein location in cell	84
GO:0072595	maintenance of protein localization in organelle	84
GO:0048511	rhythmic process	85
GO:0042698	ovulation cycle	85
GO:0007623	circadian rhythm	85
GO:0040007	growth	86
GO:0048589	developmental growth	86
GO:0035264	multicellular organism growth	86
GO:0046390	ribose phosphate biosynthetic process	87
GO:0046385	deoxyribose phosphate biosynthetic process	87
GO:0046166	glyceraldehyde-3-phosphate biosynthetic process	87
GO:0002694	regulation of leukocyte activation	88
GO:0050864	regulation of B cell activation	88
GO:0051249	regulation of lymphocyte activation	88
GO:0009968	negative regulation of signal transduction	89
GO:1902532	negative regulation of intracellular signal transduction	89
GO:0090090	negative regulation of canonical Wnt signaling pathway	89
GO:0051052	regulation of DNA metabolic process	90
GO:0051252	regulation of RNA metabolic process	90
GO:2000628	regulation of miRNA metabolic process	90
GO:0051246	regulation of protein metabolic process	91
GO:0031399	regulation of protein modification process	91
GO:0042176	regulation of protein catabolic process	91
GO:0009653	anatomical structure morphogenesis	92
GO:0048646	anatomical structure formation involved in morphogenesis	92
GO:0000902	cell morphogenesis	92
GO:0007519	skeletal muscle tissue development	93
GO:0035914	skeletal muscle cell differentiation	93
GO:0098528	skeletal muscle fiber differentiation	93
GO:0008015	blood circulation	94
GO:0003018	vascular process in circulatory system	94
GO:0008217	regulation of blood pressure	94
GO:0003012	muscle system process	95
GO:0006936	muscle contraction	95
GO:0006941	striated muscle contraction	95
GO:0120039	plasma membrane bounded cell projection morphogenesis	96
GO:0048812	neuron projection morphogenesis	96
GO:0048813	dendrite morphogenesis	96
GO:1905764	regulation of protection from non-homologous end joining at telomere	97
GO:1904506	negative regulation of telomere maintenance in response to DNA damage	97
GO:1905765	negative regulation of protection from non-homologous end joining at telomere	97
GO:0030183	B cell differentiation	98
GO:0030098	lymphocyte differentiation	98
GO:0046632	alpha-beta T cell differentiation	98
GO:1901990	regulation of mitotic cell cycle phase transition	99
GO:1902806	regulation of cell cycle G1/S phase transition	99
GO:2000045	regulation of G1/S transition of mitotic cell cycle	99
GO:0030100	regulation of endocytosis	100
GO:2000395	regulation of ubiquitin-dependent endocytosis	100
GO:2000397	positive regulation of ubiquitin-dependent endocytosis	100
GO:0035296	regulation of tube diameter	101
GO:0097746	blood vessel diameter maintenance	101
GO:0042311	vasodilation	101
GO:0005975	carbohydrate metabolic process	102
GO:0046835	carbohydrate phosphorylation	102
GO:0044283	small molecule biosynthetic process	103
GO:0044272	sulfur compound biosynthetic process	103
GO:0030203	glycosaminoglycan metabolic process	104
GO:0006022	aminoglycan metabolic process	104
GO:0006023	aminoglycan biosynthetic process	105
GO:0006024	glycosaminoglycan biosynthetic process	105
GO:0008150	biological_process	106
GO:0002376	immune system process	106
GO:0032502	developmental process	107
GO:0021700	developmental maturation	107
GO:0051179	localization	108
GO:0006403	RNA localization	108
GO:0043096	purine nucleobase salvage	109
GO:0043103	hypoxanthine salvage	109
GO:0009605	response to external stimulus	110
GO:0009607	response to biotic stimulus	110
GO:0000302	response to reactive oxygen species	111
GO:0042542	response to hydrogen peroxide	111
GO:0034614	cellular response to reactive oxygen species	112
GO:0070301	cellular response to hydrogen peroxide	112
GO:0071384	cellular response to corticosteroid stimulus	113
GO:0071383	cellular response to steroid hormone stimulus	113
GO:0080135	regulation of cellular response to stress	114
GO:1905897	regulation of response to endoplasmic reticulum stress	114
GO:0010821	regulation of mitochondrion organization	115
GO:0090199	regulation of release of cytochrome c from mitochondria	115
GO:0050865	regulation of cell activation	116
GO:0010543	regulation of platelet activation	116
GO:0010604	positive regulation of macromolecule metabolic process	117
GO:0009891	positive regulation of biosynthetic process	117
GO:0051251	positive regulation of lymphocyte activation	118
GO:0050871	positive regulation of B cell activation	118
GO:0043434	response to peptide hormone	119
GO:0032868	response to insulin	119
GO:0045936	negative regulation of phosphate metabolic process	120
GO:0042326	negative regulation of phosphorylation	120
GO:0045934	negative regulation of nucleobase-containing compound metabolic process	121
GO:0051253	negative regulation of RNA metabolic process	121
GO:0002009	morphogenesis of an epithelium	122
GO:0003159	morphogenesis of an endothelium	122
GO:0035148	tube formation	123
GO:0060606	tube closure	123
GO:0061209	cell proliferation involved in mesonephros development	124
GO:0072138	mesenchymal cell proliferation involved in ureteric bud development	124
GO:0046305	alkanesulfonate biosynthetic process	125
GO:0042412	taurine biosynthetic process	125
GO:0061041	regulation of wound healing	126
GO:0030193	regulation of blood coagulation	126
GO:0044093	positive regulation of molecular function	127
GO:0043388	positive regulation of DNA binding	127
GO:0050891	multicellular organismal-level water homeostasis	128
GO:0003091	renal water homeostasis	128
GO:0007589	body fluid secretion	129
GO:0007595	lactation	129
GO:0006839	mitochondrial transport	130
GO:0051169	nuclear transport	130
GO:0031623	receptor internalization	131
GO:0006898	receptor-mediated endocytosis	131
GO:0050658	RNA transport	132
GO:0051028	mRNA transport	132
GO:0015031	protein transport	133
GO:0034436	glycoprotein transport	133
GO:0045185	maintenance of protein location	134
GO:0070585	protein localization to mitochondrion	134
GO:0050670	regulation of lymphocyte proliferation	135
GO:0030888	regulation of B cell proliferation	135
GO:0030890	positive regulation of B cell proliferation	136
GO:0050671	positive regulation of lymphocyte proliferation	136
GO:0098704	carbohydrate import across plasma membrane	137
GO:0140271	hexose import across plasma membrane	137
GO:0010522	regulation of calcium ion transport into cytosol	138
GO:1904063	negative regulation of cation transmembrane transport	138
GO:0031571	mitotic G1 DNA damage checkpoint signaling	139
GO:0044819	mitotic G1/S transition checkpoint signaling	139
GO:0006139	nucleobase-containing compound metabolic process	140
GO:0044238	primary metabolic process	141
GO:0034654	nucleobase-containing compound biosynthetic process	142
GO:0016052	carbohydrate catabolic process	143
GO:0046434	organophosphate catabolic process	144
GO:0034655	nucleobase-containing compound catabolic process	145
GO:0016051	carbohydrate biosynthetic process	146
GO:1901137	carbohydrate derivative biosynthetic process	147
GO:0044282	small molecule catabolic process	148
GO:0090407	organophosphate biosynthetic process	149
GO:0001775	cell activation	150
GO:0034404	nucleobase-containing small molecule biosynthetic process	151
GO:0043101	purine-containing compound salvage	152
GO:1901659	glycosyl compound biosynthetic process	153
GO:0016477	cell migration	154
GO:0009154	purine ribonucleotide catabolic process	155
GO:0042592	homeostatic process	156
GO:0065007	biological regulation	157
GO:0022414	reproductive process	158
GO:0000271	polysaccharide biosynthetic process	159
GO:0005977	glycogen metabolic process	160
GO:0071456	cellular response to hypoxia	161
GO:0061718	glucose catabolic process to pyruvate	162
GO:0009725	response to hormone	163
GO:0043069	negative regulation of programmed cell death	164
GO:0043065	positive regulation of apoptotic process	165
GO:0051094	positive regulation of developmental process	166
GO:0051240	positive regulation of multicellular organismal process	167
GO:0040017	positive regulation of locomotion	168
GO:0090200	positive regulation of release of cytochrome c from mitochondria	169
GO:0045807	positive regulation of endocytosis	170
GO:1905898	positive regulation of response to endoplasmic reticulum stress	171
GO:1900046	regulation of hemostasis	172
GO:1904627	response to phorbol 13-acetate 12-myristate	173
GO:0045930	negative regulation of mitotic cell cycle	174
GO:0009887	animal organ morphogenesis	175
GO:0008637	apoptotic mitochondrial changes	176
GO:0042325	regulation of phosphorylation	177
GO:0006282	regulation of DNA repair	178
GO:2001235	positive regulation of apoptotic signaling pathway	179
GO:0003013	circulatory system process	180
GO:0034644	cellular response to UV	181
GO:0000077	DNA damage checkpoint signaling	182
GO:0031570	DNA integrity checkpoint signaling	183
GO:0033673	negative regulation of kinase activity	184
GO:0035150	regulation of tube size	185
GO:0044703	multi-organism reproductive process	186
GO:0140962	multicellular organismal-level chemical homeostasis	187
GO:1903551	regulation of extracellular exosome assembly	188
GO:0007006	mitochondrial membrane organization	189
GO:0071375	cellular response to peptide hormone stimulus	190
GO:0051234	establishment of localization	191
GO:0051236	establishment of RNA localization	192
GO:0051235	maintenance of location	193
GO:1903553	positive regulation of extracellular exosome assembly	194
GO:2000134	negative regulation of G1/S transition of mitotic cell cycle	195
GO:0045321	leukocyte activation	196

## Sheet: 7 - ShinyGO_500
GOID	Description	Cluster
GO:0009117	nucleotide metabolic process	1	Nucleotide metabolism; Purine and Pyrimidine Nucleoside Metabolic Pathways
GO:0006753	nucleoside phosphate metabolic process	1
GO:0009259	ribonucleotide metabolic process	1
GO:0009150	purine ribonucleotide metabolic process	1
GO:0006163	purine nucleotide metabolic process	1
GO:0009132	nucleoside diphosphate metabolic process	1
GO:0009185	ribonucleoside diphosphate metabolic process	1
GO:0009179	purine ribonucleoside diphosphate metabolic process	1
GO:0009135	purine nucleoside diphosphate metabolic process	1
GO:0009123	nucleoside monophosphate metabolic process	1
GO:0006735	NADH regeneration	1
GO:0009165	nucleotide biosynthetic process	1
GO:1901293	nucleoside phosphate biosynthetic process	1
GO:0019674	NAD+ metabolic process	1
GO:0009126	purine nucleoside monophosphate metabolic process	1
GO:0009167	purine ribonucleoside monophosphate metabolic process	1
GO:0009124	nucleoside monophosphate biosynthetic process	1
GO:0009141	nucleoside triphosphate metabolic process	1
GO:0009200	deoxyribonucleoside triphosphate metabolic process	1
GO:0006220	pyrimidine nucleotide metabolic process	1
GO:0009133	nucleoside diphosphate biosynthetic process	1
GO:0009218	pyrimidine ribonucleotide metabolic process	1
GO:0009394	2'-deoxyribonucleotide metabolic process	1
GO:0009262	deoxyribonucleotide metabolic process	1
GO:0009127	purine nucleoside monophosphate biosynthetic process	1
GO:0009158	ribonucleoside monophosphate catabolic process	1
GO:0009156	ribonucleoside monophosphate biosynthetic process	1
GO:0009147	pyrimidine nucleoside triphosphate metabolic process	1
GO:0009166	nucleotide catabolic process	1
GO:0009142	nucleoside triphosphate biosynthetic process	1
GO:0009128	purine nucleoside monophosphate catabolic process	1
GO:0009125	nucleoside monophosphate catabolic process	1
GO:0043173	nucleotide salvage	1
GO:1901292	nucleoside phosphate catabolic process	1
GO:0009136	purine nucleoside diphosphate biosynthetic process	1
GO:0009129	pyrimidine nucleoside monophosphate metabolic process	1
GO:0009144	purine nucleoside triphosphate metabolic process	1
GO:0009205	purine ribonucleoside triphosphate metabolic process	1
GO:0009151	purine deoxyribonucleotide metabolic process	1
GO:0009188	ribonucleoside diphosphate biosynthetic process	1
GO:0009170	purine deoxyribonucleoside monophosphate metabolic process	1
GO:0009157	deoxyribonucleoside monophosphate biosynthetic process	1
GO:0009148	pyrimidine nucleoside triphosphate biosynthetic process	1
GO:0009145	purine nucleoside triphosphate biosynthetic process	1
GO:0009130	pyrimidine nucleoside monophosphate biosynthetic process	1
GO:0009211	pyrimidine deoxyribonucleoside triphosphate metabolic process	1
GO:0009201	ribonucleoside triphosphate biosynthetic process	1
GO:0009173	pyrimidine ribonucleoside monophosphate metabolic process	1
GO:0009204	deoxyribonucleoside triphosphate catabolic process	1
GO:0009208	pyrimidine ribonucleoside triphosphate metabolic process	1
GO:0046031	ADP metabolic process	1
GO:0046034	ATP metabolic process	1
GO:0006164	purine nucleotide biosynthetic process	1
GO:0009260	ribonucleotide biosynthetic process	1
GO:0009152	purine ribonucleotide biosynthetic process	1
GO:0046033	AMP metabolic process	1
GO:0006221	pyrimidine nucleotide biosynthetic process	1
GO:0009263	deoxyribonucleotide biosynthetic process	1
GO:0009265	2'-deoxyribonucleotide biosynthetic process	1
GO:0009169	purine ribonucleoside monophosphate catabolic process	1
GO:0032261	purine nucleotide salvage	1
GO:0009261	ribonucleotide catabolic process	1
GO:0046040	IMP metabolic process	1
GO:0046037	GMP metabolic process	1
GO:0009168	purine ribonucleoside monophosphate biosynthetic process	1
GO:0006195	purine nucleotide catabolic process	1
GO:0046039	GTP metabolic process	1
GO:0009220	pyrimidine ribonucleotide biosynthetic process	1
GO:0046051	UTP metabolic process	1
GO:0009180	purine ribonucleoside diphosphate biosynthetic process	1
GO:0009206	purine ribonucleoside triphosphate biosynthetic process	1
GO:0009172	purine deoxyribonucleoside monophosphate catabolic process	1
GO:0046053	dAMP metabolic process	1
GO:0046073	dTMP metabolic process	1
GO:0006177	GMP biosynthetic process	1
GO:0106380	purine ribonucleotide salvage	1
GO:0006183	GTP biosynthetic process	1
GO:0006188	IMP biosynthetic process	1
GO:0006167	AMP biosynthetic process	1
GO:0044209	AMP salvage	1
GO:0006172	ADP biosynthetic process	1
GO:0032263	GMP salvage	1
GO:0032264	IMP salvage	1
GO:0009221	pyrimidine deoxyribonucleotide biosynthetic process	1
GO:0072359	circulatory system development	2	Organismal Development and Morphogenesis; Embryonic and Post-Embryonic Organ System Development
GO:0035295	tube development	2
GO:0048731	system development	2
GO:0035239	tube morphogenesis	2
GO:0001944	vasculature development	2
GO:0001568	blood vessel development	2
GO:0048514	blood vessel morphogenesis	2
GO:0048534	hematopoietic or lymphoid organ development	2
GO:0002520	immune system development	2
GO:0001525	angiogenesis	2
GO:0007507	heart development	2
GO:0043009	chordate embryonic development	2
GO:0001889	liver development	2
GO:0009792	embryo development ending in birth or egg hatching	2
GO:0061008	hepaticobiliary system development	2
GO:0061458	reproductive system development	2
GO:0007399	nervous system development	2
GO:0001501	skeletal system development	2
GO:0030324	lung development	2
GO:0030323	respiratory tube development	2
GO:0048536	spleen development	2
GO:0003007	heart morphogenesis	2
GO:0060348	bone development	2
GO:0009790	embryo development	2
GO:0060541	respiratory system development	2
GO:0009791	post-embryonic development	2
GO:0007417	central nervous system development	2
GO:0051216	cartilage development	2
GO:0007420	brain development	2
GO:0048568	embryonic organ development	2
GO:0003170	heart valve development	2
GO:0048705	skeletal system morphogenesis	2
GO:0007431	salivary gland development	2
GO:0048598	embryonic morphogenesis	2
GO:0060349	bone morphogenesis	2
GO:0001701	in utero embryonic development	2
GO:0035148	tube formation	2
GO:0060716	labyrinthine layer blood vessel development	2
GO:0060317	cardiac epithelial to mesenchymal transition	2
GO:0001892	embryonic placenta development	2
GO:0043067	regulation of programmed cell death	3	Regulation of Cell Death, Proliferation, and Growth; Control of Cell Fate and Tissue Homeostasis
GO:0042981	regulation of apoptotic process	3
GO:0042127	regulation of cell population proliferation	3
GO:0043065	positive regulation of apoptotic process	3
GO:0010646	regulation of cell communication	3
GO:0051726	regulation of cell cycle	3
GO:0008285	negative regulation of cell population proliferation	3
GO:0043523	regulation of neuron apoptotic process	3
GO:0050678	regulation of epithelial cell proliferation	3
GO:0051128	regulation of cellular component organization	3
GO:1904035	regulation of epithelial cell apoptotic process	3
GO:0007346	regulation of mitotic cell cycle	3
GO:0060341	regulation of cellular localization	3
GO:0002902	regulation of B cell apoptotic process	3
GO:0072091	regulation of stem cell proliferation	3
GO:0070228	regulation of lymphocyte apoptotic process	3
GO:0030155	regulation of cell adhesion	3
GO:0048145	regulation of fibroblast proliferation	3
GO:0048660	regulation of smooth muscle cell proliferation	3
GO:0034110	regulation of homotypic cell-cell adhesion	3
GO:0001936	regulation of endothelial cell proliferation	3
GO:0043525	positive regulation of neuron apoptotic process	3
GO:1904705	regulation of vascular associated smooth muscle cell proliferation	3
GO:0001558	regulation of cell growth	3
GO:2000269	regulation of fibroblast apoptotic process	3
GO:2000106	regulation of leukocyte apoptotic process	3
GO:1901987	regulation of cell cycle phase transition	3
GO:0048662	negative regulation of smooth muscle cell proliferation	3
GO:0002903	negative regulation of B cell apoptotic process	3
GO:1904706	negative regulation of vascular associated smooth muscle cell proliferation	3
GO:1901990	regulation of mitotic cell cycle phase transition	3
GO:0042221	response to chemical	4	Response to Chemicals and Xenobiotics; Metal Ion and Chemical Stimulus Response
GO:1901700	response to oxygen-containing compound	4
GO:0009410	response to xenobiotic stimulus	4
GO:0033993	response to lipid	4
GO:1901698	response to nitrogen compound	4
GO:0010038	response to metal ion	4
GO:1901652	response to peptide	4
GO:0009636	response to toxic substance	4
GO:0001101	response to acid chemical	4
GO:0046677	response to antibiotic	4
GO:0046686	response to cadmium ion	4
GO:0034097	response to cytokine	4
GO:0009743	response to carbohydrate	4
GO:0007584	response to nutrient	4
GO:0034284	response to monosaccharide	4
GO:0009746	response to hexose	4
GO:0043200	response to amino acid	4
GO:0032355	response to estradiol	4
GO:0098754	detoxification	4
GO:0071345	cellular response to cytokine stimulus	4
GO:1901654	response to ketone	4
GO:0043279	response to alkaloid	4
GO:0046688	response to copper ion	4
GO:0097501	stress response to metal ion	4
GO:0010039	response to iron ion	4
GO:0009749	response to glucose	4
GO:0008630	intrinsic apoptotic signaling pathway in response to DNA damage	5	Cellular Stress Response and Apoptotic Signaling; Stress-Responsive Apoptotic and Survival Signaling Pathways; Signal Transduction in Cell Fate and Survival
GO:0140467	integrated stress response signaling	5
GO:0070059	intrinsic apoptotic signaling pathway in response to endoplasmic reticulum stress	5
GO:0030968	endoplasmic reticulum unfolded protein response	5
GO:0006983	ER overload response	5
GO:0042770	signal transduction in response to DNA damage	5
GO:0097190	apoptotic signaling pathway	5
GO:0097193	intrinsic apoptotic signaling pathway	5
GO:0007167	enzyme-linked receptor protein signaling pathway	5
GO:0035556	intracellular signal transduction	5
GO:0007166	cell surface receptor signaling pathway	5
GO:0000165	MAPK cascade	5
GO:0001836	release of cytochrome c from mitochondria	5
GO:0007178	cell surface receptor protein serine/threonine kinase signaling pathway	5
GO:0007169	cell surface receptor protein tyrosine kinase signaling pathway	5
GO:0070371	ERK1 and ERK2 cascade	5
GO:0097191	extrinsic apoptotic signaling pathway	5
GO:0072332	intrinsic apoptotic signaling pathway by p53 class mediator	5
GO:0043491	phosphatidylinositol 3-kinase/protein kinase B signal transduction	5
GO:0007267	cell-cell signaling	5
GO:0006984	ER-nucleus signaling pathway	5
GO:0072331	signal transduction by p53 class mediator	5
GO:0007179	transforming growth factor beta receptor signaling pathway	5
GO:0036499	PERK-mediated unfolded protein response	5
GO:0016071	mRNA metabolic process	6	Transcription and RNA Processing
GO:0071897	DNA biosynthetic process	6
GO:0006352	DNA-templated transcription initiation	6
GO:0006366	transcription by RNA polymerase II	6
GO:0006367	transcription initiation at RNA polymerase II promoter	6
GO:0032774	RNA biosynthetic process	6
GO:0006351	DNA-templated transcription	6
GO:0006383	transcription by RNA polymerase III	6
GO:0006354	DNA-templated transcription elongation	6
GO:0006368	transcription elongation by RNA polymerase II	6
GO:0006360	transcription by RNA polymerase I	6
GO:0009299	mRNA transcription	6
GO:0061614	miRNA transcription	6
GO:0006269	DNA replication, synthesis of primer	6
GO:0035196	miRNA processing	6
GO:0042789	mRNA transcription by RNA polymerase II	6
GO:0070918	regulatory ncRNA processing	6
GO:0042796	snRNA transcription by RNA polymerase III	6
GO:0070897	transcription preinitiation complex assembly	6
GO:0051123	RNA polymerase II preinitiation complex assembly	6
GO:0048869	cellular developmental process	7	Cellular Differentiation;
GO:0022008	neurogenesis	7
GO:0048699	generation of neurons	7
GO:0001570	vasculogenesis	7
GO:0030855	epithelial cell differentiation	7
GO:0009913	epidermal cell differentiation	7
GO:0030182	neuron differentiation	7
GO:0048666	neuron development	7
GO:0048667	cell morphogenesis involved in neuron differentiation	7
GO:0030154	cell differentiation	7
GO:0030097	hemopoiesis	7
GO:0002521	leukocyte differentiation	7
GO:0030099	myeloid cell differentiation	7
GO:0048468	cell development	7
GO:1903131	mononuclear cell differentiation	7
GO:0042692	muscle cell differentiation	7
GO:0002244	hematopoietic progenitor cell differentiation	7
GO:0060218	hematopoietic stem cell differentiation	7
GO:0030218	erythrocyte differentiation	7
GO:0031175	neuron projection development	7
GO:0070887	cellular response to chemical stimulus	8	Cellular Response to Abiotic Stress;
GO:0071456	cellular response to hypoxia	8
GO:0062197	cellular response to chemical stress	8
GO:0104004	cellular response to environmental stimulus	8
GO:0034599	cellular response to oxidative stress	8
GO:0071453	cellular response to oxygen levels	8
GO:0036294	cellular response to decreased oxygen levels	8
GO:1901701	cellular response to oxygen-containing compound	8
GO:0071466	cellular response to xenobiotic stimulus	8
GO:0032870	cellular response to hormone stimulus	8
GO:1901699	cellular response to nitrogen compound	8
GO:0071276	cellular response to cadmium ion	8
GO:0071248	cellular response to metal ion	8
GO:0071396	cellular response to lipid	8
GO:0071236	cellular response to antibiotic	8
GO:1901653	cellular response to peptide	8
GO:1990748	cellular detoxification	8
GO:0098869	cellular oxidant detoxification	8
GO:0097237	cellular response to toxic substance	8
GO:0009628	response to abiotic stimulus	9	Cellular Response to Environmental and Abiotic Stress; Response Radiation and Oxygen-level stress
GO:0070482	response to oxygen levels	9
GO:0036293	response to decreased oxygen levels	9
GO:0001666	response to hypoxia	9
GO:0009411	response to UV	9
GO:0009314	response to radiation	9
GO:0009416	response to light stimulus	9
GO:0009650	UV protection	9
GO:0010332	response to gamma radiation	9
GO:0009266	response to temperature stimulus	9
GO:0010212	response to ionizing radiation	9
GO:0010225	response to UV-C	9
GO:0010224	response to UV-B	9
GO:0010165	response to X-ray	9
GO:0055093	response to hyperoxia	9
GO:1901135	carbohydrate derivative metabolic process	10	Energetic Metabolism
GO:0006793	phosphorus metabolic process	10
GO:0006091	generation of precursor metabolites and energy	10
GO:0072527	pyrimidine-containing compound metabolic process	10
GO:0006790	sulfur compound metabolic process	10
GO:1901657	glycosyl compound metabolic process	10
GO:0072593	reactive oxygen species metabolic process	10
GO:0043603	amide metabolic process	10
GO:0051923	sulfation	10
GO:0006040	amino sugar metabolic process	10
GO:0006044	N-acetylglucosamine metabolic process	10
GO:0000255	allantoin metabolic process	10
GO:0008283	cell population proliferation	11	Cell Type-Specific Proliferation
GO:0061919	process utilizing autophagic mechanism	11
GO:0007155	cell adhesion	11
GO:0050673	epithelial cell proliferation	11
GO:0033002	muscle cell proliferation	11
GO:0070661	leukocyte proliferation	11
GO:0032943	mononuclear cell proliferation	11
GO:0001935	endothelial cell proliferation	11
GO:0048659	smooth muscle cell proliferation	11
GO:0072089	stem cell proliferation	11
GO:1990874	vascular associated smooth muscle cell proliferation	11
GO:0048144	fibroblast proliferation	11
GO:0005996	monosaccharide metabolic process	12	Carbohydrate Metabolism
GO:0019318	hexose metabolic process	12
GO:0006006	glucose metabolic process	12
GO:0006000	fructose metabolic process	12
GO:0046365	monosaccharide catabolic process	12
GO:0046364	monosaccharide biosynthetic process	12
GO:0006007	glucose catabolic process	12
GO:0019320	hexose catabolic process	12
GO:0006094	gluconeogenesis	12
GO:0019319	hexose biosynthetic process	12
GO:0061718	glucose catabolic process to pyruvate	12
GO:0006289	nucleotide-excision repair	13	DNA Repair
GO:0006281	DNA repair	13
GO:0006284	base-excision repair	13
GO:0006290	pyrimidine dimer repair	13
GO:0006287	base-excision repair, gap-filling	13
GO:0006283	transcription-coupled nucleotide-excision repair	13
GO:0006298	mismatch repair	13
GO:0006301	postreplication repair	13
GO:0000731	DNA synthesis involved in DNA repair	13
GO:0019985	translesion synthesis	13
GO:0070914	UV-damage excision repair	13
GO:0006915	apoptotic process	14	Cell Type–Specific Apoptotic Processes
GO:0012501	programmed cell death	14
GO:0051402	neuron apoptotic process	14
GO:1904019	epithelial cell apoptotic process	14
GO:0044346	fibroblast apoptotic process	14
GO:0034349	glial cell apoptotic process	14
GO:0071887	leukocyte apoptotic process	14
GO:0070227	lymphocyte apoptotic process	14
GO:0008637	apoptotic mitochondrial changes	14
GO:0001783	B cell apoptotic process	14
GO:0070242	thymocyte apoptotic process	14
GO:0065004	protein-DNA complex assembly	15	Cellular and Extracellular Structure Assembly
GO:0065003	protein-containing complex assembly	15
GO:0022607	cellular component assembly	15
GO:0044085	cellular component biogenesis	15
GO:0032989	cellular anatomical entity morphogenesis	15
GO:0030198	extracellular matrix organization	15
GO:0071971	extracellular exosome assembly	15
GO:0043062	extracellular structure organization	15
GO:0045229	external encapsulating structure organization	15
GO:0061024	membrane organization	15
GO:0097734	extracellular exosome biogenesis	15
GO:0006950	response to stress	16
GO:0009409	response to cold	16
GO:0006979	response to oxidative stress	16
GO:0009611	response to wounding	16
GO:0035902	response to immobilization stress	16
GO:0035966	response to topologically incorrect protein	16
GO:0042060	wound healing	16
GO:0042594	response to starvation	16
GO:0006986	response to unfolded protein	16
GO:0006954	inflammatory response	16
GO:0006259	DNA metabolic process	17
GO:0006260	DNA replication	17
GO:0022616	DNA strand elongation	17
GO:0006261	DNA-templated DNA replication	17
GO:0006271	DNA strand elongation involved in DNA replication	17
GO:0006272	leading strand elongation	17
GO:0006270	DNA replication initiation	17
GO:0033260	nuclear DNA replication	17
GO:0006312	mitotic recombination	17
GO:0044786	cell cycle DNA replication	17
GO:0048513	animal organ development	18
GO:0048732	gland development	18
GO:0009887	animal organ morphogenesis	18
GO:0061061	muscle structure development	18
GO:0001890	placenta development	18
GO:0043588	skin development	18
GO:0030879	mammary gland development	18
GO:0060538	skeletal muscle organ development	18
GO:0031100	animal organ regeneration	18
GO:0007517	muscle organ development	18
GO:2000278	regulation of DNA biosynthetic process	19
GO:2001141	regulation of RNA biosynthetic process	19
GO:0006355	regulation of DNA-templated transcription	19
GO:0006357	regulation of transcription by RNA polymerase II	19
GO:2000142	regulation of DNA-templated transcription initiation	19
GO:0060260	regulation of transcription initiation by RNA polymerase II	19
GO:1902893	regulation of miRNA transcription	19
GO:0006359	regulation of transcription by RNA polymerase III	19
GO:0032784	regulation of DNA-templated transcription elongation	19
GO:0060211	regulation of nuclear-transcribed mRNA poly(A) tail shortening	19
GO:0003008	system process	20
GO:0003013	circulatory system process	20
GO:0003012	muscle system process	20
GO:0008015	blood circulation	20
GO:0060047	heart contraction	20
GO:0006936	muscle contraction	20
GO:0003015	heart process	20
GO:0003018	vascular process in circulatory system	20
GO:0006941	striated muscle contraction	20
GO:0060048	cardiac muscle contraction	20
GO:0033554	cellular response to stress	21
GO:0006974	DNA damage response	21
GO:0034620	cellular response to unfolded protein	21
GO:0031669	cellular response to nutrient levels	21
GO:0042149	cellular response to glucose starvation	21
GO:0034976	response to endoplasmic reticulum stress	21
GO:0009267	cellular response to starvation	21
GO:0035967	cellular response to topologically incorrect protein	21
GO:0071216	cellular response to biotic stimulus	21
GO:0019220	regulation of phosphate metabolic process	22
GO:0051174	regulation of phosphorus metabolic process	22
GO:0009894	regulation of catabolic process	22
GO:0062012	regulation of small molecule metabolic process	22
GO:0034248	regulation of amide metabolic process	22
GO:0043467	regulation of generation of precursor metabolites and energy	22
GO:0032350	regulation of hormone metabolic process	22
GO:2000377	regulation of reactive oxygen species metabolic process	22
GO:0042325	regulation of phosphorylation	22
GO:0071384	cellular response to corticosteroid stimulus	23
GO:0031960	response to corticosteroid	23
GO:0048545	response to steroid hormone	23
GO:0032570	response to progesterone	23
GO:0051384	response to glucocorticoid	23
GO:0071548	response to dexamethasone	23
GO:0071385	cellular response to glucocorticoid stimulus	23
GO:0051412	response to corticosterone	23
GO:0065009	regulation of molecular function	24
GO:0051098	regulation of binding	24
GO:0044092	negative regulation of molecular function	24
GO:0051101	regulation of DNA binding	24
GO:0051100	negative regulation of binding	24
GO:0032409	regulation of transporter activity	24
GO:0043393	regulation of protein binding	24
GO:0043392	negative regulation of DNA binding	24
GO:0048872	homeostasis of number of cells	25
GO:0048871	multicellular organismal-level homeostasis	25
GO:0060249	anatomical structure homeostasis	25
GO:0002262	myeloid cell homeostasis	25
GO:0034101	erythrocyte homeostasis	25
GO:0001782	B cell homeostasis	25
GO:0001776	leukocyte homeostasis	25
GO:0002260	lymphocyte homeostasis	25
GO:0019725	cellular homeostasis	26
GO:0055082	intracellular chemical homeostasis	26
GO:0055080	monoatomic cation homeostasis	26
GO:0046716	muscle cell cellular homeostasis	26
GO:0006873	intracellular monoatomic ion homeostasis	26
GO:0032469	endoplasmic reticulum calcium ion homeostasis	26
GO:0030003	intracellular monoatomic cation homeostasis	26
GO:0032471	negative regulation of endoplasmic reticulum calcium ion concentration	26
GO:0051338	regulation of transferase activity	27
GO:0044093	positive regulation of molecular function	27
GO:0050790	regulation of catalytic activity	27
GO:0043086	negative regulation of catalytic activity	27
GO:0043085	positive regulation of catalytic activity	27
GO:0051336	regulation of hydrolase activity	27
GO:0051348	negative regulation of transferase activity	27
GO:0051347	positive regulation of transferase activity	27
GO:0036211	protein modification process	28
GO:0006468	protein phosphorylation	28
GO:0018105	peptidyl-serine phosphorylation	28
GO:0018108	peptidyl-tyrosine phosphorylation	28
GO:0018193	peptidyl-amino acid modification	28
GO:0018209	peptidyl-serine modification	28
GO:0018212	peptidyl-tyrosine modification	28
GO:0022402	cell cycle process	29
GO:0000278	mitotic cell cycle	29
GO:0044772	mitotic cell cycle phase transition	29
GO:0044770	cell cycle phase transition	29
GO:1903047	mitotic cell cycle process	29
GO:0090399	replicative senescence	29
GO:0000082	G1/S transition of mitotic cell cycle	29
GO:0009966	regulation of signal transduction	30
GO:1902531	regulation of intracellular signal transduction	30
GO:0043408	regulation of MAPK cascade	30
GO:0070372	regulation of ERK1 and ERK2 cascade	30
GO:0017015	regulation of transforming growth factor beta receptor signaling pathway	30
GO:0090092	regulation of transmembrane receptor protein serine/threonine kinase signaling pathway	30
GO:0051896	regulation of phosphatidylinositol 3-kinase/protein kinase B signal transduction	30
GO:0030334	regulation of cell migration	31
GO:2000147	positive regulation of cell motility	31
GO:0030335	positive regulation of cell migration	31
GO:0010634	positive regulation of epithelial cell migration	31
GO:0010595	positive regulation of endothelial cell migration	31
GO:0010594	regulation of endothelial cell migration	31
GO:0043536	positive regulation of blood vessel endothelial cell migration	31
GO:0010557	positive regulation of macromolecule biosynthetic process	32
GO:0051254	positive regulation of RNA metabolic process	32
GO:0010628	positive regulation of gene expression	32
GO:0051054	positive regulation of DNA metabolic process	32
GO:2000573	positive regulation of DNA biosynthetic process	32
GO:0010575	positive regulation of vascular endothelial growth factor production	32
GO:1900264	positive regulation of DNA-directed DNA polymerase activity	32
GO:0045893	positive regulation of DNA-templated transcription	33
GO:1902680	positive regulation of RNA biosynthetic process	33
GO:0060213	positive regulation of nuclear-transcribed mRNA poly(A) tail shortening	33
GO:0045944	positive regulation of transcription by RNA polymerase II	33
GO:2000144	positive regulation of DNA-templated transcription initiation	33
GO:0060261	positive regulation of transcription initiation by RNA polymerase II	33
GO:1902895	positive regulation of miRNA transcription	33
GO:0009888	tissue development	34
GO:0060429	epithelium development	34
GO:0060537	muscle tissue development	34
GO:0061448	connective tissue development	34
GO:0002009	morphogenesis of an epithelium	34
GO:0060322	head development	34
GO:0008544	epidermis development	34
GO:0009967	positive regulation of signal transduction	35
GO:1902533	positive regulation of intracellular signal transduction	35
GO:2001235	positive regulation of apoptotic signaling pathway	35
GO:2001244	positive regulation of intrinsic apoptotic signaling pathway	35
GO:0090100	positive regulation of transmembrane receptor protein serine/threonine kinase signaling pathway	35
GO:0043410	positive regulation of MAPK cascade	35
GO:0070374	positive regulation of ERK1 and ERK2 cascade	35
GO:0051253	negative regulation of RNA metabolic process	36
GO:0010558	negative regulation of macromolecule biosynthetic process	36
GO:0010629	negative regulation of gene expression	36
GO:0016441	post-transcriptional gene silencing	36
GO:0035195	miRNA-mediated post-transcriptional gene silencing	36
GO:0035194	regulatory ncRNA-mediated post-transcriptional gene silencing	36
GO:0070922	RISC complex assembly	36
GO:0140352	export from cell	37
GO:0006810	transport	37
GO:0046903	secretion	37
GO:0072594	establishment of protein localization to organelle	37
GO:0045184	establishment of protein localization	37
GO:0006825	copper ion transport	37
GO:0031623	receptor internalization	37
GO:0071901	negative regulation of protein serine/threonine kinase activity	38
GO:0001933	negative regulation of protein phosphorylation	38
GO:0006469	negative regulation of protein kinase activity	38
GO:1904030	negative regulation of cyclin-dependent protein kinase activity	38
GO:0033673	negative regulation of kinase activity	38
GO:0045736	negative regulation of cyclin-dependent protein serine/threonine kinase activity	38
GO:0043407	negative regulation of MAP kinase activity	38
GO:0009116	nucleoside metabolic process	39
GO:0046128	purine ribonucleoside metabolic process	39
GO:0009119	ribonucleoside metabolic process	39
GO:0042278	purine nucleoside metabolic process	39
GO:0009120	deoxyribonucleoside metabolic process	39
GO:0046122	purine deoxyribonucleoside metabolic process	39
GO:0055086	nucleobase-containing small molecule metabolic process	40
GO:0009112	nucleobase metabolic process	40
GO:0015949	nucleobase-containing small molecule interconversion	40
GO:0046112	nucleobase biosynthetic process	40
GO:0006144	purine nucleobase metabolic process	40
GO:0009113	purine nucleobase biosynthetic process	40
GO:0009163	nucleoside biosynthetic process	41
GO:0043174	nucleoside salvage	41
GO:0042451	purine nucleoside biosynthetic process	41
GO:0046129	purine ribonucleoside biosynthetic process	41
GO:0042455	ribonucleoside biosynthetic process	41
GO:0006166	purine ribonucleoside salvage	41
GO:0009893	positive regulation of metabolic process	42
GO:0009896	positive regulation of catabolic process	42
GO:0045937	positive regulation of phosphate metabolic process	42
GO:0010562	positive regulation of phosphorus metabolic process	42
GO:0042327	positive regulation of phosphorylation	42
GO:2000379	positive regulation of reactive oxygen species metabolic process	42
GO:0051239	regulation of multicellular organismal process	43
GO:0002682	regulation of immune system process	43
GO:0090257	regulation of muscle system process	43
GO:0044057	regulation of system process	43
GO:0008016	regulation of heart contraction	43
GO:0006937	regulation of muscle contraction	43
GO:0048583	regulation of response to stimulus	44
GO:0040008	regulation of growth	44
GO:1905897	regulation of response to endoplasmic reticulum stress	44
GO:0080134	regulation of response to stress	44
GO:0090287	regulation of cellular response to growth factor stimulus	44
GO:1903844	regulation of cellular response to transforming growth factor beta stimulus	44
GO:0009892	negative regulation of metabolic process	45
GO:0045786	negative regulation of cell cycle	45
GO:0010605	negative regulation of macromolecule metabolic process	45
GO:0010563	negative regulation of phosphorus metabolic process	45
GO:0009890	negative regulation of biosynthetic process	45
GO:0045936	negative regulation of phosphate metabolic process	45
GO:0010556	regulation of macromolecule biosynthetic process	46
GO:0010608	post-transcriptional regulation of gene expression	46
GO:0010574	regulation of vascular endothelial growth factor production	46
GO:0006417	regulation of translation	46
GO:0006446	regulation of translational initiation	46
GO:0010755	regulation of plasminogen activation	46
GO:0071495	cellular response to endogenous stimulus	47
GO:0070848	response to growth factor	47
GO:0071363	cellular response to growth factor stimulus	47
GO:0071559	response to transforming growth factor beta	47
GO:0036119	response to platelet-derived growth factor	47
GO:0071560	cellular response to transforming growth factor beta stimulus	47
GO:0048878	chemical homeostasis	48
GO:0050801	monoatomic ion homeostasis	48
GO:0098771	inorganic ion homeostasis	48
GO:0042593	glucose homeostasis	48
GO:0033500	carbohydrate homeostasis	48
GO:0001678	intracellular glucose homeostasis	48
GO:0016477	cell migration	49
GO:0001667	ameboidal-type cell migration	49
GO:0043542	endothelial cell migration	49
GO:0050900	leukocyte migration	49
GO:0043534	blood vessel endothelial cell migration	49
GO:0002376	immune system process	49
GO:0019693	ribose phosphate metabolic process	50
GO:0030388	fructose 1,6-bisphosphate metabolic process	50
GO:0006002	fructose 6-phosphate metabolic process	50
GO:0051156	glucose 6-phosphate metabolic process	50
GO:0046386	deoxyribose phosphate catabolic process	50
GO:0009056	catabolic process	51
GO:1901136	carbohydrate derivative catabolic process	51
GO:0006914	autophagy	51
GO:0072523	purine-containing compound catabolic process	51
GO:0009057	macromolecule catabolic process	51
GO:0043094	metabolic compound salvage	52
GO:0072528	pyrimidine-containing compound biosynthetic process	52
GO:0044272	sulfur compound biosynthetic process	52
GO:0046184	aldehyde biosynthetic process	52
GO:0032964	collagen biosynthetic process	52
GO:0009605	response to external stimulus	53
GO:0009612	response to mechanical stimulus	53
GO:0009607	response to biotic stimulus	53
GO:0071496	cellular response to external stimulus	53
GO:0043207	response to external biotic stimulus	53
GO:0009154	purine ribonucleotide catabolic process	54
GO:0006096	glycolytic process	54
GO:0061620	glycolytic process through glucose-6-phosphate	54
GO:0061615	glycolytic process through fructose-6-phosphate	54
GO:0061621	canonical glycolysis	54
GO:0005976	polysaccharide metabolic process	55
GO:0044042	glucan metabolic process	55
GO:0000271	polysaccharide biosynthetic process	55
GO:0005978	glycogen biosynthetic process	55
GO:0009250	glucan biosynthetic process	55
GO:0032879	regulation of localization	56
GO:0051049	regulation of transport	56
GO:0022898	regulation of transmembrane transporter activity	56
GO:0010959	regulation of metal ion transport	56
GO:0043269	regulation of monoatomic ion transport	56
GO:0045595	regulation of cell differentiation	57
GO:0051147	regulation of muscle cell differentiation	57
GO:0030856	regulation of epithelial cell differentiation	57
GO:0051153	regulation of striated muscle cell differentiation	57
GO:0045604	regulation of epidermal cell differentiation	57
GO:0009653	anatomical structure morphogenesis	58
GO:0048646	anatomical structure formation involved in morphogenesis	58
GO:0048729	tissue morphogenesis	58
GO:0031099	regeneration	58
GO:0060562	epithelial tube morphogenesis	58
GO:0006140	regulation of nucleotide metabolic process	59
GO:1900542	regulation of purine nucleotide metabolic process	59
GO:1903578	regulation of ATP metabolic process	59
GO:1900371	regulation of purine nucleotide biosynthetic process	59
GO:0030808	regulation of nucleotide biosynthetic process	59
GO:2000026	regulation of multicellular organismal development	60
GO:0045765	regulation of angiogenesis	60
GO:1901342	regulation of vasculature development	60
GO:0045766	positive regulation of angiogenesis	60
GO:1904018	positive regulation of vasculature development	60
GO:0071900	regulation of protein serine/threonine kinase activity	61
GO:0000079	regulation of cyclin-dependent protein serine/threonine kinase activity	61
GO:0045859	regulation of protein kinase activity	61
GO:0043405	regulation of MAP kinase activity	61
GO:0043549	regulation of kinase activity	61
GO:0001503	ossification	62
GO:0007610	behavior	62
GO:0050817	coagulation	62
GO:0048771	tissue remodeling	62
GO:0007625	grooming behavior	62
GO:0045892	negative regulation of DNA-templated transcription	63
GO:1902679	negative regulation of RNA biosynthetic process	63
GO:0032785	negative regulation of DNA-templated transcription, elongation	63
GO:0000122	negative regulation of transcription by RNA polymerase II	63
GO:0034244	negative regulation of transcription elongation by RNA polymerase II	63
GO:0042113	B cell activation	64
GO:0046649	lymphocyte activation	64
GO:0045321	leukocyte activation	64
GO:0046651	lymphocyte proliferation	64
GO:0042100	B cell proliferation	64
GO:0060326	cell chemotaxis	65
GO:0006935	chemotaxis	65
GO:0042330	taxis	65
GO:0040011	locomotion	65
GO:0009725	response to hormone	66
GO:0043627	response to estrogen	66
GO:0043434	response to peptide hormone	66
GO:0032868	response to insulin	66
GO:0006090	pyruvate metabolic process	67
GO:0032787	monocarboxylic acid metabolic process	67
GO:0019752	carboxylic acid metabolic process	67
GO:0006089	lactate metabolic process	67
GO:2001233	regulation of apoptotic signaling pathway	68
GO:2001236	regulation of extrinsic apoptotic signaling pathway	68
GO:2001242	regulation of intrinsic apoptotic signaling pathway	68
GO:1902253	regulation of intrinsic apoptotic signaling pathway by p53 class mediator	68
GO:0019219	regulation of nucleobase-containing compound metabolic process	69
GO:0006109	regulation of carbohydrate metabolic process	69
GO:0019216	regulation of lipid metabolic process	69
GO:0010906	regulation of glucose metabolic process	69
GO:0010821	regulation of mitochondrion organization	70
GO:0090199	regulation of release of cytochrome c from mitochondria	70
GO:1903551	regulation of extracellular exosome assembly	70
GO:0090200	positive regulation of release of cytochrome c from mitochondria	70
GO:0002027	regulation of heart rate	71
GO:1903524	positive regulation of blood circulation	71
GO:0045823	positive regulation of heart contraction	71
GO:0010460	positive regulation of heart rate	71
GO:0051052	regulation of DNA metabolic process	72
GO:0051252	regulation of RNA metabolic process	72
GO:0006275	regulation of DNA replication	72
GO:0090329	regulation of DNA-templated DNA replication	72
GO:0010952	positive regulation of peptidase activity	73
GO:0010950	positive regulation of endopeptidase activity	73
GO:0052547	regulation of peptidase activity	73
GO:0052548	regulation of endopeptidase activity	73
GO:0048608	reproductive structure development	74
GO:0046660	female sex differentiation	74
GO:0046545	development of primary female sexual characteristics	74
GO:0008585	female gonad development	74
GO:0002237	response to molecule of bacterial origin	75
GO:0009617	response to bacterium	75
GO:0051707	response to other organism	75
GO:0032496	response to lipopolysaccharide	75
GO:0006839	mitochondrial transport	76
GO:0046902	regulation of mitochondrial membrane permeability	76
GO:0035794	positive regulation of mitochondrial membrane permeability	76
GO:1902686	mitochondrial outer membrane permeabilization involved in programmed cell death	76
GO:0044281	small molecule metabolic process	77
GO:0006082	organic acid metabolic process	77
GO:0043436	oxoacid metabolic process	77
GO:0030203	glycosaminoglycan metabolic process	78
GO:0006022	aminoglycan metabolic process	78
GO:0006024	glycosaminoglycan biosynthetic process	78
GO:0006029	proteoglycan metabolic process	79
GO:0009100	glycoprotein metabolic process	79
GO:0030201	heparan sulfate proteoglycan metabolic process	79
GO:0043066	negative regulation of apoptotic process	80
GO:1904036	negative regulation of epithelial cell apoptotic process	80
GO:0043524	negative regulation of neuron apoptotic process	80
GO:0050793	regulation of developmental process	81
GO:0022603	regulation of anatomical structure morphogenesis	81
GO:0045682	regulation of epidermis development	81
GO:0009889	regulation of biosynthetic process	82
GO:0046885	regulation of hormone biosynthetic process	82
GO:0032965	regulation of collagen biosynthetic process	82
GO:0008284	positive regulation of cell population proliferation	83
GO:0050679	positive regulation of epithelial cell proliferation	83
GO:0001938	positive regulation of endothelial cell proliferation	83
GO:0065008	regulation of biological quality	84
GO:0090559	regulation of membrane permeability	84
GO:1905710	positive regulation of membrane permeability	84
GO:0050878	regulation of body fluid levels	85
GO:0007599	hemostasis	85
GO:0007596	blood coagulation	85
GO:0045597	positive regulation of cell differentiation	86
GO:0051149	positive regulation of muscle cell differentiation	86
GO:0010718	positive regulation of epithelial to mesenchymal transition	86
GO:0051247	positive regulation of protein metabolic process	87
GO:0031401	positive regulation of protein modification process	87
GO:0045862	positive regulation of proteolysis	87
GO:0051246	regulation of protein metabolic process	88
GO:0031399	regulation of protein modification process	88
GO:0030162	regulation of proteolysis	88
GO:2001234	negative regulation of apoptotic signaling pathway	89
GO:2001243	negative regulation of intrinsic apoptotic signaling pathway	89
GO:1902230	negative regulation of intrinsic apoptotic signaling pathway in response to DNA damage	89
GO:0071482	cellular response to light stimulus	90
GO:0071478	cellular response to radiation	90
GO:0071480	cellular response to gamma radiation	90
GO:0009968	negative regulation of signal transduction	91
GO:1902532	negative regulation of intracellular signal transduction	91
GO:0090090	negative regulation of canonical Wnt signaling pathway	91
GO:0048584	positive regulation of response to stimulus	92
GO:0050920	regulation of chemotaxis	92
GO:0050921	positive regulation of chemotaxis	92
GO:0001932	regulation of protein phosphorylation	93
GO:0033135	regulation of peptidyl-serine phosphorylation	93
GO:0050730	regulation of peptidyl-tyrosine phosphorylation	93
GO:0030888	regulation of B cell proliferation	94
GO:0050871	positive regulation of B cell activation	94
GO:0030890	positive regulation of B cell proliferation	94
GO:0006796	phosphate-containing compound metabolic process	95
GO:0019637	organophosphate metabolic process	95
GO:1901137	carbohydrate derivative biosynthetic process	96
GO:0006023	aminoglycan biosynthetic process	96
GO:0015980	energy derivation by oxidation of organic compounds	97
GO:0006112	energy reserve metabolic process	97
GO:0034614	cellular response to reactive oxygen species	98
GO:0070301	cellular response to hydrogen peroxide	98
GO:0000302	response to reactive oxygen species	99
GO:0042542	response to hydrogen peroxide	99
GO:0046390	ribose phosphate biosynthetic process	100
GO:0046385	deoxyribose phosphate biosynthetic process	100
GO:0072522	purine-containing compound biosynthetic process	101
GO:0043101	purine-containing compound salvage	101
GO:0051674	localization of cell	102
GO:0051641	cellular localization	102
GO:2000145	regulation of cell motility	103
GO:0010632	regulation of epithelial cell migration	103
GO:0051130	positive regulation of cellular component organization	104
GO:1903532	positive regulation of secretion by cell	104
GO:0050865	regulation of cell activation	105
GO:0010543	regulation of platelet activation	105
GO:0010604	positive regulation of macromolecule metabolic process	106
GO:0009891	positive regulation of biosynthetic process	106
GO:0001934	positive regulation of protein phosphorylation	107
GO:0033138	positive regulation of peptidyl-serine phosphorylation	107
GO:0046697	decidualization	108
GO:0001893	maternal placenta development	108
GO:0007519	skeletal muscle tissue development	109
GO:0035914	skeletal muscle cell differentiation	109
GO:0120039	plasma membrane bounded cell projection morphogenesis	110
GO:0048858	cell projection morphogenesis	110
GO:0061041	regulation of wound healing	111
GO:0030193	regulation of blood coagulation	111
GO:0051050	positive regulation of transport	112
GO:0045807	positive regulation of endocytosis	112
GO:0033036	macromolecule localization	113
GO:0010876	lipid localization	113
GO:0007589	body fluid secretion	114
GO:0007595	lactation	114
GO:0007565	female pregnancy	115
GO:0060135	maternal process involved in female pregnancy	115
GO:0003006	developmental process involved in reproduction	116
GO:0007548	sex differentiation	116
GO:0030098	lymphocyte differentiation	117
GO:0030183	B cell differentiation	117
GO:0042698	ovulation cycle	118
GO:0022602	ovulation cycle process	118
GO:0032940	secretion by cell	119
GO:1990182	exosomal secretion	119
GO:0071705	nitrogen compound transport	120
GO:0051028	mRNA transport	120
GO:0007005	mitochondrion organization	121
GO:0036257	multivesicular body organization	121
GO:0040007	growth	122
GO:0048589	developmental growth	122
GO:0048511	rhythmic process	123
GO:0007623	circadian rhythm	123
GO:0031638	zymogen activation	124
GO:0031639	plasminogen activation	124
GO:0098704	carbohydrate import across plasma membrane	125
GO:0140271	hexose import across plasma membrane	125
GO:0031571	mitotic G1 DNA damage checkpoint signaling	126
GO:0044819	mitotic G1/S transition checkpoint signaling	126
GO:0072521	purine-containing compound metabolic process	127
GO:0005975	carbohydrate metabolic process	128
GO:1901659	glycosyl compound biosynthetic process	129
GO:0043412	macromolecule modification	130
GO:0009719	response to endogenous stimulus	131
GO:0031667	response to nutrient levels	132
GO:0071214	cellular response to abiotic stimulus	133
GO:0034654	nucleobase-containing compound biosynthetic process	134
GO:0044283	small molecule biosynthetic process	135
GO:0044282	small molecule catabolic process	136
GO:0034404	nucleobase-containing small molecule biosynthetic process	137
GO:0034655	nucleobase-containing compound catabolic process	138
GO:0043096	purine nucleobase salvage	139
GO:0016310	phosphorylation	140
GO:0090407	organophosphate biosynthetic process	141
GO:0046434	organophosphate catabolic process	142
GO:0016052	carbohydrate catabolic process	143
GO:0016051	carbohydrate biosynthetic process	144
GO:0005977	glycogen metabolic process	145
GO:0046835	carbohydrate phosphorylation	146
GO:0006508	proteolysis	147
GO:0008219	cell death	148
GO:0048870	cell motility	149
GO:0007049	cell cycle	150
GO:0001775	cell activation	151
GO:0016049	cell growth	152
GO:0043069	negative regulation of programmed cell death	153
GO:0043068	positive regulation of programmed cell death	154
GO:0023051	regulation of signaling	155
GO:0080135	regulation of cellular response to stress	156
GO:0010648	negative regulation of cell communication	157
GO:0010647	positive regulation of cell communication	158
GO:0040012	regulation of locomotion	159
GO:0045935	positive regulation of nucleobase-containing compound metabolic process	160
GO:0045934	negative regulation of nucleobase-containing compound metabolic process	161
GO:0042592	homeostatic process	162
GO:0034644	cellular response to UV	163
GO:0048585	negative regulation of response to stimulus	164
GO:0051240	positive regulation of multicellular organismal process	165
GO:0050864	regulation of B cell activation	166
GO:0051241	negative regulation of multicellular organismal process	167
GO:0051094	positive regulation of developmental process	168
GO:0051093	negative regulation of developmental process	169
GO:0051248	negative regulation of protein metabolic process	170
GO:0031400	negative regulation of protein modification process	171
GO:0042326	negative regulation of phosphorylation	172
GO:0040017	positive regulation of locomotion	173
GO:0023056	positive regulation of signaling	174
GO:0023057	negative regulation of signaling	175
GO:0010631	epithelial cell migration	176
GO:0051234	establishment of localization	177
GO:0045926	negative regulation of growth	178
GO:0044703	multi-organism reproductive process	179
GO:0022414	reproductive process	180
GO:0044706	multi-multicellular organism process	181
GO:0090130	tissue migration	182
GO:0007006	mitochondrial membrane organization	183
GO:0048812	neuron projection morphogenesis	184
GO:0090330	regulation of platelet aggregation	185
GO:0090132	epithelium migration	186

## Sheet: 8 - WebGestalt_500
GOID	Description	Cluster
GO:0009117	nucleotide metabolic process	1	Nucleotide and Nucleoside Metabolism; Purine and Pyrimidine Nucleoside Metabolic Pathways
GO:0006753	nucleoside phosphate metabolic process	1
GO:0009259	ribonucleotide metabolic process	1
GO:0009132	nucleoside diphosphate metabolic process	1
GO:0009150	purine ribonucleotide metabolic process	1
GO:0009185	ribonucleoside diphosphate metabolic process	1
GO:0009135	purine nucleoside diphosphate metabolic process	1
GO:0006163	purine nucleotide metabolic process	1
GO:0009179	purine ribonucleoside diphosphate metabolic process	1
GO:0009166	nucleotide catabolic process	1
GO:1901292	nucleoside phosphate catabolic process	1
GO:0009141	nucleoside triphosphate metabolic process	1
GO:0009137	purine nucleoside diphosphate catabolic process	1
GO:0009191	ribonucleoside diphosphate catabolic process	1
GO:0009134	nucleoside diphosphate catabolic process	1
GO:0009144	purine nucleoside triphosphate metabolic process	1
GO:0009205	purine ribonucleoside triphosphate metabolic process	1
GO:0009123	nucleoside monophosphate metabolic process	1
GO:0046496	nicotinamide nucleotide metabolic process	1
GO:0006735	NADH regeneration	1
GO:0009126	purine nucleoside monophosphate metabolic process	1
GO:0009165	nucleotide biosynthetic process	1
GO:1901293	nucleoside phosphate biosynthetic process	1
GO:0009167	purine ribonucleoside monophosphate metabolic process	1
GO:0009124	nucleoside monophosphate biosynthetic process	1
GO:0019674	NAD+ metabolic process	1
GO:0009133	nucleoside diphosphate biosynthetic process	1
GO:0009127	purine nucleoside monophosphate biosynthetic process	1
GO:0009394	2'-deoxyribonucleotide metabolic process	1
GO:0006220	pyrimidine nucleotide metabolic process	1
GO:0009262	deoxyribonucleotide metabolic process	1
GO:0009147	pyrimidine nucleoside triphosphate metabolic process	1
GO:0009156	ribonucleoside monophosphate biosynthetic process	1
GO:0043173	nucleotide salvage	1
GO:0009128	purine nucleoside monophosphate catabolic process	1
GO:0009136	purine nucleoside diphosphate biosynthetic process	1
GO:0009218	pyrimidine ribonucleotide metabolic process	1
GO:0009157	deoxyribonucleoside monophosphate biosynthetic process	1
GO:0009200	deoxyribonucleoside triphosphate metabolic process	1
GO:0009158	ribonucleoside monophosphate catabolic process	1
GO:0009142	nucleoside triphosphate biosynthetic process	1
GO:0009151	purine deoxyribonucleotide metabolic process	1
GO:0009188	ribonucleoside diphosphate biosynthetic process	1
GO:0009148	pyrimidine nucleoside triphosphate biosynthetic process	1
GO:0009170	purine deoxyribonucleoside monophosphate metabolic process	1
GO:0009125	nucleoside monophosphate catabolic process	1
GO:0009129	pyrimidine nucleoside monophosphate metabolic process	1
GO:0009211	pyrimidine deoxyribonucleoside triphosphate metabolic process	1
GO:0009130	pyrimidine nucleoside monophosphate biosynthetic process	1
GO:0009208	pyrimidine ribonucleoside triphosphate metabolic process	1
GO:0046031	ADP metabolic process	1
GO:0009261	ribonucleotide catabolic process	1
GO:0006195	purine nucleotide catabolic process	1
GO:0009181	purine ribonucleoside diphosphate catabolic process	1
GO:0019364	pyridine nucleotide catabolic process	1
GO:0019677	NAD+ catabolic process	1
GO:0046034	ATP metabolic process	1
GO:0006164	purine nucleotide biosynthetic process	1
GO:0046033	AMP metabolic process	1
GO:0009263	deoxyribonucleotide biosynthetic process	1
GO:0009265	2'-deoxyribonucleotide biosynthetic process	1
GO:0006221	pyrimidine nucleotide biosynthetic process	1
GO:0009169	purine ribonucleoside monophosphate catabolic process	1
GO:0046040	IMP metabolic process	1
GO:0009168	purine ribonucleoside monophosphate biosynthetic process	1
GO:0046037	GMP metabolic process	1
GO:0046039	GTP metabolic process	1
GO:0046051	UTP metabolic process	1
GO:0009180	purine ribonucleoside diphosphate biosynthetic process	1
GO:0009172	purine deoxyribonucleoside monophosphate catabolic process	1
GO:0046073	dTMP metabolic process	1
GO:0046053	dAMP metabolic process	1
GO:0046041	ITP metabolic process	1
GO:0009177	pyrimidine deoxyribonucleoside monophosphate biosynthetic process	1
GO:0009155	purine deoxyribonucleotide catabolic process	1
GO:0009221	pyrimidine deoxyribonucleotide biosynthetic process	1
GO:0006231	dTMP biosynthetic process	1
GO:0008630	intrinsic apoptotic signaling pathway in response to DNA damage	2	Cellular Stress Response and Apoptotic Signaling; Stress-Responsive Apoptotic and Survival Signaling Pathways;
GO:0140467	integrated stress response signaling	2
GO:0070059	intrinsic apoptotic signaling pathway in response to endoplasmic reticulum stress	2
GO:0030968	endoplasmic reticulum unfolded protein response	2
GO:0042770	signal transduction in response to DNA damage	2
GO:0097190	apoptotic signaling pathway	2
GO:0042771	intrinsic apoptotic signaling pathway in response to DNA damage by p53 class mediator	2
GO:1990144	intrinsic apoptotic signaling pathway in response to hypoxia	2
GO:0097193	intrinsic apoptotic signaling pathway	2
GO:0007167	enzyme-linked receptor protein signaling pathway	2
GO:0001836	release of cytochrome c from mitochondria	2
GO:0007169	cell surface receptor protein tyrosine kinase signaling pathway	2
GO:0000165	MAPK cascade	2
GO:0072332	intrinsic apoptotic signaling pathway by p53 class mediator	2
GO:0141091	transforming growth factor beta receptor superfamily signaling pathway	2
GO:0097191	extrinsic apoptotic signaling pathway	2
GO:0007178	cell surface receptor protein serine/threonine kinase signaling pathway	2
GO:0070371	ERK1 and ERK2 cascade	2
GO:0072331	signal transduction by p53 class mediator	2
GO:1990442	intrinsic apoptotic signaling pathway in response to nitrosative stress	2
GO:0097192	extrinsic apoptotic signaling pathway in absence of ligand	2
GO:0048009	insulin-like growth factor receptor signaling pathway	2
GO:0007179	transforming growth factor beta receptor signaling pathway	2
GO:0036499	PERK-mediated unfolded protein response	2
GO:0043067	regulation of programmed cell death	3	Regulation of Apoptosis and Cell Proliferation; Regulation of Tissue Homeostasis;
GO:0042981	regulation of apoptotic process	3
GO:0042127	regulation of cell population proliferation	3
GO:0051726	regulation of cell cycle	3
GO:0043523	regulation of neuron apoptotic process	3
GO:1904035	regulation of epithelial cell apoptotic process	3
GO:0002902	regulation of B cell apoptotic process	3
GO:0050678	regulation of epithelial cell proliferation	3
GO:0048660	regulation of smooth muscle cell proliferation	3
GO:0043525	positive regulation of neuron apoptotic process	3
GO:0070228	regulation of lymphocyte apoptotic process	3
GO:0007346	regulation of mitotic cell cycle	3
GO:0030155	regulation of cell adhesion	3
GO:2000106	regulation of leukocyte apoptotic process	3
GO:2000269	regulation of fibroblast apoptotic process	3
GO:0032944	regulation of mononuclear cell proliferation	3
GO:2000271	positive regulation of fibroblast apoptotic process	3
GO:0070663	regulation of leukocyte proliferation	3
GO:0072091	regulation of stem cell proliferation	3
GO:1901987	regulation of cell cycle phase transition	3
GO:0002903	negative regulation of B cell apoptotic process	3
GO:0045930	negative regulation of mitotic cell cycle	3
GO:1901990	regulation of mitotic cell cycle phase transition	3
GO:1901700	response to oxygen-containing compound	4	Response to Chemicals and Xenobiotics; Metal Ion and Chemical Stimulus Response
GO:0009410	response to xenobiotic stimulus	4
GO:0033993	response to lipid	4
GO:1901698	response to nitrogen compound	4
GO:0046686	response to cadmium ion	4
GO:0010038	response to metal ion	4
GO:0009636	response to toxic substance	4
GO:0001101	response to acid chemical	4
GO:0043200	response to amino acid	4
GO:1901654	response to ketone	4
GO:0098754	detoxification	4
GO:0007584	response to nutrient	4
GO:0009743	response to carbohydrate	4
GO:0046683	response to organophosphorus	4
GO:0033273	response to vitamin	4
GO:0034284	response to monosaccharide	4
GO:1901545	response to raffinose	4
GO:1902074	response to salt	4
GO:0097403	cellular response to raffinose	4
GO:0035295	tube development	5	Organismal Development and Morphogenesis; Embryonic and Post-Embryonic Organ System Development; Systemic and Organogenesis Processes
GO:0009791	post-embryonic development	5
GO:0009790	embryo development	5
GO:0072359	circulatory system development	5
GO:0030324	lung development	5
GO:0001889	liver development	5
GO:0030323	respiratory tube development	5
GO:0061008	hepaticobiliary system development	5
GO:0060541	respiratory system development	5
GO:0043009	chordate embryonic development	5
GO:0009792	embryo development ending in birth or egg hatching	5
GO:0048536	spleen development	5
GO:0002520	immune system development	5
GO:0055123	digestive system development	5
GO:0048565	digestive tract development	5
GO:0046660	female sex differentiation	5
GO:0001701	in utero embryonic development	5
GO:0060716	labyrinthine layer blood vessel development	5
GO:0001892	embryonic placenta development	5
GO:0070482	response to oxygen levels	6	Cellular Response to Environmental and Abiotic Stress; Response Radiation and Oxygen-level stress
GO:0001666	response to hypoxia	6
GO:0036293	response to decreased oxygen levels	6
GO:0009628	response to abiotic stimulus	6
GO:0009314	response to radiation	6
GO:0009416	response to light stimulus	6
GO:0010212	response to ionizing radiation	6
GO:0055093	response to hyperoxia	6
GO:0036296	response to increased oxygen levels	6
GO:0003032	detection of oxygen	6
GO:0009411	response to UV	6
GO:0009650	UV protection	6
GO:0010332	response to gamma radiation	6
GO:0010225	response to UV-C	6
GO:0010165	response to X-ray	6
GO:0010224	response to UV-B	6
GO:0006269	DNA replication, synthesis of primer	7	DNA Replication and RNA Transcription;
GO:0006352	DNA-templated transcription initiation	7
GO:0006383	transcription by RNA polymerase III	7
GO:0006367	transcription initiation at RNA polymerase II promoter	7
GO:0006360	transcription by RNA polymerase I	7
GO:0006354	DNA-templated transcription elongation	7
GO:0006368	transcription elongation by RNA polymerase II	7
GO:0009299	mRNA transcription	7
GO:0042789	mRNA transcription by RNA polymerase II	7
GO:0061614	miRNA transcription	7
GO:0035196	miRNA processing	7
GO:0042796	snRNA transcription by RNA polymerase III	7
GO:0070897	transcription preinitiation complex assembly	7
GO:0051123	RNA polymerase II preinitiation complex assembly	7
GO:0031054	pre-miRNA processing	7
GO:0009260	ribonucleotide biosynthetic process	8	Ribonucleotide Biosynthesis and Salvage
GO:0009152	purine ribonucleotide biosynthetic process	8
GO:0032261	purine nucleotide salvage	8
GO:0009220	pyrimidine ribonucleotide biosynthetic process	8
GO:0006177	GMP biosynthetic process	8
GO:0106380	purine ribonucleotide salvage	8
GO:0006183	GTP biosynthetic process	8
GO:0006188	IMP biosynthetic process	8
GO:0006167	AMP biosynthetic process	8
GO:0006228	UTP biosynthetic process	8
GO:0032264	IMP salvage	8
GO:0006172	ADP biosynthetic process	8
GO:0044209	AMP salvage	8
GO:0032263	GMP salvage	8
GO:0006259	DNA metabolic process	9	DNA Replication
GO:0006260	DNA replication	9
GO:0010586	miRNA metabolic process	9
GO:0022616	DNA strand elongation	9
GO:0016071	mRNA metabolic process	9
GO:0006261	DNA-templated DNA replication	9
GO:0006270	DNA replication initiation	9
GO:0006312	mitotic recombination	9
GO:0006271	DNA strand elongation involved in DNA replication	9
GO:0006272	leading strand elongation	9
GO:0033260	nuclear DNA replication	9
GO:0044786	cell cycle DNA replication	9
GO:0061819	telomeric DNA-containing double minutes formation	9
GO:0006289	nucleotide-excision repair	10	DNA Repair
GO:0006281	DNA repair	10
GO:0006284	base-excision repair	10
GO:0006290	pyrimidine dimer repair	10
GO:0006287	base-excision repair, gap-filling	10
GO:0006283	transcription-coupled nucleotide-excision repair	10
GO:0006298	mismatch repair	10
GO:0006297	nucleotide-excision repair, DNA gap filling	10
GO:0000720	pyrimidine dimer repair by nucleotide-excision repair	10
GO:0070914	UV-damage excision repair	10
GO:0000731	DNA synthesis involved in DNA repair	10
GO:0019985	translesion synthesis	10
GO:1904161	DNA synthesis involved in UV-damage excision repair	10
GO:1901135	carbohydrate derivative metabolic process	11	Energetic Metabolism
GO:0006091	generation of precursor metabolites and energy	11
GO:0072524	pyridine-containing compound metabolic process	11
GO:0072593	reactive oxygen species metabolic process	11
GO:0006790	sulfur compound metabolic process	11
GO:0015980	energy derivation by oxidation of organic compounds	11
GO:1901657	glycosyl compound metabolic process	11
GO:0006040	amino sugar metabolic process	11
GO:0006044	N-acetylglucosamine metabolic process	11
GO:0000255	allantoin metabolic process	11
GO:0051923	sulfation	11
GO:0006112	energy reserve metabolic process	11
GO:0005996	monosaccharide metabolic process	12	Monosaccharide Metabolism
GO:0006006	glucose metabolic process	12
GO:0019318	hexose metabolic process	12
GO:0046365	monosaccharide catabolic process	12
GO:0046364	monosaccharide biosynthetic process	12
GO:0006000	fructose metabolic process	12
GO:0006007	glucose catabolic process	12
GO:0006094	gluconeogenesis	12
GO:0019320	hexose catabolic process	12
GO:0019319	hexose biosynthetic process	12
GO:0061718	glucose catabolic process to pyruvate	12
GO:0019220	regulation of phosphate metabolic process	13	Regulation of Metabolic Processes
GO:0051174	regulation of phosphorus metabolic process	13
GO:0043467	regulation of generation of precursor metabolites and energy	13
GO:0009894	regulation of catabolic process	13
GO:0062012	regulation of small molecule metabolic process	13
GO:2000377	regulation of reactive oxygen species metabolic process	13
GO:0032350	regulation of hormone metabolic process	13
GO:0034248	regulation of amide metabolic process	13
GO:0042325	regulation of phosphorylation	13
GO:0010906	regulation of glucose metabolic process	13
GO:0046885	regulation of hormone biosynthetic process	13
GO:0030855	epithelial cell differentiation	14	Cell Differentiation
GO:0009913	epidermal cell differentiation	14
GO:0002065	columnar/cuboidal epithelial cell differentiation	14
GO:0030218	erythrocyte differentiation	14
GO:0030097	hemopoiesis	14
GO:0030099	myeloid cell differentiation	14
GO:0002521	leukocyte differentiation	14
GO:1903131	mononuclear cell differentiation	14
GO:0002573	myeloid leukocyte differentiation	14
GO:0030225	macrophage differentiation	14
GO:0001649	osteoblast differentiation	14
GO:0006915	apoptotic process	15	Cell Type-specific Apoptotic Processes
GO:0012501	programmed cell death	15
GO:0051402	neuron apoptotic process	15
GO:1904019	epithelial cell apoptotic process	15
GO:0044346	fibroblast apoptotic process	15
GO:0001783	B cell apoptotic process	15
GO:0034349	glial cell apoptotic process	15
GO:0071887	leukocyte apoptotic process	15
GO:0070242	thymocyte apoptotic process	15
GO:0070227	lymphocyte apoptotic process	15
GO:0008283	cell population proliferation	16
GO:0035988	chondrocyte proliferation	16
GO:0050673	epithelial cell proliferation	16
GO:0033002	muscle cell proliferation	16
GO:0070661	leukocyte proliferation	16
GO:0032943	mononuclear cell proliferation	16
GO:0048659	smooth muscle cell proliferation	16
GO:0072089	stem cell proliferation	16
GO:1990874	vascular associated smooth muscle cell proliferation	16
GO:0001935	endothelial cell proliferation	16
GO:0009116	nucleoside metabolic process	17
GO:0046128	purine ribonucleoside metabolic process	17
GO:0009119	ribonucleoside metabolic process	17
GO:0042278	purine nucleoside metabolic process	17
GO:0009120	deoxyribonucleoside metabolic process	17
GO:0046122	purine deoxyribonucleoside metabolic process	17
GO:0046090	deoxyadenosine metabolic process	17
GO:0042451	purine nucleoside biosynthetic process	17
GO:0006157	deoxyadenosine catabolic process	17
GO:1901701	cellular response to oxygen-containing compound	18
GO:0071466	cellular response to xenobiotic stimulus	18
GO:0071396	cellular response to lipid	18
GO:0071248	cellular response to metal ion	18
GO:1901699	cellular response to nitrogen compound	18
GO:0071276	cellular response to cadmium ion	18
GO:0006805	xenobiotic metabolic process	18
GO:0098869	cellular oxidant detoxification	18
GO:1990748	cellular detoxification	18
GO:0048871	multicellular organismal-level homeostasis	19
GO:0048872	homeostasis of number of cells	19
GO:0002262	myeloid cell homeostasis	19
GO:0001782	B cell homeostasis	19
GO:0034101	erythrocyte homeostasis	19
GO:0001776	leukocyte homeostasis	19
GO:0002260	lymphocyte homeostasis	19
GO:0140962	multicellular organismal-level chemical homeostasis	19
GO:0050891	multicellular organismal-level water homeostasis	19
GO:0065009	regulation of molecular function	20
GO:0044092	negative regulation of molecular function	20
GO:0043086	negative regulation of catalytic activity	20
GO:0050790	regulation of catalytic activity	20
GO:0051338	regulation of transferase activity	20
GO:0044093	positive regulation of molecular function	20
GO:0051098	regulation of binding	20
GO:0043085	positive regulation of catalytic activity	20
GO:0051348	negative regulation of transferase activity	20
GO:0055086	nucleobase-containing small molecule metabolic process	21
GO:0009112	nucleobase metabolic process	21
GO:0015949	nucleobase-containing small molecule interconversion	21
GO:0046112	nucleobase biosynthetic process	21
GO:0009113	purine nucleobase biosynthetic process	21
GO:0006144	purine nucleobase metabolic process	21
GO:0046083	adenine metabolic process	21
GO:0006206	pyrimidine nucleobase metabolic process	21
GO:0005976	polysaccharide metabolic process	22
GO:0000271	polysaccharide biosynthetic process	22
GO:0044042	glucan metabolic process	22
GO:0000272	polysaccharide catabolic process	22
GO:0005980	glycogen catabolic process	22
GO:0009251	glucan catabolic process	22
GO:0009250	glucan biosynthetic process	22
GO:0005978	glycogen biosynthetic process	22
GO:0033554	cellular response to stress	23
GO:0006974	DNA damage response	23
GO:0034620	cellular response to unfolded protein	23
GO:0035967	cellular response to topologically incorrect protein	23
GO:0042149	cellular response to glucose starvation	23
GO:0090398	cellular senescence	23
GO:0034976	response to endoplasmic reticulum stress	23
GO:0071216	cellular response to biotic stimulus	23
GO:0006979	response to oxidative stress	24
GO:0035902	response to immobilization stress	24
GO:0009611	response to wounding	24
GO:0035966	response to topologically incorrect protein	24
GO:0002931	response to ischemia	24
GO:0042060	wound healing	24
GO:0006986	response to unfolded protein	24
GO:0006954	inflammatory response	24
GO:0032570	response to progesterone	25
GO:0031960	response to corticosteroid	25
GO:0048545	response to steroid hormone	25
GO:0051384	response to glucocorticoid	25
GO:0071385	cellular response to glucocorticoid stimulus	25
GO:0071384	cellular response to corticosteroid stimulus	25
GO:0051412	response to corticosterone	25
GO:0071548	response to dexamethasone	25
GO:0097345	mitochondrial outer membrane permeabilization	26
GO:0046902	regulation of mitochondrial membrane permeability	26
GO:0035794	positive regulation of mitochondrial membrane permeability	26
GO:0006839	mitochondrial transport	26
GO:1902686	mitochondrial outer membrane permeabilization involved in programmed cell death	26
GO:1902108	regulation of mitochondrial membrane permeability involved in apoptotic process	26
GO:1902110	positive regulation of mitochondrial membrane permeability involved in apoptotic process	26
GO:0035795	negative regulation of mitochondrial membrane permeability	26
GO:0048646	anatomical structure formation involved in morphogenesis	27
GO:0035239	tube morphogenesis	27
GO:0048514	blood vessel morphogenesis	27
GO:0001525	angiogenesis	27
GO:0035148	tube formation	27
GO:0060562	epithelial tube morphogenesis	27
GO:0061042	vascular wound healing	27
GO:0060055	angiogenesis involved in wound healing	27
GO:0045893	positive regulation of DNA-templated transcription	28
GO:1902680	positive regulation of RNA biosynthetic process	28
GO:0010628	positive regulation of gene expression	28
GO:0045944	positive regulation of transcription by RNA polymerase II	28
GO:2000144	positive regulation of DNA-templated transcription initiation	28
GO:0060261	positive regulation of transcription initiation by RNA polymerase II	28
GO:1902895	positive regulation of miRNA transcription	28
GO:0060213	positive regulation of nuclear-transcribed mRNA poly(A) tail shortening	28
GO:0001932	regulation of protein phosphorylation	29
GO:0050730	regulation of peptidyl-tyrosine phosphorylation	29
GO:1900084	regulation of peptidyl-tyrosine autophosphorylation	29
GO:0033135	regulation of peptidyl-serine phosphorylation	29
GO:0045859	regulation of protein kinase activity	29
GO:0043405	regulation of MAP kinase activity	29
GO:0071900	regulation of protein serine/threonine kinase activity	29
GO:0061097	regulation of protein tyrosine kinase activity	29
GO:0007049	cell cycle	30
GO:0061919	process utilizing autophagic mechanism	30
GO:0044772	mitotic cell cycle phase transition	30
GO:0000278	mitotic cell cycle	30
GO:0044770	cell cycle phase transition	30
GO:1903047	mitotic cell cycle process	30
GO:0090399	replicative senescence	30
GO:0009888	tissue development	31
GO:0060429	epithelium development	31
GO:0060537	muscle tissue development	31
GO:0061448	connective tissue development	31
GO:0061061	muscle structure development	31
GO:0008544	epidermis development	31
GO:0048729	tissue morphogenesis	31
GO:0051216	cartilage development	32
GO:0060348	bone development	32
GO:0048705	skeletal system morphogenesis	32
GO:0060349	bone morphogenesis	32
GO:0060350	endochondral bone morphogenesis	32
GO:0060351	cartilage development involved in endochondral bone morphogenesis	32
GO:0001958	endochondral ossification	32
GO:2000142	regulation of DNA-templated transcription initiation	33
GO:0060260	regulation of transcription initiation by RNA polymerase II	33
GO:1902893	regulation of miRNA transcription	33
GO:0034243	regulation of transcription elongation by RNA polymerase II	33
GO:0032784	regulation of DNA-templated transcription elongation	33
GO:0006359	regulation of transcription by RNA polymerase III	33
GO:0060211	regulation of nuclear-transcribed mRNA poly(A) tail shortening	33
GO:0009154	purine ribonucleotide catabolic process	34
GO:0046032	ADP catabolic process	34
GO:0006096	glycolytic process	34
GO:0061615	glycolytic process through fructose-6-phosphate	34
GO:0061620	glycolytic process through glucose-6-phosphate	34
GO:0061621	canonical glycolysis	34
GO:0045595	regulation of cell differentiation	35
GO:0060284	regulation of cell development	35
GO:0030856	regulation of epithelial cell differentiation	35
GO:0045604	regulation of epidermal cell differentiation	35
GO:1901329	regulation of odontoblast differentiation	35
GO:0051153	regulation of striated muscle cell differentiation	35
GO:2001238	positive regulation of extrinsic apoptotic signaling pathway	36
GO:0009967	positive regulation of signal transduction	36
GO:1902533	positive regulation of intracellular signal transduction	36
GO:0090100	positive regulation of transmembrane receptor protein serine/threonine kinase signaling pathway	36
GO:0043410	positive regulation of MAPK cascade	36
GO:0070374	positive regulation of ERK1 and ERK2 cascade	36
GO:0045980	negative regulation of nucleotide metabolic process	37
GO:1900543	negative regulation of purine nucleotide metabolic process	37
GO:1905856	negative regulation of pentose-phosphate shunt	37
GO:0033122	negative regulation of purine nucleotide catabolic process	37
GO:0030812	negative regulation of nucleotide catabolic process	37
GO:0045820	negative regulation of glycolytic process	37
GO:1900264	positive regulation of DNA-directed DNA polymerase activity	38
GO:0051254	positive regulation of RNA metabolic process	38
GO:0051054	positive regulation of DNA metabolic process	38
GO:2000573	positive regulation of DNA biosynthetic process	38
GO:0045740	positive regulation of DNA replication	38
GO:2000630	positive regulation of miRNA metabolic process	38
GO:0060326	cell chemotaxis	39
GO:0040011	locomotion	39
GO:0042330	taxis	39
GO:0006935	chemotaxis	39
GO:0050918	positive chemotaxis	39
GO:0071496	cellular response to external stimulus	39
GO:0016441	post-transcriptional gene silencing	40
GO:0010629	negative regulation of gene expression	40
GO:0070922	RISC complex assembly	40
GO:0035195	miRNA-mediated post-transcriptional gene silencing	40
GO:0035194	regulatory ncRNA-mediated post-transcriptional gene silencing	40
GO:0098795	global gene silencing by mRNA cleavage	40
GO:0009163	nucleoside biosynthetic process	41
GO:0043174	nucleoside salvage	41
GO:0042455	ribonucleoside biosynthetic process	41
GO:0046129	purine ribonucleoside biosynthetic process	41
GO:0006166	purine ribonucleoside salvage	41
GO:0016310	phosphorylation	42
GO:0018105	peptidyl-serine phosphorylation	42
GO:0006468	protein phosphorylation	42
GO:0018209	peptidyl-serine modification	42
GO:0018212	peptidyl-tyrosine modification	42
GO:0009607	response to biotic stimulus	43
GO:0032496	response to lipopolysaccharide	43
GO:0002237	response to molecule of bacterial origin	43
GO:0009617	response to bacterium	43
GO:0051707	response to other organism	43
GO:0010821	regulation of mitochondrion organization	44
GO:0001558	regulation of cell growth	44
GO:0090200	positive regulation of release of cytochrome c from mitochondria	44
GO:0090199	regulation of release of cytochrome c from mitochondria	44
GO:1903551	regulation of extracellular exosome assembly	44
GO:0046697	decidualization	45
GO:0007566	embryo implantation	45
GO:0007565	female pregnancy	45
GO:0060135	maternal process involved in female pregnancy	45
GO:0001893	maternal placenta development	45
GO:0070848	response to growth factor	46
GO:0071495	cellular response to endogenous stimulus	46
GO:0071363	cellular response to growth factor stimulus	46
GO:0071559	response to transforming growth factor beta	46
GO:0071560	cellular response to transforming growth factor beta stimulus	46
GO:2000026	regulation of multicellular organismal development	47
GO:0045766	positive regulation of angiogenesis	47
GO:1904018	positive regulation of vasculature development	47
GO:1901342	regulation of vasculature development	47
GO:0045765	regulation of angiogenesis	47
GO:0044706	multi-multicellular organism process	48
GO:0048771	tissue remodeling	48
GO:0050817	coagulation	48
GO:0007610	behavior	48
GO:0007625	grooming behavior	48
GO:0045823	positive regulation of heart contraction	49
GO:0010460	positive regulation of heart rate	49
GO:1903524	positive regulation of blood circulation	49
GO:0090257	regulation of muscle system process	49
GO:0002027	regulation of heart rate	49
GO:0046649	lymphocyte activation	50
GO:0042113	B cell activation	50
GO:0045321	leukocyte activation	50
GO:0046651	lymphocyte proliferation	50
GO:0042100	B cell proliferation	50
GO:1903798	regulation of miRNA processing	51
GO:0070920	regulation of regulatory ncRNA processing	51
GO:0060966	regulation of gene silencing by regulatory ncRNA	51
GO:0070613	regulation of protein processing	51
GO:0010755	regulation of plasminogen activation	51
GO:0003013	circulatory system process	52
GO:0008015	blood circulation	52
GO:0060047	heart contraction	52
GO:0003015	heart process	52
GO:0003018	vascular process in circulatory system	52
GO:0050864	regulation of B cell activation	53
GO:0030888	regulation of B cell proliferation	53
GO:0050670	regulation of lymphocyte proliferation	53
GO:0050871	positive regulation of B cell activation	53
GO:0030890	positive regulation of B cell proliferation	53
GO:0044281	small molecule metabolic process	54
GO:0072527	pyrimidine-containing compound metabolic process	54
GO:0043436	oxoacid metabolic process	54
GO:0006082	organic acid metabolic process	54
GO:0019693	ribose phosphate metabolic process	55
GO:0030388	fructose 1,6-bisphosphate metabolic process	55
GO:0006002	fructose 6-phosphate metabolic process	55
GO:0051156	glucose 6-phosphate metabolic process	55
GO:0043094	metabolic compound salvage	56
GO:0072528	pyrimidine-containing compound biosynthetic process	56
GO:0046184	aldehyde biosynthetic process	56
GO:0044272	sulfur compound biosynthetic process	56
GO:0006090	pyruvate metabolic process	57
GO:0032787	monocarboxylic acid metabolic process	57
GO:0019752	carboxylic acid metabolic process	57
GO:0000098	sulfur amino acid catabolic process	57
GO:2001233	regulation of apoptotic signaling pathway	58
GO:2001236	regulation of extrinsic apoptotic signaling pathway	58
GO:2001242	regulation of intrinsic apoptotic signaling pathway	58
GO:1902253	regulation of intrinsic apoptotic signaling pathway by p53 class mediator	58
GO:0006109	regulation of carbohydrate metabolic process	59
GO:0043470	regulation of carbohydrate catabolic process	59
GO:0043255	regulation of carbohydrate biosynthetic process	59
GO:0006111	regulation of gluconeogenesis	59
GO:0032879	regulation of localization	60
GO:0097006	regulation of plasma lipoprotein particle levels	60
GO:0002682	regulation of immune system process	60
GO:0051049	regulation of transport	60
GO:1901652	response to peptide	61
GO:0034097	response to cytokine	61
GO:0071345	cellular response to cytokine stimulus	61
GO:1990823	response to leukemia inhibitory factor	61
GO:0010563	negative regulation of phosphorus metabolic process	62
GO:0062014	negative regulation of small molecule metabolic process	62
GO:1901003	negative regulation of fermentation	62
GO:0042326	negative regulation of phosphorylation	62
GO:1902531	regulation of intracellular signal transduction	63
GO:0043408	regulation of MAPK cascade	63
GO:0070372	regulation of ERK1 and ERK2 cascade	63
GO:0017015	regulation of transforming growth factor beta receptor signaling pathway	63
GO:0051248	negative regulation of protein metabolic process	64
GO:2000645	negative regulation of receptor catabolic process	64
GO:0031400	negative regulation of protein modification process	64
GO:0032804	negative regulation of low-density lipoprotein particle receptor catabolic process	64
GO:0051052	regulation of DNA metabolic process	65
GO:0006275	regulation of DNA replication	65
GO:2000628	regulation of miRNA metabolic process	65
GO:0090329	regulation of DNA-templated DNA replication	65
GO:0016477	cell migration	66
GO:0001667	ameboidal-type cell migration	66
GO:0043542	endothelial cell migration	66
GO:0043534	blood vessel endothelial cell migration	66
GO:0043096	purine nucleobase salvage	67
GO:0046101	hypoxanthine biosynthetic process	67
GO:0043103	hypoxanthine salvage	67
GO:1901137	carbohydrate derivative biosynthetic process	68
GO:0006023	aminoglycan biosynthetic process	68
GO:0006024	glycosaminoglycan biosynthetic process	68
GO:0006914	autophagy	69
GO:0072523	purine-containing compound catabolic process	69
GO:0072526	pyridine-containing compound catabolic process	69
GO:0043069	negative regulation of programmed cell death	70
GO:0043066	negative regulation of apoptotic process	70
GO:1904036	negative regulation of epithelial cell apoptotic process	70
GO:2001234	negative regulation of apoptotic signaling pathway	71
GO:2001243	negative regulation of intrinsic apoptotic signaling pathway	71
GO:1902230	negative regulation of intrinsic apoptotic signaling pathway in response to DNA damage	71
GO:0048732	gland development	72
GO:0001890	placenta development	72
GO:0031100	animal organ regeneration	72
GO:0045597	positive regulation of cell differentiation	73
GO:0010720	positive regulation of cell development	73
GO:0014042	positive regulation of neuron maturation	73
GO:0009896	positive regulation of catabolic process	74
GO:0010562	positive regulation of phosphorus metabolic process	74
GO:2000379	positive regulation of reactive oxygen species metabolic process	74
GO:0009968	negative regulation of signal transduction	75
GO:1902532	negative regulation of intracellular signal transduction	75
GO:0090090	negative regulation of canonical Wnt signaling pathway	75
GO:0042592	homeostatic process	76
GO:0019725	cellular homeostasis	76
GO:0046716	muscle cell cellular homeostasis	76
GO:1905178	regulation of cardiac muscle tissue regeneration	77
GO:0051093	negative regulation of developmental process	77
GO:1905179	negative regulation of cardiac muscle tissue regeneration	77
GO:0006140	regulation of nucleotide metabolic process	78
GO:1900542	regulation of purine nucleotide metabolic process	78
GO:1903578	regulation of ATP metabolic process	78
GO:0050878	regulation of body fluid levels	79
GO:0007599	hemostasis	79
GO:0007596	blood coagulation	79
GO:0090559	regulation of membrane permeability	80
GO:1905710	positive regulation of membrane permeability	80
GO:1905709	negative regulation of membrane permeability	80
GO:0007589	body fluid secretion	81
GO:0007595	lactation	81
GO:0046903	secretion	81
GO:0032103	positive regulation of response to external stimulus	82
GO:0050920	regulation of chemotaxis	82
GO:0050921	positive regulation of chemotaxis	82
GO:0032785	negative regulation of DNA-templated transcription, elongation	83
GO:0034244	negative regulation of transcription elongation by RNA polymerase II	83
GO:0000122	negative regulation of transcription by RNA polymerase II	83
GO:0040007	growth	84
GO:0035264	multicellular organism growth	84
GO:0048589	developmental growth	84
GO:0006469	negative regulation of protein kinase activity	85
GO:0043407	negative regulation of MAP kinase activity	85
GO:0061099	negative regulation of protein tyrosine kinase activity	85
GO:0003012	muscle system process	86
GO:0006936	muscle contraction	86
GO:0006941	striated muscle contraction	86
GO:0042698	ovulation cycle	87
GO:0048511	rhythmic process	87
GO:0007623	circadian rhythm	87
GO:0031638	zymogen activation	88
GO:0031639	plasminogen activation	88
GO:0051084	'de novo' post-translational protein folding	88
GO:0072595	maintenance of protein localization in organelle	89
GO:0032507	maintenance of protein location in cell	89
GO:0045185	maintenance of protein location	89
GO:0016052	carbohydrate catabolic process	90
GO:0009057	macromolecule catabolic process	90
GO:0009100	glycoprotein metabolic process	91
GO:0006029	proteoglycan metabolic process	91
GO:0030203	glycosaminoglycan metabolic process	92
GO:0006022	aminoglycan metabolic process	92
GO:0046390	ribose phosphate biosynthetic process	93
GO:0046385	deoxyribose phosphate biosynthetic process	93
GO:0062197	cellular response to chemical stress	94
GO:0034599	cellular response to oxidative stress	94
GO:0034614	cellular response to reactive oxygen species	95
GO:0070301	cellular response to hydrogen peroxide	95
GO:0036294	cellular response to decreased oxygen levels	96
GO:0071453	cellular response to oxygen levels	96
GO:0080135	regulation of cellular response to stress	97
GO:1905897	regulation of response to endoplasmic reticulum stress	97
GO:0008284	positive regulation of cell population proliferation	98
GO:0050679	positive regulation of epithelial cell proliferation	98
GO:0008285	negative regulation of cell population proliferation	99
GO:0048662	negative regulation of smooth muscle cell proliferation	99
GO:0030334	regulation of cell migration	100
GO:2000145	regulation of cell motility	100
GO:0034110	regulation of homotypic cell-cell adhesion	101
GO:0090330	regulation of platelet aggregation	101
GO:0030166	proteoglycan biosynthetic process	102
GO:0015012	heparan sulfate proteoglycan biosynthetic process	102
GO:0009725	response to hormone	103
GO:0043434	response to peptide hormone	103
GO:0000302	response to reactive oxygen species	104
GO:0042542	response to hydrogen peroxide	104
GO:1904627	response to phorbol 13-acetate 12-myristate	105
GO:1904628	cellular response to phorbol 13-acetate 12-myristate	105
GO:0007519	skeletal muscle tissue development	106
GO:0035914	skeletal muscle cell differentiation	106
GO:0071482	cellular response to light stimulus	107
GO:0071478	cellular response to radiation	107
GO:0001944	vasculature development	108
GO:0001568	blood vessel development	108
GO:0001501	skeletal system development	109
GO:0048534	hematopoietic or lymphoid organ development	109
GO:0003007	heart morphogenesis	110
GO:0060317	cardiac epithelial to mesenchymal transition	110
GO:2001235	positive regulation of apoptotic signaling pathway	111
GO:2001244	positive regulation of intrinsic apoptotic signaling pathway	111
GO:2000147	positive regulation of cell motility	112
GO:0030335	positive regulation of cell migration	112
GO:0048878	chemical homeostasis	113
GO:0050801	monoatomic ion homeostasis	113
GO:0080134	regulation of response to stress	114
GO:0090287	regulation of cellular response to growth factor stimulus	114
GO:0048585	negative regulation of response to stimulus	115
GO:0023057	negative regulation of signaling	115
GO:1905764	regulation of protection from non-homologous end joining at telomere	116
GO:1905765	negative regulation of protection from non-homologous end joining at telomere	116
GO:0001503	ossification	117
GO:0036075	replacement ossification	117
GO:0045937	positive regulation of phosphate metabolic process	118
GO:0042327	positive regulation of phosphorylation	118
GO:0030183	B cell differentiation	119
GO:0030098	lymphocyte differentiation	119
GO:0051247	positive regulation of protein metabolic process	120
GO:1905247	positive regulation of aspartic-type peptidase activity	120
GO:0007005	mitochondrion organization	121
GO:0036257	multivesicular body organization	121
GO:1903772	regulation of viral budding via host ESCRT complex	122
GO:1903774	positive regulation of viral budding via host ESCRT complex	122
GO:0065004	protein-DNA complex assembly	123
GO:0065003	protein-containing complex assembly	123
GO:0001934	positive regulation of protein phosphorylation	124
GO:0033138	positive regulation of peptidyl-serine phosphorylation	124
GO:0032469	endoplasmic reticulum calcium ion homeostasis	125
GO:0032471	negative regulation of endoplasmic reticulum calcium ion concentration	125
GO:0043062	extracellular structure organization	126
GO:0045229	external encapsulating structure organization	126
GO:0098704	carbohydrate import across plasma membrane	127
GO:0140271	hexose import across plasma membrane	127
GO:2000397	positive regulation of ubiquitin-dependent endocytosis	128
GO:2000395	regulation of ubiquitin-dependent endocytosis	128
GO:0072138	mesenchymal cell proliferation involved in ureteric bud development	129
GO:0061209	cell proliferation involved in mesonephros development	129
GO:0044819	mitotic G1/S transition checkpoint signaling	130
GO:0031571	mitotic G1 DNA damage checkpoint signaling	130
GO:0030199	collagen fibril organization	131
GO:0030198	extracellular matrix organization	131
GO:0005975	carbohydrate metabolic process	132
GO:0072521	purine-containing compound metabolic process	133
GO:0016051	carbohydrate biosynthetic process	134
GO:0034655	nucleobase-containing compound catabolic process	135
GO:0005977	glycogen metabolic process	136
GO:0046835	carbohydrate phosphorylation	137
GO:0044283	small molecule biosynthetic process	138
GO:0044282	small molecule catabolic process	139
GO:0034404	nucleobase-containing small molecule biosynthetic process	140
GO:1901136	carbohydrate derivative catabolic process	141
GO:0019637	organophosphate metabolic process	142
GO:1901659	glycosyl compound biosynthetic process	143
GO:0046434	organophosphate catabolic process	144
GO:0090407	organophosphate biosynthetic process	145
GO:0072522	purine-containing compound biosynthetic process	146
GO:0043101	purine-containing compound salvage	147
GO:0071456	cellular response to hypoxia	148
GO:0071214	cellular response to abiotic stimulus	149
GO:0104004	cellular response to environmental stimulus	150
GO:0009612	response to mechanical stimulus	151
GO:0044273	sulfur compound catabolic process	152
GO:0009719	response to endogenous stimulus	153
GO:0031667	response to nutrient levels	154
GO:0008219	cell death	155
GO:0008637	apoptotic mitochondrial changes	156
GO:0043065	positive regulation of apoptotic process	157
GO:0043068	positive regulation of programmed cell death	158
GO:0010648	negative regulation of cell communication	159
GO:0010647	positive regulation of cell communication	160
GO:0040012	regulation of locomotion	161
GO:0045786	negative regulation of cell cycle	162
GO:0040008	regulation of growth	163
GO:0051130	positive regulation of cellular component organization	164
GO:0048870	cell motility	165
GO:0001775	cell activation	166
GO:0016049	cell growth	167
GO:0071897	DNA biosynthetic process	168
GO:0045934	negative regulation of nucleobase-containing compound metabolic process	169
GO:0032870	cellular response to hormone stimulus	170
GO:0009887	animal organ morphogenesis	171
GO:0034644	cellular response to UV	172
GO:0007507	heart development	173
GO:0001570	vasculogenesis	174
GO:0048568	embryonic organ development	175
GO:0042594	response to starvation	176
GO:0030879	mammary gland development	177
GO:0060538	skeletal muscle organ development	178
GO:0055082	intracellular chemical homeostasis	179
GO:0051094	positive regulation of developmental process	180
GO:0051240	positive regulation of multicellular organismal process	181
GO:0023056	positive regulation of signaling	182
GO:0040017	positive regulation of locomotion	183
GO:0051050	positive regulation of transport	184
GO:0045682	regulation of epidermis development	185
GO:0045936	negative regulation of phosphate metabolic process	186
GO:0033673	negative regulation of kinase activity	187
GO:0001933	negative regulation of protein phosphorylation	188
GO:2000278	regulation of DNA biosynthetic process	189
GO:0044703	multi-organism reproductive process	190
GO:0022414	reproductive process	191
GO:0045926	negative regulation of growth	192
GO:0043549	regulation of kinase activity	193
GO:0007006	mitochondrial membrane organization	194
GO:0031399	regulation of protein modification process	195
GO:0043207	response to external biotic stimulus	196

## Sheet: 9 - clusterProfiler_500
GOID	Description	Cluster
GO:0009259	ribonucleotide metabolic process	1	Nucleotide and Nucleoside Metabolism; Purine and Pyrimidine Nucleoside Metabolic Pathways
GO:0009150	purine ribonucleotide metabolic process	1
GO:0009132	nucleoside diphosphate metabolic process	1
GO:0009185	ribonucleoside diphosphate metabolic process	1
GO:0009166	nucleotide catabolic process	1
GO:0006163	purine nucleotide metabolic process	1
GO:0046031	ADP metabolic process	1
GO:0009135	purine nucleoside diphosphate metabolic process	1
GO:0009179	purine ribonucleoside diphosphate metabolic process	1
GO:1901292	nucleoside phosphate catabolic process	1
GO:0009141	nucleoside triphosphate metabolic process	1
GO:0009137	purine nucleoside diphosphate catabolic process	1
GO:0009191	ribonucleoside diphosphate catabolic process	1
GO:0009134	nucleoside diphosphate catabolic process	1
GO:0019364	pyridine nucleotide catabolic process	1
GO:0009144	purine nucleoside triphosphate metabolic process	1
GO:0046496	nicotinamide nucleotide metabolic process	1
GO:0009205	purine ribonucleoside triphosphate metabolic process	1
GO:0009123	nucleoside monophosphate metabolic process	1
GO:0009126	purine nucleoside monophosphate metabolic process	1
GO:0046034	ATP metabolic process	1
GO:0009167	purine ribonucleoside monophosphate metabolic process	1
GO:0046033	AMP metabolic process	1
GO:0009394	2'-deoxyribonucleotide metabolic process	1
GO:0006220	pyrimidine nucleotide metabolic process	1
GO:0009262	deoxyribonucleotide metabolic process	1
GO:0009200	deoxyribonucleoside triphosphate metabolic process	1
GO:0009147	pyrimidine nucleoside triphosphate metabolic process	1
GO:0009128	purine nucleoside monophosphate catabolic process	1
GO:0046040	IMP metabolic process	1
GO:0046037	GMP metabolic process	1
GO:0009170	purine deoxyribonucleoside monophosphate metabolic process	1
GO:0009218	pyrimidine ribonucleotide metabolic process	1
GO:0009158	ribonucleoside monophosphate catabolic process	1
GO:0046039	GTP metabolic process	1
GO:0009151	purine deoxyribonucleotide metabolic process	1
GO:0009125	nucleoside monophosphate catabolic process	1
GO:0046051	UTP metabolic process	1
GO:0009129	pyrimidine nucleoside monophosphate metabolic process	1
GO:0009211	pyrimidine deoxyribonucleoside triphosphate metabolic process	1
GO:0046073	dTMP metabolic process	1
GO:0046053	dAMP metabolic process	1
GO:0009215	purine deoxyribonucleoside triphosphate metabolic process	1
GO:0046041	ITP metabolic process	1
GO:0009208	pyrimidine ribonucleoside triphosphate metabolic process	1
GO:0006739	NADP+ metabolic process	1
GO:0009225	nucleotide-sugar metabolic process	1
GO:0009143	nucleoside triphosphate catabolic process	1
GO:0009219	pyrimidine deoxyribonucleotide metabolic process	1
GO:0009176	pyrimidine deoxyribonucleoside monophosphate metabolic process	1
GO:0046075	dTTP metabolic process	1
GO:0046060	dATP metabolic process	1
GO:0009187	cyclic nucleotide metabolic process	1
GO:0009159	deoxyribonucleoside monophosphate catabolic process	1
GO:0009264	deoxyribonucleotide catabolic process	1
GO:0009204	deoxyribonucleoside triphosphate catabolic process	1
GO:0009146	purine nucleoside triphosphate catabolic process	1
GO:0006047	UDP-N-acetylglucosamine metabolic process	1
GO:0046049	UMP metabolic process	1
GO:0046036	CTP metabolic process	1
GO:0009173	pyrimidine ribonucleoside monophosphate metabolic process	1
GO:0009181	purine ribonucleoside diphosphate catabolic process	1
GO:0009169	purine ribonucleoside monophosphate catabolic process	1
GO:0009172	purine deoxyribonucleoside monophosphate catabolic process	1
GO:1901293	nucleoside phosphate biosynthetic process	2	Nucleotide and Nucleoside Biosynthesis and Salvage
GO:0009165	nucleotide biosynthetic process	2
GO:0009124	nucleoside monophosphate biosynthetic process	2
GO:0009260	ribonucleotide biosynthetic process	2
GO:0009152	purine ribonucleotide biosynthetic process	2
GO:0009127	purine nucleoside monophosphate biosynthetic process	2
GO:0009133	nucleoside diphosphate biosynthetic process	2
GO:0006164	purine nucleotide biosynthetic process	2
GO:0009263	deoxyribonucleotide biosynthetic process	2
GO:0009265	2'-deoxyribonucleotide biosynthetic process	2
GO:0006221	pyrimidine nucleotide biosynthetic process	2
GO:0009156	ribonucleoside monophosphate biosynthetic process	2
GO:0009188	ribonucleoside diphosphate biosynthetic process	2
GO:0009136	purine nucleoside diphosphate biosynthetic process	2
GO:0006177	GMP biosynthetic process	2
GO:0106380	purine ribonucleotide salvage	2
GO:0009157	deoxyribonucleoside monophosphate biosynthetic process	2
GO:0043173	nucleotide salvage	2
GO:0009148	pyrimidine nucleoside triphosphate biosynthetic process	2
GO:0009142	nucleoside triphosphate biosynthetic process	2
GO:0006183	GTP biosynthetic process	2
GO:0006188	IMP biosynthetic process	2
GO:0006167	AMP biosynthetic process	2
GO:0009220	pyrimidine ribonucleotide biosynthetic process	2
GO:0009130	pyrimidine nucleoside monophosphate biosynthetic process	2
GO:0006228	UTP biosynthetic process	2
GO:0046940	nucleoside monophosphate phosphorylation	2
GO:0009189	deoxyribonucleoside diphosphate biosynthetic process	2
GO:0006241	CTP biosynthetic process	2
GO:0006172	ADP biosynthetic process	2
GO:0044209	AMP salvage	2
GO:0032263	GMP salvage	2
GO:0032264	IMP salvage	2
GO:0032261	purine nucleotide salvage	2
GO:0009153	purine deoxyribonucleotide biosynthetic process	2
GO:0009168	purine ribonucleoside monophosphate biosynthetic process	2
GO:0009180	purine ribonucleoside diphosphate biosynthetic process	2
GO:0009212	pyrimidine deoxyribonucleoside triphosphate biosynthetic process	2
GO:0009177	pyrimidine deoxyribonucleoside monophosphate biosynthetic process	2
GO:0009209	pyrimidine ribonucleoside triphosphate biosynthetic process	2
GO:0006086	pyruvate decarboxylation to acetyl-CoA	2
GO:0009221	pyrimidine deoxyribonucleotide biosynthetic process	2
GO:0006085	acetyl-CoA biosynthetic process	2
GO:0006235	dTTP biosynthetic process	2
GO:0006231	dTMP biosynthetic process	2
GO:1990144	intrinsic apoptotic signaling pathway in response to hypoxia	3	Stress-Responsive Apoptotic and Survival Signaling Pathways; DNA Damage, ER Stress, and Hypoxia-Activated Signal Transduction
GO:0097193	intrinsic apoptotic signaling pathway	3
GO:0008630	intrinsic apoptotic signaling pathway in response to DNA damage	3
GO:0001836	release of cytochrome c from mitochondria	3
GO:0042770	signal transduction in response to DNA damage	3
GO:0140467	integrated stress response signaling	3
GO:0070059	intrinsic apoptotic signaling pathway in response to endoplasmic reticulum stress	3
GO:0097191	extrinsic apoptotic signaling pathway	3
GO:0141091	transforming growth factor beta receptor superfamily signaling pathway	3
GO:0048009	insulin-like growth factor receptor signaling pathway	3
GO:0072332	intrinsic apoptotic signaling pathway by p53 class mediator	3
GO:0007178	cell surface receptor protein serine/threonine kinase signaling pathway	3
GO:0070371	ERK1 and ERK2 cascade	3
GO:0030968	endoplasmic reticulum unfolded protein response	3
GO:0042771	intrinsic apoptotic signaling pathway in response to DNA damage by p53 class mediator	3
GO:0072331	signal transduction by p53 class mediator	3
GO:0097192	extrinsic apoptotic signaling pathway in absence of ligand	3
GO:0048013	ephrin receptor signaling pathway	3
GO:0043491	phosphatidylinositol 3-kinase/protein kinase B signal transduction	3
GO:0008625	extrinsic apoptotic signaling pathway via death domain receptors	3
GO:0048008	platelet-derived growth factor receptor signaling pathway	3
GO:0038034	signal transduction in absence of ligand	3
GO:1990442	intrinsic apoptotic signaling pathway in response to nitrosative stress	3
GO:0006983	ER overload response	3
GO:0038127	ERBB signaling pathway	3
GO:0036499	PERK-mediated unfolded protein response	3
GO:0160144	GDF15-GFRAL signaling pathway	3
GO:0007179	transforming growth factor beta receptor signaling pathway	3
GO:0035791	platelet-derived growth factor receptor-beta signaling pathway	3
GO:0007192	adenylate cyclase-activating serotonin receptor signaling pathway	3
GO:0006383	transcription by RNA polymerase III	4	Transcription and RNA processing
GO:0006352	DNA-templated transcription initiation	4
GO:0006367	transcription initiation at RNA polymerase II promoter	4
GO:0006354	DNA-templated transcription elongation	4
GO:0006360	transcription by RNA polymerase I	4
GO:0006368	transcription elongation by RNA polymerase II	4
GO:0061614	miRNA transcription	4
GO:0009299	mRNA transcription	4
GO:0006362	transcription elongation by RNA polymerase I	4
GO:0042789	mRNA transcription by RNA polymerase II	4
GO:0009303	rRNA transcription	4
GO:0035196	miRNA processing	4
GO:0006269	DNA replication, synthesis of primer	4
GO:0042796	snRNA transcription by RNA polymerase III	4
GO:0070918	regulatory ncRNA processing	4
GO:0042797	tRNA transcription by RNA polymerase III	4
GO:0009304	tRNA transcription	4
GO:0042790	nucleolar large rRNA transcription by RNA polymerase I	4
GO:0006363	termination of RNA polymerase I transcription	4
GO:0042795	snRNA transcription by RNA polymerase II	4
GO:0070897	transcription preinitiation complex assembly	4
GO:0051123	RNA polymerase II preinitiation complex assembly	4
GO:0031054	pre-miRNA processing	4
GO:0009116	nucleoside metabolic process	5	Purine Nucleoside Metabolism
GO:0042278	purine nucleoside metabolic process	5
GO:0034404	nucleobase-containing small molecule biosynthetic process	5
GO:0009119	ribonucleoside metabolic process	5
GO:0009120	deoxyribonucleoside metabolic process	5
GO:0046128	purine ribonucleoside metabolic process	5
GO:0046122	purine deoxyribonucleoside metabolic process	5
GO:0046090	deoxyadenosine metabolic process	5
GO:0046102	inosine metabolic process	5
GO:0046129	purine ribonucleoside biosynthetic process	5
GO:0042455	ribonucleoside biosynthetic process	5
GO:0042451	purine nucleoside biosynthetic process	5
GO:0009163	nucleoside biosynthetic process	5
GO:0043174	nucleoside salvage	5
GO:0046124	purine deoxyribonucleoside catabolic process	5
GO:0042454	ribonucleoside catabolic process	5
GO:0006166	purine ribonucleoside salvage	5
GO:0006157	deoxyadenosine catabolic process	5
GO:0009410	response to xenobiotic stimulus	6	Response to Chemicals and Metal Ions
GO:0010038	response to metal ion	6
GO:0009636	response to toxic substance	6
GO:0046686	response to cadmium ion	6
GO:0001101	response to acid chemical	6
GO:0043200	response to amino acid	6
GO:0046683	response to organophosphorus	6
GO:1903165	response to polycyclic arene	6
GO:0046688	response to copper ion	6
GO:0046677	response to antibiotic	6
GO:0072718	response to cisplatin	6
GO:0071871	response to epinephrine	6
GO:0010039	response to iron ion	6
GO:0010041	response to iron(III) ion	6
GO:1990169	stress response to copper ion	6
GO:0010273	detoxification of copper ion	6
GO:0006289	nucleotide-excision repair	7	DNA Repair
GO:0006284	base-excision repair	7
GO:0006290	pyrimidine dimer repair	7
GO:0006287	base-excision repair, gap-filling	7
GO:0006283	transcription-coupled nucleotide-excision repair	7
GO:0000731	DNA synthesis involved in DNA repair	7
GO:0070914	UV-damage excision repair	7
GO:0006298	mismatch repair	7
GO:0019985	translesion synthesis	7
GO:0006301	postreplication repair	7
GO:0042276	error-prone translesion synthesis	7
GO:0000720	pyrimidine dimer repair by nucleotide-excision repair	7
GO:0070987	error-free translesion synthesis	7
GO:0006297	nucleotide-excision repair, DNA gap filling	7
GO:0043523	regulation of neuron apoptotic process	8	Cell Type-specific Regulation of Apoptosis
GO:0070228	regulation of lymphocyte apoptotic process	8
GO:1904035	regulation of epithelial cell apoptotic process	8
GO:2000106	regulation of leukocyte apoptotic process	8
GO:2000269	regulation of fibroblast apoptotic process	8
GO:0034350	regulation of glial cell apoptotic process	8
GO:2000351	regulation of endothelial cell apoptotic process	8
GO:0043525	positive regulation of neuron apoptotic process	8
GO:0002902	regulation of B cell apoptotic process	8
GO:2000271	positive regulation of fibroblast apoptotic process	8
GO:0002905	regulation of mature B cell apoptotic process	8
GO:0070232	regulation of T cell apoptotic process	8
GO:0070243	regulation of thymocyte apoptotic process	8
GO:0051402	neuron apoptotic process	9	Cell Type-specific Cell Death
GO:1904019	epithelial cell apoptotic process	9
GO:0034349	glial cell apoptotic process	9
GO:0044346	fibroblast apoptotic process	9
GO:0001783	B cell apoptotic process	9
GO:0071887	leukocyte apoptotic process	9
GO:0070242	thymocyte apoptotic process	9
GO:0070227	lymphocyte apoptotic process	9
GO:0097252	oligodendrocyte apoptotic process	9
GO:0097707	ferroptosis	9
GO:0060561	apoptotic process involved in morphogenesis	9
GO:0070231	T cell apoptotic process	9
GO:0070266	necroptotic process	9
GO:0072524	pyridine-containing compound metabolic process	10	Energy Metabolism; Oxidative Metabolism and Redox Homeostasis
GO:0006091	generation of precursor metabolites and energy	10
GO:0072527	pyrimidine-containing compound metabolic process	10
GO:0006112	energy reserve metabolic process	10
GO:0072593	reactive oxygen species metabolic process	10
GO:0015980	energy derivation by oxidation of organic compounds	10
GO:0000255	allantoin metabolic process	10
GO:2001057	reactive nitrogen species metabolic process	10
GO:0006081	aldehyde metabolic process	10
GO:0043603	amide metabolic process	10
GO:1990845	adaptive thermogenesis	10
GO:1901334	lactone metabolic process	10
GO:2001233	regulation of apoptotic signaling pathway	11	Regulation of Apoptotic and Survival Signaling Pathways
GO:2001242	regulation of intrinsic apoptotic signaling pathway	11
GO:0070372	regulation of ERK1 and ERK2 cascade	11
GO:2001236	regulation of extrinsic apoptotic signaling pathway	11
GO:1902253	regulation of intrinsic apoptotic signaling pathway by p53 class mediator	11
GO:0051896	regulation of phosphatidylinositol 3-kinase/protein kinase B signal transduction	11
GO:1902041	regulation of extrinsic apoptotic signaling pathway via death domain receptors	11
GO:1902229	regulation of intrinsic apoptotic signaling pathway in response to DNA damage	11
GO:1901184	regulation of ERBB signaling pathway	11
GO:0043567	regulation of insulin-like growth factor receptor signaling pathway	11
GO:1903894	regulation of IRE1-mediated unfolded protein response	11
GO:0042058	regulation of epidermal growth factor receptor signaling pathway	11
GO:0030218	erythrocyte differentiation	12	Cell Differentiation and Development
GO:0030099	myeloid cell differentiation	12
GO:0045444	fat cell differentiation	12
GO:0048863	stem cell differentiation	12
GO:0002244	hematopoietic progenitor cell differentiation	12
GO:0042692	muscle cell differentiation	12
GO:0051146	striated muscle cell differentiation	12
GO:0002573	myeloid leukocyte differentiation	12
GO:0001570	vasculogenesis	12
GO:0001649	osteoblast differentiation	12
GO:0030225	macrophage differentiation	12
GO:0060218	hematopoietic stem cell differentiation	12
GO:0006260	DNA replication	13	DNA Replication
GO:0006261	DNA-templated DNA replication	13
GO:0022616	DNA strand elongation	13
GO:0006270	DNA replication initiation	13
GO:0006312	mitotic recombination	13
GO:0006271	DNA strand elongation involved in DNA replication	13
GO:0010586	miRNA metabolic process	13
GO:0006272	leading strand elongation	13
GO:0033260	nuclear DNA replication	13
GO:0044786	cell cycle DNA replication	13
GO:0006273	lagging strand elongation	13
GO:0071466	cellular response to xenobiotic stimulus	14	Cellular Response to Xenobiotics and Metal Ions
GO:0006805	xenobiotic metabolic process	14
GO:0097237	cellular response to toxic substance	14
GO:0071248	cellular response to metal ion	14
GO:0071872	cellular response to epinephrine stimulus	14
GO:0071236	cellular response to antibiotic	14
GO:0072719	cellular response to cisplatin	14
GO:0098869	cellular oxidant detoxification	14
GO:1990748	cellular detoxification	14
GO:0071280	cellular response to copper ion	14
GO:0071276	cellular response to cadmium ion	14
GO:0030324	lung development	15	Organ and System Development
GO:0030323	respiratory tube development	15
GO:0048286	lung alveolus development	15
GO:0001822	kidney development	15
GO:0001823	mesonephros development	15
GO:0060541	respiratory system development	15
GO:0055123	digestive system development	15
GO:0048565	digestive tract development	15
GO:0060426	lung vasculature development	15
GO:0061458	reproductive system development	15
GO:0072001	renal system development	15
GO:0001889	liver development	16
GO:0060348	bone development	16
GO:0051216	cartilage development	16
GO:0048534	hematopoietic or lymphoid organ development	16
GO:0007431	salivary gland development	16
GO:0030900	forebrain development	16
GO:0097421	liver regeneration	16
GO:0061008	hepaticobiliary system development	16
GO:0048536	spleen development	16
GO:0002520	immune system development	16
GO:0072498	embryonic skeletal joint development	16
GO:0048660	regulation of smooth muscle cell proliferation	17
GO:0070663	regulation of leukocyte proliferation	17
GO:0050678	regulation of epithelial cell proliferation	17
GO:0048145	regulation of fibroblast proliferation	17
GO:0072091	regulation of stem cell proliferation	17
GO:0060251	regulation of glial cell proliferation	17
GO:0048662	negative regulation of smooth muscle cell proliferation	17
GO:0032944	regulation of mononuclear cell proliferation	17
GO:0050679	positive regulation of epithelial cell proliferation	17
GO:0070665	positive regulation of leukocyte proliferation	17
GO:0009314	response to radiation	18
GO:0009416	response to light stimulus	18
GO:0010212	response to ionizing radiation	18
GO:0009411	response to UV	18
GO:0009650	UV protection	18
GO:0010332	response to gamma radiation	18
GO:0010165	response to X-ray	18
GO:0010225	response to UV-C	18
GO:0010224	response to UV-B	18
GO:2001234	negative regulation of apoptotic signaling pathway	19
GO:2001243	negative regulation of intrinsic apoptotic signaling pathway	19
GO:1902230	negative regulation of intrinsic apoptotic signaling pathway in response to DNA damage	19
GO:1902042	negative regulation of extrinsic apoptotic signaling pathway via death domain receptors	19
GO:1902254	negative regulation of intrinsic apoptotic signaling pathway by p53 class mediator	19
GO:2001237	negative regulation of extrinsic apoptotic signaling pathway	19
GO:1902166	negative regulation of intrinsic apoptotic signaling pathway in response to DNA damage by p53 class mediator	19
GO:0090090	negative regulation of canonical Wnt signaling pathway	19
GO:1901029	negative regulation of mitochondrial outer membrane permeabilization involved in apoptotic signaling pathway	19
GO:0032785	negative regulation of DNA-templated transcription, elongation	20
GO:1902893	regulation of miRNA transcription	20
GO:0034244	negative regulation of transcription elongation by RNA polymerase II	20
GO:2000142	regulation of DNA-templated transcription initiation	20
GO:0060260	regulation of transcription initiation by RNA polymerase II	20
GO:0034243	regulation of transcription elongation by RNA polymerase II	20
GO:0032784	regulation of DNA-templated transcription elongation	20
GO:0006359	regulation of transcription by RNA polymerase III	20
GO:0060211	regulation of nuclear-transcribed mRNA poly(A) tail shortening	20
GO:0005976	polysaccharide metabolic process	21
GO:0044042	glucan metabolic process	21
GO:0046835	carbohydrate phosphorylation	21
GO:0005980	glycogen catabolic process	21
GO:0009251	glucan catabolic process	21
GO:0000272	polysaccharide catabolic process	21
GO:0009250	glucan biosynthetic process	21
GO:0005978	glycogen biosynthetic process	21
GO:0070482	response to oxygen levels	22
GO:0036293	response to decreased oxygen levels	22
GO:0001666	response to hypoxia	22
GO:0055093	response to hyperoxia	22
GO:0009612	response to mechanical stimulus	22
GO:0036296	response to increased oxygen levels	22
GO:0009266	response to temperature stimulus	22
GO:0003032	detection of oxygen	22
GO:0006140	regulation of nucleotide metabolic process	23
GO:1900542	regulation of purine nucleotide metabolic process	23
GO:0033121	regulation of purine nucleotide catabolic process	23
GO:0030811	regulation of nucleotide catabolic process	23
GO:1903578	regulation of ATP metabolic process	23
GO:0010510	regulation of pyruvate decarboxylation to acetyl-CoA	23
GO:0050812	regulation of acyl-CoA biosynthetic process	23
GO:0006110	regulation of glycolytic process	23
GO:1903798	regulation of miRNA processing	24
GO:0070920	regulation of regulatory ncRNA processing	24
GO:0070613	regulation of protein processing	24
GO:1903317	regulation of protein maturation	24
GO:0060966	regulation of gene silencing by regulatory ncRNA	24
GO:0006446	regulation of translational initiation	24
GO:0032922	circadian regulation of gene expression	24
GO:0010755	regulation of plasminogen activation	24
GO:0043549	regulation of kinase activity	25
GO:0050730	regulation of peptidyl-tyrosine phosphorylation	25
GO:0071900	regulation of protein serine/threonine kinase activity	25
GO:0045859	regulation of protein kinase activity	25
GO:0000079	regulation of cyclin-dependent protein serine/threonine kinase activity	25
GO:0043405	regulation of MAP kinase activity	25
GO:1904031	positive regulation of cyclin-dependent protein kinase activity	25
GO:0045737	positive regulation of cyclin-dependent protein serine/threonine kinase activity	25
GO:0035988	chondrocyte proliferation	26
GO:0070661	leukocyte proliferation	26
GO:0032943	mononuclear cell proliferation	26
GO:0033002	muscle cell proliferation	26
GO:0050673	epithelial cell proliferation	26
GO:0048659	smooth muscle cell proliferation	26
GO:0072089	stem cell proliferation	26
GO:0010463	mesenchymal cell proliferation	26
GO:1903524	positive regulation of blood circulation	27
GO:0045823	positive regulation of heart contraction	27
GO:0010460	positive regulation of heart rate	27
GO:0002027	regulation of heart rate	27
GO:0008016	regulation of heart contraction	27
GO:0002026	regulation of the force of heart contraction	27
GO:0090257	regulation of muscle system process	27
GO:0006937	regulation of muscle contraction	27
GO:0060562	epithelial tube morphogenesis	28
GO:0003159	morphogenesis of an endothelium	28
GO:0061154	endothelial tube morphogenesis	28
GO:0001843	neural tube closure	28
GO:0072175	epithelial tube formation	28
GO:0014020	primary neural tube formation	28
GO:0001838	embryonic epithelial tube formation	28
GO:0001841	neural tube formation	28
GO:0030167	proteoglycan catabolic process	29
GO:0006029	proteoglycan metabolic process	29
GO:0009100	glycoprotein metabolic process	29
GO:0030201	heparan sulfate proteoglycan metabolic process	29
GO:0015012	heparan sulfate proteoglycan biosynthetic process	29
GO:0030209	dermatan sulfate proteoglycan catabolic process	29
GO:0050655	dermatan sulfate proteoglycan metabolic process	29
GO:0005996	monosaccharide metabolic process	30
GO:0006006	glucose metabolic process	30
GO:0019318	hexose metabolic process	30
GO:0006094	gluconeogenesis	30
GO:0019319	hexose biosynthetic process	30
GO:0046364	monosaccharide biosynthetic process	30
GO:0006000	fructose metabolic process	30
GO:0097345	mitochondrial outer membrane permeabilization	31
GO:0046902	regulation of mitochondrial membrane permeability	31
GO:0035794	positive regulation of mitochondrial membrane permeability	31
GO:1902686	mitochondrial outer membrane permeabilization involved in programmed cell death	31
GO:1902108	regulation of mitochondrial membrane permeability involved in apoptotic process	31
GO:1902110	positive regulation of mitochondrial membrane permeability involved in apoptotic process	31
GO:0035795	negative regulation of mitochondrial membrane permeability	31
GO:0006979	response to oxidative stress	32
GO:0035902	response to immobilization stress	32
GO:0042060	wound healing	32
GO:0042594	response to starvation	32
GO:0035966	response to topologically incorrect protein	32
GO:0006986	response to unfolded protein	32
GO:0002931	response to ischemia	32
GO:0043467	regulation of generation of precursor metabolites and energy	33
GO:0062012	regulation of small molecule metabolic process	33
GO:2000377	regulation of reactive oxygen species metabolic process	33
GO:0034248	regulation of amide metabolic process	33
GO:0010565	regulation of ketone metabolic process	33
GO:0043465	regulation of fermentation	33
GO:0010506	regulation of autophagy	33
GO:0045980	negative regulation of nucleotide metabolic process	34
GO:1900543	negative regulation of purine nucleotide metabolic process	34
GO:0030812	negative regulation of nucleotide catabolic process	34
GO:1903579	negative regulation of ATP metabolic process	34
GO:1905856	negative regulation of pentose-phosphate shunt	34
GO:0033122	negative regulation of purine nucleotide catabolic process	34
GO:0045820	negative regulation of glycolytic process	34
GO:0050878	regulation of body fluid levels	35
GO:0090559	regulation of membrane permeability	35
GO:1905710	positive regulation of membrane permeability	35
GO:0007599	hemostasis	35
GO:0051881	regulation of mitochondrial membrane potential	35
GO:1905709	negative regulation of membrane permeability	35
GO:0051899	membrane depolarization	35
GO:0048872	homeostasis of number of cells	36
GO:0002262	myeloid cell homeostasis	36
GO:0034101	erythrocyte homeostasis	36
GO:0001782	B cell homeostasis	36
GO:0001776	leukocyte homeostasis	36
GO:0002260	lymphocyte homeostasis	36
GO:0002901	mature B cell apoptotic process	36
GO:2000107	negative regulation of leukocyte apoptotic process	37
GO:0043524	negative regulation of neuron apoptotic process	37
GO:1904036	negative regulation of epithelial cell apoptotic process	37
GO:0110076	negative regulation of ferroptosis	37
GO:0002903	negative regulation of B cell apoptotic process	37
GO:0070229	negative regulation of lymphocyte apoptotic process	37
GO:0002906	negative regulation of mature B cell apoptotic process	37
GO:0050792	regulation of viral process	38
GO:0097006	regulation of plasma lipoprotein particle levels	38
GO:1903902	positive regulation of viral life cycle	38
GO:0048524	positive regulation of viral process	38
GO:1903772	regulation of viral budding via host ESCRT complex	38
GO:1903774	positive regulation of viral budding via host ESCRT complex	38
GO:1903900	regulation of viral life cycle	38
GO:0019693	ribose phosphate metabolic process	39
GO:0030388	fructose 1,6-bisphosphate metabolic process	39
GO:0006002	fructose 6-phosphate metabolic process	39
GO:0051156	glucose 6-phosphate metabolic process	39
GO:0019682	glyceraldehyde-3-phosphate metabolic process	39
GO:0046166	glyceraldehyde-3-phosphate biosynthetic process	39
GO:0009261	ribonucleotide catabolic process	40
GO:0006195	purine nucleotide catabolic process	40
GO:0006196	AMP catabolic process	40
GO:0006204	IMP catabolic process	40
GO:0009155	purine deoxyribonucleotide catabolic process	40
GO:0046059	dAMP catabolic process	40
GO:0046112	nucleobase biosynthetic process	41
GO:0006144	purine nucleobase metabolic process	41
GO:0046083	adenine metabolic process	41
GO:0046100	hypoxanthine metabolic process	41
GO:0009113	purine nucleobase biosynthetic process	41
GO:0046101	hypoxanthine biosynthetic process	41
GO:0051384	response to glucocorticoid	42
GO:0048545	response to steroid hormone	42
GO:0031960	response to corticosteroid	42
GO:0032570	response to progesterone	42
GO:0051412	response to corticosterone	42
GO:0071548	response to dexamethasone	42
GO:0022612	gland morphogenesis	43
GO:0048705	skeletal system morphogenesis	43
GO:0060349	bone morphogenesis	43
GO:0060350	endochondral bone morphogenesis	43
GO:0060351	cartilage development involved in endochondral bone morphogenesis	43
GO:0001958	endochondral ossification	43
GO:0044703	multi-organism reproductive process	44
GO:0007565	female pregnancy	44
GO:0060135	maternal process involved in female pregnancy	44
GO:0007566	embryo implantation	44
GO:0001893	maternal placenta development	44
GO:0046697	decidualization	44
GO:0006109	regulation of carbohydrate metabolic process	45
GO:0010906	regulation of glucose metabolic process	45
GO:0043470	regulation of carbohydrate catabolic process	45
GO:0019216	regulation of lipid metabolic process	45
GO:0043255	regulation of carbohydrate biosynthetic process	45
GO:0006111	regulation of gluconeogenesis	45
GO:0051338	regulation of transferase activity	46
GO:0043086	negative regulation of catalytic activity	46
GO:0051348	negative regulation of transferase activity	46
GO:0051347	positive regulation of transferase activity	46
GO:0051353	positive regulation of oxidoreductase activity	46
GO:0051341	regulation of oxidoreductase activity	46
GO:0030856	regulation of epithelial cell differentiation	47
GO:0045604	regulation of epidermal cell differentiation	47
GO:1901329	regulation of odontoblast differentiation	47
GO:0014013	regulation of gliogenesis	47
GO:0045616	regulation of keratinocyte differentiation	47
GO:0051153	regulation of striated muscle cell differentiation	47
GO:0071560	cellular response to transforming growth factor beta stimulus	48
GO:0071559	response to transforming growth factor beta	48
GO:0036119	response to platelet-derived growth factor	48
GO:0071774	response to fibroblast growth factor	48
GO:0044344	cellular response to fibroblast growth factor stimulus	48
GO:0036120	cellular response to platelet-derived growth factor stimulus	48
GO:0046032	ADP catabolic process	49
GO:0006096	glycolytic process	49
GO:0061615	glycolytic process through fructose-6-phosphate	49
GO:0061620	glycolytic process through glucose-6-phosphate	49
GO:0061621	canonical glycolysis	49
GO:1901654	response to ketone	50
GO:0009743	response to carbohydrate	50
GO:0034284	response to monosaccharide	50
GO:0009746	response to hexose	50
GO:0033594	response to hydroxyisoflavone	50
GO:0031570	DNA integrity checkpoint signaling	51
GO:0000075	cell cycle checkpoint signaling	51
GO:0000077	DNA damage checkpoint signaling	51
GO:0031571	mitotic G1 DNA damage checkpoint signaling	51
GO:0044819	mitotic G1/S transition checkpoint signaling	51
GO:0034644	cellular response to UV	52
GO:0071482	cellular response to light stimulus	52
GO:0071494	cellular response to UV-C	52
GO:0071478	cellular response to radiation	52
GO:0071480	cellular response to gamma radiation	52
GO:0010563	negative regulation of phosphorus metabolic process	53
GO:0045936	negative regulation of phosphate metabolic process	53
GO:0042326	negative regulation of phosphorylation	53
GO:0062014	negative regulation of small molecule metabolic process	53
GO:1901003	negative regulation of fermentation	53
GO:1900264	positive regulation of DNA-directed DNA polymerase activity	54
GO:0051054	positive regulation of DNA metabolic process	54
GO:0045740	positive regulation of DNA replication	54
GO:0032077	positive regulation of deoxyribonuclease activity	54
GO:2000630	positive regulation of miRNA metabolic process	54
GO:0044706	multi-multicellular organism process	55
GO:0001503	ossification	55
GO:0048771	tissue remodeling	55
GO:0050817	coagulation	55
GO:0036075	replacement ossification	55
GO:0001657	ureteric bud development	56
GO:0072164	mesonephric tubule development	56
GO:0072163	mesonephric epithelium development	56
GO:0072138	mesenchymal cell proliferation involved in ureteric bud development	56
GO:0061209	cell proliferation involved in mesonephros development	56
GO:0060711	labyrinthine layer development	57
GO:0001701	in utero embryonic development	57
GO:0001892	embryonic placenta development	57
GO:0060716	labyrinthine layer blood vessel development	57
GO:0060669	embryonic placenta morphogenesis	57
GO:0048608	reproductive structure development	58
GO:0046660	female sex differentiation	58
GO:0001541	ovarian follicle development	58
GO:0007548	sex differentiation	58
GO:0008585	female gonad development	58
GO:0045732	positive regulation of protein catabolic process	59
GO:1902993	positive regulation of amyloid precursor protein catabolic process	59
GO:0045862	positive regulation of proteolysis	59
GO:0052548	regulation of endopeptidase activity	59
GO:1905247	positive regulation of aspartic-type peptidase activity	59
GO:0003012	muscle system process	60
GO:0006941	striated muscle contraction	60
GO:0006936	muscle contraction	60
GO:0060048	cardiac muscle contraction	60
GO:0003014	renal system process	60
GO:0032507	maintenance of protein location in cell	61
GO:0072595	maintenance of protein localization in organelle	61
GO:0051651	maintenance of location in cell	61
GO:0045185	maintenance of protein location	61
GO:0072656	maintenance of protein location in mitochondrion	61
GO:1901657	glycosyl compound metabolic process	62
GO:0006040	amino sugar metabolic process	62
GO:1901071	glucosamine-containing compound metabolic process	62
GO:0006044	N-acetylglucosamine metabolic process	62
GO:0033499	galactose catabolic process via UDP-galactose, Leloir pathway	63
GO:0006007	glucose catabolic process	63
GO:0019320	hexose catabolic process	63
GO:0046365	monosaccharide catabolic process	63
GO:0072523	purine-containing compound catabolic process	64
GO:0072526	pyridine-containing compound catabolic process	64
GO:0044273	sulfur compound catabolic process	64
GO:0000098	sulfur amino acid catabolic process	64
GO:0043094	metabolic compound salvage	65
GO:0072528	pyrimidine-containing compound biosynthetic process	65
GO:0046184	aldehyde biosynthetic process	65
GO:0120255	olefinic compound biosynthetic process	65
GO:0090100	positive regulation of transmembrane receptor protein serine/threonine kinase signaling pathway	66
GO:0043410	positive regulation of MAPK cascade	66
GO:0070374	positive regulation of ERK1 and ERK2 cascade	66
GO:0051897	positive regulation of phosphatidylinositol 3-kinase/protein kinase B signal transduction	66
GO:0050891	multicellular organismal-level water homeostasis	67
GO:0140962	multicellular organismal-level chemical homeostasis	67
GO:0003091	renal water homeostasis	67
GO:0060586	multicellular organismal-level iron ion homeostasis	67
GO:0035150	regulation of tube size	68
GO:0042311	vasodilation	68
GO:0097746	blood vessel diameter maintenance	68
GO:0035296	regulation of tube diameter	68
GO:0042026	protein refolding	69
GO:0031638	zymogen activation	69
GO:0031639	plasminogen activation	69
GO:0051084	'de novo' post-translational protein folding	69
GO:0032350	regulation of hormone metabolic process	70
GO:0031943	regulation of glucocorticoid metabolic process	70
GO:0046885	regulation of hormone biosynthetic process	70
GO:0090030	regulation of steroid hormone biosynthetic process	70
GO:0045765	regulation of angiogenesis	71
GO:1901342	regulation of vasculature development	71
GO:0045766	positive regulation of angiogenesis	71
GO:0061043	regulation of vascular wound healing	71
GO:0010718	positive regulation of epithelial to mesenchymal transition	72
GO:0010720	positive regulation of cell development	72
GO:0014042	positive regulation of neuron maturation	72
GO:0014015	positive regulation of gliogenesis	72
GO:0002237	response to molecule of bacterial origin	73
GO:0032496	response to lipopolysaccharide	73
GO:0032497	detection of lipopolysaccharide	73
GO:0031663	lipopolysaccharide-mediated signaling pathway	73
GO:1901987	regulation of cell cycle phase transition	74
GO:1901990	regulation of mitotic cell cycle phase transition	74
GO:2000045	regulation of G1/S transition of mitotic cell cycle	74
GO:1902806	regulation of cell cycle G1/S phase transition	74
GO:0006935	chemotaxis	75
GO:0042330	taxis	75
GO:0060326	cell chemotaxis	75
GO:0050918	positive chemotaxis	75
GO:0044772	mitotic cell cycle phase transition	76
GO:0000082	G1/S transition of mitotic cell cycle	76
GO:0090399	replicative senescence	76
GO:0044843	cell cycle G1/S phase transition	76
GO:0043062	extracellular structure organization	77
GO:0045229	external encapsulating structure organization	77
GO:0030199	collagen fibril organization	77
GO:0030198	extracellular matrix organization	77
GO:0016032	viral process	78
GO:0019058	viral life cycle	78
GO:0039702	viral budding via host ESCRT complex	78
GO:0046755	viral budding	78
GO:0050864	regulation of B cell activation	79
GO:0030888	regulation of B cell proliferation	79
GO:0050670	regulation of lymphocyte proliferation	79
GO:0050871	positive regulation of B cell activation	79
GO:0051701	biological process involved in interaction with host	80
GO:0046718	symbiont entry into host cell	80
GO:0044403	biological process involved in symbiotic interaction	80
GO:0044409	symbiont entry into host	80
GO:1903532	positive regulation of secretion by cell	81
GO:0051047	positive regulation of secretion	81
GO:0045921	positive regulation of exocytosis	81
GO:1903543	positive regulation of exosomal secretion	81
GO:0050921	positive regulation of chemotaxis	82
GO:0050920	regulation of chemotaxis	82
GO:0050927	positive regulation of positive chemotaxis	82
GO:0050926	regulation of positive chemotaxis	82
GO:0018212	peptidyl-tyrosine modification	83
GO:0018209	peptidyl-serine modification	83
GO:0018105	peptidyl-serine phosphorylation	83
GO:0018108	peptidyl-tyrosine phosphorylation	83
GO:0051028	mRNA transport	84
GO:0050658	RNA transport	84
GO:0050657	nucleic acid transport	84
GO:0051236	establishment of RNA localization	84
GO:0009112	nucleobase metabolic process	85
GO:0015949	nucleobase-containing small molecule interconversion	85
GO:0006206	pyrimidine nucleobase metabolic process	85
GO:0000723	telomere maintenance	86
GO:0061819	telomeric DNA-containing double minutes formation	86
GO:0000722	telomere maintenance via recombination	86
GO:0034976	response to endoplasmic reticulum stress	87
GO:0090398	cellular senescence	87
GO:0031669	cellular response to nutrient levels	87
GO:0071385	cellular response to glucocorticoid stimulus	88
GO:0071384	cellular response to corticosteroid stimulus	88
GO:0071383	cellular response to steroid hormone stimulus	88
GO:0048732	gland development	89
GO:0043588	skin development	89
GO:0031100	animal organ regeneration	89
GO:0003170	heart valve development	90
GO:0003171	atrioventricular valve development	90
GO:0003181	atrioventricular valve morphogenesis	90
GO:2001235	positive regulation of apoptotic signaling pathway	91
GO:2001244	positive regulation of intrinsic apoptotic signaling pathway	91
GO:2001238	positive regulation of extrinsic apoptotic signaling pathway	91
GO:0043434	response to peptide hormone	92
GO:0032868	response to insulin	92
GO:0071375	cellular response to peptide hormone stimulus	92
GO:0001933	negative regulation of protein phosphorylation	93
GO:0006469	negative regulation of protein kinase activity	93
GO:0061099	negative regulation of protein tyrosine kinase activity	93
GO:0060249	anatomical structure homeostasis	94
GO:0001894	tissue homeostasis	94
GO:0045453	bone resorption	94
GO:0009101	glycoprotein biosynthetic process	95
GO:0030166	proteoglycan biosynthetic process	95
GO:0030210	heparin proteoglycan biosynthetic process	95
GO:0104004	cellular response to environmental stimulus	96
GO:0071460	cellular response to cell-matrix adhesion	96
GO:0071216	cellular response to biotic stimulus	96
GO:0006839	mitochondrial transport	97
GO:0006913	nucleocytoplasmic transport	97
GO:0051169	nuclear transport	97
GO:0003007	heart morphogenesis	98
GO:0003209	cardiac atrium morphogenesis	98
GO:0060317	cardiac epithelial to mesenchymal transition	98
GO:0061448	connective tissue development	99
GO:0060537	muscle tissue development	99
GO:0014706	striated muscle tissue development	99
GO:0035914	skeletal muscle cell differentiation	100
GO:0007519	skeletal muscle tissue development	100
GO:0098528	skeletal muscle fiber differentiation	100
GO:0002065	columnar/cuboidal epithelial cell differentiation	101
GO:0035051	cardiocyte differentiation	101
GO:0048762	mesenchymal cell differentiation	101
GO:0009913	epidermal cell differentiation	102
GO:0070365	hepatocyte differentiation	102
GO:0030216	keratinocyte differentiation	102
GO:0030098	lymphocyte differentiation	103
GO:0030183	B cell differentiation	103
GO:0046632	alpha-beta T cell differentiation	103
GO:2000144	positive regulation of DNA-templated transcription initiation	104
GO:1902895	positive regulation of miRNA transcription	104
GO:0060261	positive regulation of transcription initiation by RNA polymerase II	104
GO:1903319	positive regulation of protein maturation	105
GO:0010575	positive regulation of vascular endothelial growth factor production	105
GO:0010954	positive regulation of protein processing	105
GO:0007005	mitochondrion organization	106
GO:0036257	multivesicular body organization	106
GO:0032200	telomere organization	106
GO:2000379	positive regulation of reactive oxygen species metabolic process	107
GO:0010562	positive regulation of phosphorus metabolic process	107
GO:0045937	positive regulation of phosphate metabolic process	107
GO:0090200	positive regulation of release of cytochrome c from mitochondria	108
GO:0010821	regulation of mitochondrion organization	108
GO:0090199	regulation of release of cytochrome c from mitochondria	108
GO:0065004	protein-DNA complex assembly	109
[truncated: 193 more rows]

[truncated: 37 more sheets: 10 - gProfiler_500, 11 - goana_500, 12 - topGO_500, 13 - BiNGO_200, 14 - ClueGO_200, 15 - DAVID_200, 16 - ENRICHR_200, 17 - GOstats_200, 18 - PANTHER_200, 19 - ShinyGO_200, 20 - WebGestalt_200, 21 - clusterProfiler_200, 22 - gProfiler_200, 23 - goana_200, 24 - topGO_200, 25 - BiNGO_100, 26 - ClueGO_100, 27 - DAVID_100, 28 - ENRICHR_100, 29 - GOstats_100 …]
