# Supplementary material for: Benchmarking multiple gene ontology enrichment tools reveals high biological significance, ranking, and stringency heterogeneity among datasets
Source: Front Bioinform. 2026 Jan 29;6:1755664. doi: 10.3389/fbinf.2026.1755664 (PMC12894344; doi:10.3389/fbinf.2026.1755664)
Supplement: Supplementary file 3 [file Table4.xlsx]

## Sheet: Summary
	Supplementary Table 4
	This file contains clustering results for the FEA results using the Contextual datasets
	Summary
	Clustering Results
	Index			Sheet	Tool	Size
	1 BiNGO 500			1	BiNGO	500
	2 ClueGO 500			2	ClueGO	500
	3 DAVID 500			3	DAVID	500
	4 ENRICHR 500			4	ENRICHR	500
	5 GOstats 500			5	GOstats	500
	6 PANTHER 500			6	PANTHER	500
	7 ShinyGO 500			7	ShinyGO	500
	8 WebGestalt 500			8	WebGestalt	500
	9 clusterProfiler 500			9	clusterProfiler	500
	10 gProfiler 500			10	gProfiler	500
	11 goana 500			11	goana	500
	12 BiNGO 500			12	BiNGO	500
	13 ClueGO 200			13	ClueGO	200
	14 ENRICHR 200			14	ENRICHR	200
	15 GOstats 200			15	GOstats	200
	16 PANTHER 200			16	PANTHER	200
	17 ShinyGO 200			17	ShinyGO	200
	18 WebGestalt 200			18	WebGestalt	200
	19 clusterProfiler 200			19	clusterProfiler	200
	20 gProfiler 200			20	gProfiler	200
	21 goana 200			21	goana	200
	22 BiNGO 100			22	BiNGO	100
	23 ClueGO 100			23	ClueGO	100
	24 ENRICHR 100			24	ENRICHR	100
	25 GOstats 100			25	GOstats	100
	26 PANTHER 100			26	PANTHER	100
	27 ShinyGO 100			27	ShinyGO	100
	28 clusterProfiler 100			28	clusterProfiler	100
	29 gProfiler 100			29	gProfiler	100
	30 goana 100			30	goana	100
	31 BiNGO 50			31	BiNGO	50
	32 ClueGO 50			32	ClueGO	50
	33 GOstats 50			33	GOstats	50
	34 gProfiler 50			34	gProfiler	50
	35 goana 50			35	goana	50

## Sheet: 1 - BiNGO_500
GOID	Description	Cluster
GO:0000278	mitotic cell cycle	1	Cell Proliferation
GO:0022402	cell cycle process	1
GO:0007049	cell cycle	1
GO:0009987	cellular process	1
GO:0051301	cell division	1
GO:0007155	cell adhesion	1
GO:0007017	microtubule-based process	1
GO:0008152	metabolic process	1
GO:0008283	cell population proliferation	1
GO:0048870	cell motility	1
GO:0051674	localization of cell	1
GO:0098609	cell-cell adhesion	1
GO:0032963	collagen metabolic process	1
GO:0032964	collagen biosynthetic process	1
GO:0006766	vitamin metabolic process	1
GO:0000280	nuclear division	2	Structural Organization in Cell Division
GO:0048285	organelle fission	2
GO:0016043	cellular component organization	2
GO:0030261	chromosome condensation	2
GO:0051383	kinetochore organization	2
GO:0006996	organelle organization	2
GO:0043062	extracellular structure organization	2
GO:0007010	cytoskeleton organization	2
GO:0051276	chromosome organization	2
GO:0071103	DNA conformation change	2
GO:0030952	establishment or maintenance of cytoskeleton polarity	2
GO:0030198	extracellular matrix organization	2
GO:0030199	collagen fibril organization	2
GO:0031055	chromatin remodeling at centromere	2
GO:0007398	ectoderm development	3	Ectodermal Tissue Development
GO:0032502	developmental process	3
GO:0048513	animal organ development	3
GO:0008544	epidermis development	3
GO:0048856	anatomical structure development	3
GO:0009888	tissue development	3
GO:0009653	anatomical structure morphogenesis	3
GO:0060429	epithelium development	3
GO:0031099	regeneration	3
GO:0043588	skin development	3
GO:0009887	animal organ morphogenesis	3
GO:0048646	anatomical structure formation involved in morphogenesis	3
GO:0043589	skin morphogenesis	3
GO:0031100	animal organ regeneration	3
GO:0007275	multicellular organism development	4	Organ and System Development
GO:0048731	system development	4
GO:0035295	tube development	4
GO:0048286	lung alveolus development	4
GO:0007420	brain development	4
GO:0035239	tube morphogenesis	4
GO:0001944	vasculature development	4
GO:0048565	digestive tract development	4
GO:0001568	blood vessel development	4
GO:0001501	skeletal system development	4
GO:0035270	endocrine system development	4
GO:0055123	digestive system development	4
GO:0048598	embryonic morphogenesis	4
GO:0007346	regulation of mitotic cell cycle	5	Regulation of Cell Cycle Processes
GO:0042127	regulation of cell population proliferation	5
GO:0051726	regulation of cell cycle	5
GO:0010564	regulation of cell cycle process	5
GO:0051983	regulation of chromosome segregation	5
GO:0051988	regulation of attachment of spindle microtubules to kinetochore	5
GO:0048518	positive regulation of biological process	5
GO:0050793	regulation of developmental process	5
GO:0048519	negative regulation of biological process	5
GO:0051239	regulation of multicellular organismal process	5
GO:0008285	negative regulation of cell population proliferation	5
GO:0051984	positive regulation of chromosome segregation	5
GO:0051987	positive regulation of attachment of spindle microtubules to kinetochore	5
GO:0003018	vascular process in circulatory system	6	Regulation of Systemic Arterial Blood Pressure
GO:0003013	circulatory system process	6
GO:0008015	blood circulation	6
GO:0008217	regulation of blood pressure	6
GO:0003073	regulation of systemic arterial blood pressure	6
GO:0002025	norepinephrine-epinephrine-mediated vasodilation involved in regulation of systemic arterial blood pressure	6
GO:0002034	maintenance of blood vessel diameter homeostasis by renin-angiotensin	6
GO:0003085	negative regulation of systemic arterial blood pressure	6
GO:0003044	regulation of systemic arterial blood pressure mediated by a chemical signal	6
GO:0003071	renal system process involved in regulation of systemic arterial blood pressure	6
GO:0002016	regulation of blood volume by renin-angiotensin	6
GO:0003072	renal control of peripheral vascular resistance involved in regulation of systemic arterial blood pressure	6
GO:0030154	cell differentiation	7	Cell Differentiation
GO:0035051	cardiocyte differentiation	7
GO:0030216	keratinocyte differentiation	7
GO:0009913	epidermal cell differentiation	7
GO:0031424	keratinization	7
GO:0030855	epithelial cell differentiation	7
GO:0060486	club cell differentiation	7
GO:0060510	type II pneumocyte differentiation	7
GO:0042221	response to chemical	8	Response to Chemical Stimuli
GO:0009719	response to endogenous stimulus	8
GO:0009410	response to xenobiotic stimulus	8
GO:0009636	response to toxic substance	8
GO:0071345	cellular response to cytokine stimulus	8
GO:0032526	response to retinoic acid	8
GO:0017085	response to insecticide	8
GO:0033273	response to vitamin	8
GO:0048522	positive regulation of cellular process	9	Positive Regulation Cell Cycle
GO:0090068	positive regulation of cell cycle process	9
GO:0045787	positive regulation of cell cycle	9
GO:0045931	positive regulation of mitotic cell cycle	9
GO:0008284	positive regulation of cell population proliferation	9
GO:0010744	positive regulation of macrophage derived foam cell differentiation	9
GO:0010886	positive regulation of cholesterol storage	9
GO:0007093	mitotic cell cycle checkpoint signaling	10	Cell Cycle Checkpoint Signaling
GO:0000075	cell cycle checkpoint signaling	10
GO:0031577	spindle checkpoint signaling	10
GO:0071174	mitotic spindle checkpoint signaling	10
GO:0071173	spindle assembly checkpoint signaling	10
GO:0048015	phosphatidylinositol-mediated signaling	10
GO:0007165	signal transduction	10
GO:0065009	regulation of molecular function	11	Positive Regulation of Protein Activity
GO:0044093	positive regulation of molecular function	11
GO:0050790	regulation of catalytic activity	11
GO:0043085	positive regulation of catalytic activity	11
GO:0060193	positive regulation of lipase activity	11
GO:0007051	spindle organization	12	Spindle Organization
GO:0051299	centrosome separation	12
GO:0007052	mitotic spindle organization	12
GO:0040001	establishment of mitotic spindle localization	12
GO:0032501	multicellular organismal process	13	Thermoregulatory Behavior
GO:0007626	locomotory behavior	13
GO:0007610	behavior	13
GO:0001659	temperature homeostasis	13
GO:0050896	response to stimulus	14	Response to Stimulus
GO:0009605	response to external stimulus	14
GO:0009628	response to abiotic stimulus	14
GO:0009612	response to mechanical stimulus	14
GO:0070887	cellular response to chemical stimulus	15	Cellular Response to Chemicals and Hypoxic Stress
GO:0071248	cellular response to metal ion	15
GO:0071453	cellular response to oxygen levels	15
GO:0071456	cellular response to hypoxia	15
GO:0006950	response to stress	16
GO:0009611	response to wounding	16
GO:0006952	defense response	16
GO:0006954	inflammatory response	16
GO:0006935	chemotaxis	17
GO:0060326	cell chemotaxis	17
GO:0030595	leukocyte chemotaxis	17
GO:0048246	macrophage chemotaxis	17
GO:0048545	response to steroid hormone	18
GO:0009725	response to hormone	18
GO:0031960	response to corticosteroid	18
GO:0051384	response to glucocorticoid	18
GO:0000087	mitotic M phase	19
GO:0000279	M phase	19
GO:0022403	cell cycle phase	19
GO:0048523	negative regulation of cellular process	20
GO:0051128	regulation of cellular component organization	20
GO:0051783	regulation of nuclear division	20
GO:0050000	chromosome localization	21
GO:0051640	organelle localization	21
GO:0051656	establishment of organelle localization	21
GO:0018149	peptide cross-linking	22
GO:0043170	macromolecule metabolic process	22
GO:0006260	DNA replication	22
GO:0000070	mitotic sister chromatid segregation	23
GO:0007076	mitotic chromosome condensation	23
GO:0051310	metaphase chromosome alignment	24
GO:0051305	chromosome movement towards spindle pole	24
GO:0048806	genitalia development	25
GO:0048807	female genitalia morphogenesis	25
GO:0042542	response to hydrogen peroxide	26
GO:0070301	cellular response to hydrogen peroxide	26
GO:0007088	regulation of mitotic nuclear division	27
GO:0051784	negative regulation of nuclear division	27
GO:0034508	centromere complex assembly	28
GO:0051382	kinetochore assembly	28
GO:0042330	taxis	29
GO:0040011	locomotion	29
GO:0032101	regulation of response to external stimulus	30
GO:0050727	regulation of inflammatory response	30
GO:0035150	regulation of tube size	31
GO:0065008	regulation of biological quality	31
GO:0016477	cell migration	32
GO:0050900	leukocyte migration	32
GO:0030071	regulation of mitotic metaphase/anaphase transition	33
GO:0045842	positive regulation of mitotic metaphase/anaphase transition	33
GO:0001765	membrane raft assembly	34
GO:0070836	caveola assembly	34
GO:0002092	positive regulation of receptor internalization	35
GO:0002090	regulation of receptor internalization	35
GO:0046456	icosanoid biosynthetic process	36
GO:0006690	icosanoid metabolic process	36
GO:0000226	microtubule cytoskeleton organization	37
GO:0007059	chromosome segregation	38
GO:0051716	cellular response to stimulus	39
GO:0048869	cellular developmental process	40
GO:0051231	spindle elongation	41
GO:0000819	sister chromatid segregation	42
GO:0007079	mitotic chromosome movement towards spindle pole	43
GO:0000022	mitotic spindle elongation	44
GO:0007094	mitotic spindle assembly checkpoint signaling	45
GO:0097746	blood vessel diameter maintenance	46
GO:0045841	negative regulation of mitotic metaphase/anaphase transition	47
GO:0045839	negative regulation of mitotic nuclear division	48

## Sheet: 2 - ClueGO_500
GOID	Description	Cluster
GO:0035295	tube development	1	Organ and System Development
GO:0007275	multicellular organism development	1
GO:0009790	embryo development	1
GO:0032835	glomerulus development	1
GO:0048731	system development	1
GO:0001763	morphogenesis of a branching structure	1
GO:0051216	cartilage development	1
GO:0001822	kidney development	1
GO:0048286	lung alveolus development	1
GO:0072006	nephron development	1
GO:0030324	lung development	1
GO:0001656	metanephros development	1
GO:0030323	respiratory tube development	1
GO:0072210	metanephric nephron development	1
GO:0072224	metanephric glomerulus development	1
GO:0030900	forebrain development	1
GO:0007507	heart development	1
GO:0060435	bronchiole development	1
GO:0035239	tube morphogenesis	1
GO:0001568	blood vessel development	1
GO:0048514	blood vessel morphogenesis	1
GO:0001944	vasculature development	1
GO:0001525	angiogenesis	1
GO:0072359	circulatory system development	1
GO:0072001	renal system development	1
GO:0002040	sprouting angiogenesis	1
GO:0048565	digestive tract development	1
GO:0001655	urogenital system development	1
GO:0055123	digestive system development	1
GO:0060541	respiratory system development	1
GO:0001501	skeletal system development	1
GO:0160093	chordate pharynx development	1
GO:0061031	endodermal digestive tract morphogenesis	1
GO:0060465	pharynx development	1
GO:0048483	autonomic nervous system development	1
GO:0061437	renal system vasculature development	1
GO:0097070	ductus arteriosus closure	1
GO:0035270	endocrine system development	1
GO:0009792	embryo development ending in birth or egg hatching	1
GO:0072012	glomerulus vasculature development	1
GO:0061440	kidney vasculature development	1
GO:0035564	regulation of kidney size	1
GO:0097421	liver regeneration	1
GO:0021983	pituitary gland development	1
GO:0051783	regulation of nuclear division	2	Regulation of Cell Proliferation and Communication
GO:0051726	regulation of cell cycle	2
GO:0033044	regulation of chromosome organization	2
GO:0007346	regulation of mitotic cell cycle	2
GO:0051128	regulation of cellular component organization	2
GO:0040020	regulation of meiotic nuclear division	2
GO:0033043	regulation of organelle organization	2
GO:0042127	regulation of cell population proliferation	2
GO:2000145	regulation of cell motility	2
GO:0030334	regulation of cell migration	2
GO:0040012	regulation of locomotion	2
GO:0030155	regulation of cell adhesion	2
GO:0050794	regulation of cellular process	2
GO:0010810	regulation of cell-substrate adhesion	2
GO:0050678	regulation of epithelial cell proliferation	2
GO:0001952	regulation of cell-matrix adhesion	2
GO:0051302	regulation of cell division	2
GO:1903115	regulation of actin filament-based movement	2
GO:0042981	regulation of apoptotic process	2
GO:0043067	regulation of programmed cell death	2
GO:0001936	regulation of endothelial cell proliferation	2
GO:0014857	regulation of skeletal muscle cell proliferation	2
GO:1903027	regulation of opsonization	2
GO:0150116	regulation of cell-substrate junction organization	2
GO:0051445	regulation of meiotic cell cycle	2
GO:0048145	regulation of fibroblast proliferation	2
GO:0014842	regulation of skeletal muscle satellite cell proliferation	2
GO:2000351	regulation of endothelial cell apoptotic process	2
GO:0010646	regulation of cell communication	2
GO:0033688	regulation of osteoblast proliferation	2
GO:2000254	regulation of male germ cell proliferation	2
GO:0010885	regulation of cholesterol storage	2
GO:0060623	regulation of chromosome condensation	2
GO:0033623	regulation of integrin activation	2
GO:0030336	negative regulation of cell migration	2
GO:0030335	positive regulation of cell migration	2
GO:0010594	regulation of endothelial cell migration	2
GO:0002685	regulation of leukocyte migration	2
GO:0043535	regulation of blood vessel endothelial cell migration	2
GO:0090109	regulation of cell-substrate junction assembly	2
GO:0051893	regulation of focal adhesion assembly	2
GO:0009966	regulation of signal transduction	3	Regulation of Intracellular and Cell Cycle Signaling
GO:0090231	regulation of spindle checkpoint	3
GO:1903504	regulation of mitotic spindle checkpoint	3
GO:1901976	regulation of cell cycle checkpoint	3
GO:0009967	positive regulation of signal transduction	3
GO:0030111	regulation of Wnt signaling pathway	3
GO:0060828	regulation of canonical Wnt signaling pathway	3
GO:0043408	regulation of MAPK cascade	3
GO:0060390	regulation of SMAD protein signal transduction	3
GO:1902531	regulation of intracellular signal transduction	3
GO:0090092	regulation of transmembrane receptor protein serine/threonine kinase signaling pathway	3
GO:0048385	regulation of retinoic acid receptor signaling pathway	3
GO:0032487	regulation of Rap protein signal transduction	3
GO:1900744	regulation of p38MAPK cascade	3
GO:1905289	regulation of CAMKK-AMPK signaling cascade	3
GO:0060161	positive regulation of dopamine receptor signaling pathway	3
GO:0030177	positive regulation of Wnt signaling pathway	3
GO:0043410	positive regulation of MAPK cascade	3
GO:0090263	positive regulation of canonical Wnt signaling pathway	3
GO:0030178	negative regulation of Wnt signaling pathway	3
GO:0060392	negative regulation of SMAD protein signal transduction	3
GO:0000280	nuclear division	4	Cellular and Extracellular Structure Organization
GO:0048285	organelle fission	4
GO:0045229	external encapsulating structure organization	4
GO:0043062	extracellular structure organization	4
GO:0030198	extracellular matrix organization	4
GO:0002934	desmosome organization	4
GO:0097435	supramolecular fiber organization	4
GO:0007010	cytoskeleton organization	4
GO:0030199	collagen fibril organization	4
GO:0034330	cell junction organization	4
GO:0045216	cell-cell junction organization	4
GO:0031055	chromatin remodeling at centromere	4
GO:0085029	extracellular matrix assembly	4
GO:0045104	intermediate filament cytoskeleton organization	4
GO:0016043	cellular component organization	4
GO:0071711	basement membrane organization	4
GO:0048251	elastic fiber assembly	4
GO:0150115	cell-substrate junction organization	4
GO:0045109	intermediate filament organization	4
GO:0002160	desmosome maintenance	4
GO:0098813	nuclear chromosome segregation	5	Mitotic Cell Cycle Progression
GO:0007059	chromosome segregation	5
GO:0051304	chromosome separation	5
GO:0022402	cell cycle process	5
GO:0007049	cell cycle	5
GO:0044770	cell cycle phase transition	5
GO:0000910	cytokinesis	5
GO:0044839	cell cycle G2/M phase transition	5
GO:0140274	repair of kinetochore microtubule attachment defect	5
GO:0044843	cell cycle G1/S phase transition	5
GO:0051653	spindle localization	5
GO:0032506	cytokinetic process	5
GO:0044772	mitotic cell cycle phase transition	5
GO:0000278	mitotic cell cycle	5
GO:0061640	cytoskeleton-dependent cytokinesis	5
GO:0051301	cell division	5
GO:0000281	mitotic cytokinesis	5
GO:0000086	G2/M transition of mitotic cell cycle	5
GO:0000082	G1/S transition of mitotic cell cycle	5
GO:0048523	negative regulation of cellular process	6	Negative Regulation of Cell Proliferation and Death
GO:0045786	negative regulation of cell cycle	6
GO:0001937	negative regulation of endothelial cell proliferation	6
GO:0008285	negative regulation of cell population proliferation	6
GO:0043069	negative regulation of programmed cell death	6
GO:0051129	negative regulation of cellular component organization	6
GO:0050680	negative regulation of epithelial cell proliferation	6
GO:0009892	negative regulation of metabolic process	6
GO:1905937	negative regulation of germ cell proliferation	6
GO:0051782	negative regulation of cell division	6
GO:0007162	negative regulation of cell adhesion	6
GO:2000146	negative regulation of cell motility	6
GO:0040013	negative regulation of locomotion	6
GO:0043066	negative regulation of apoptotic process	6
GO:0010812	negative regulation of cell-substrate adhesion	6
GO:0001953	negative regulation of cell-matrix adhesion	6
GO:0034392	negative regulation of smooth muscle cell apoptotic process	6
GO:2000811	negative regulation of anoikis	6
GO:2000255	negative regulation of male germ cell proliferation	6
GO:0070887	cellular response to chemical stimulus	7	Cellular Response to Chemical and Abiotic Stress
GO:1990748	cellular detoxification	7
GO:0098869	cellular oxidant detoxification	7
GO:0097237	cellular response to toxic substance	7
GO:0071248	cellular response to metal ion	7
GO:0071229	cellular response to acid chemical	7
GO:1901701	cellular response to oxygen-containing compound	7
GO:0071230	cellular response to amino acid stimulus	7
GO:1904015	cellular response to serotonin	7
GO:0071288	cellular response to mercury ion	7
GO:0071456	cellular response to hypoxia	7
GO:1901699	cellular response to nitrogen compound	7
GO:0071453	cellular response to oxygen levels	7
GO:0071396	cellular response to lipid	7
GO:0062197	cellular response to chemical stress	7
GO:0036294	cellular response to decreased oxygen levels	7
GO:0071472	cellular response to salt stress	7
GO:0071868	cellular response to monoamine stimulus	7
GO:1901655	cellular response to ketone	7
GO:0042221	response to chemical	8	Response to Xenobioitics and Metal Ions
GO:1901700	response to oxygen-containing compound	8
GO:0009636	response to toxic substance	8
GO:0033993	response to lipid	8
GO:0098754	detoxification	8
GO:1901698	response to nitrogen compound	8
GO:0001101	response to acid chemical	8
GO:0043200	response to amino acid	8
GO:0010038	response to metal ion	8
GO:0046689	response to mercury ion	8
GO:0009410	response to xenobiotic stimulus	8
GO:0071867	response to monoamine	8
GO:1901654	response to ketone	8
GO:0032355	response to estradiol	8
GO:1904014	response to serotonin	8
GO:0032526	response to retinoic acid	8
GO:0042220	response to cocaine	8
GO:0048583	regulation of response to stimulus	9	Regulation of Response to Stress and Injury
GO:0023051	regulation of signaling	9
GO:0090287	regulation of cellular response to growth factor stimulus	9
GO:0032101	regulation of response to external stimulus	9
GO:0032102	negative regulation of response to external stimulus	9
GO:0090288	negative regulation of cellular response to growth factor stimulus	9
GO:1903034	regulation of response to wounding	9
GO:1901031	regulation of response to reactive oxygen species	9
GO:1902882	regulation of response to oxidative stress	9
GO:0061041	regulation of wound healing	9
GO:1903844	regulation of cellular response to transforming growth factor beta stimulus	9
GO:0002920	regulation of humoral immune response	9
GO:1900407	regulation of cellular response to oxidative stress	9
GO:0050727	regulation of inflammatory response	9
GO:0106014	regulation of inflammatory response to wounding	9
GO:2000121	regulation of removal of superoxide radicals	9
GO:0051983	regulation of chromosome segregation	10	Regulation of Cell Cycle Progression
GO:0010564	regulation of cell cycle process	10
GO:0051988	regulation of attachment of spindle microtubules to kinetochore	10
GO:1901990	regulation of mitotic cell cycle phase transition	10
GO:1901987	regulation of cell cycle phase transition	10
GO:0032465	regulation of cytokinesis	10
GO:0046602	regulation of mitotic centrosome separation	10
GO:0010389	regulation of G2/M transition of mitotic cell cycle	10
GO:0007096	regulation of exit from mitosis	10
GO:1905818	regulation of chromosome separation	10
GO:0010965	regulation of mitotic sister chromatid separation	10
GO:1902412	regulation of mitotic cytokinesis	10
GO:1902749	regulation of cell cycle G2/M phase transition	10
GO:1902806	regulation of cell cycle G1/S phase transition	10
GO:1905132	regulation of meiotic chromosome separation	10
GO:0008284	positive regulation of cell population proliferation	11	Positive Regulation of Cell Proliferation and Communication
GO:0045787	positive regulation of cell cycle	11
GO:0048522	positive regulation of cellular process	11
GO:0045785	positive regulation of cell adhesion	11
GO:0010647	positive regulation of cell communication	11
GO:0048146	positive regulation of fibroblast proliferation	11
GO:2000288	positive regulation of myoblast proliferation	11
GO:0033690	positive regulation of osteoblast proliferation	11
GO:0051781	positive regulation of cell division	11
GO:0044089	positive regulation of cellular component biogenesis	11
GO:2000147	positive regulation of cell motility	11
GO:0040017	positive regulation of locomotion	11
GO:0010811	positive regulation of cell-substrate adhesion	11
GO:0010886	positive regulation of cholesterol storage	11
GO:0001954	positive regulation of cell-matrix adhesion	11
GO:0007165	signal transduction	12	Intracellular Signaling Pathways
GO:0035556	intracellular signal transduction	12
GO:0007166	cell surface receptor signaling pathway	12
GO:0055095	lipoprotein particle mediated signaling	12
GO:0000165	MAPK cascade	12
GO:0141124	intracellular signaling cassette	12
GO:0016055	Wnt signaling pathway	12
GO:0007167	enzyme-linked receptor protein signaling pathway	12
GO:0060395	SMAD protein signal transduction	12
GO:0007179	transforming growth factor beta receptor signaling pathway	12
GO:0007178	cell surface receptor protein serine/threonine kinase signaling pathway	12
GO:0060070	canonical Wnt signaling pathway	12
GO:0141091	transforming growth factor beta receptor superfamily signaling pathway	12
GO:0055096	low-density lipoprotein particle mediated signaling	12
GO:0048014	Tie signaling pathway	12
GO:0008283	cell population proliferation	13	Cell Proliferation
GO:0007154	cell communication	13
GO:0007163	establishment or maintenance of cell polarity	13
GO:0050673	epithelial cell proliferation	13
GO:0014856	skeletal muscle cell proliferation	13
GO:0014855	striated muscle cell proliferation	13
GO:0033002	muscle cell proliferation	13
GO:0051450	myoblast proliferation	13
GO:0001935	endothelial cell proliferation	13
GO:0014841	skeletal muscle satellite cell proliferation	13
GO:0048144	fibroblast proliferation	13
GO:0061351	neural precursor cell proliferation	13
GO:0044342	type B pancreatic cell proliferation	13
GO:0030855	epithelial cell differentiation	14	Cell Differentiation
GO:0009913	epidermal cell differentiation	14
GO:0001837	epithelial to mesenchymal transition	14
GO:0048762	mesenchymal cell differentiation	14
GO:0030216	keratinocyte differentiation	14
GO:0031424	keratinization	14
GO:0045446	endothelial cell differentiation	14
GO:0002062	chondrocyte differentiation	14
GO:0060486	club cell differentiation	14
GO:0061030	epithelial cell differentiation involved in mammary gland alveolus development	14
GO:0060510	type II pneumocyte differentiation	14
GO:0045595	regulation of cell differentiation	15	Regulation of Cell Differentiation
GO:0010717	regulation of epithelial to mesenchymal transition	15
GO:1903224	regulation of endodermal cell differentiation	15
GO:0045598	regulation of fat cell differentiation	15
GO:0045685	regulation of glial cell differentiation	15
GO:0045667	regulation of osteoblast differentiation	15
GO:1903429	regulation of cell maturation	15
GO:0014041	regulation of neuron maturation	15
GO:0030856	regulation of epithelial cell differentiation	15
GO:0048710	regulation of astrocyte differentiation	15
GO:0014013	regulation of gliogenesis	15
GO:1902969	mitotic DNA replication	16
GO:1902975	mitotic DNA replication initiation	16
GO:0033260	nuclear DNA replication	16
GO:0044786	cell cycle DNA replication	16
GO:1904860	DNA synthesis involved in mitotic DNA replication	16
GO:0006270	DNA replication initiation	16
GO:1902315	nuclear cell cycle DNA replication initiation	16
GO:1902292	cell cycle DNA replication initiation	16
GO:0006271	DNA strand elongation involved in DNA replication	16
GO:0006261	DNA-templated DNA replication	16
GO:0006260	DNA replication	16
GO:0045765	regulation of angiogenesis	17
GO:1901342	regulation of vasculature development	17
GO:2000026	regulation of multicellular organismal development	17
GO:1903670	regulation of sprouting angiogenesis	17
GO:0045766	positive regulation of angiogenesis	17
GO:1904018	positive regulation of vasculature development	17
GO:0016525	negative regulation of angiogenesis	17
GO:2000181	negative regulation of blood vessel morphogenesis	17
GO:1901343	negative regulation of vasculature development	17
GO:0051799	negative regulation of hair follicle development	17
GO:0048817	negative regulation of hair follicle maturation	17
GO:0009653	anatomical structure morphogenesis	18
GO:0048646	anatomical structure formation involved in morphogenesis	18
GO:0048856	anatomical structure development	18
GO:0032502	developmental process	18
GO:0048729	tissue morphogenesis	18
GO:0031099	regeneration	18
GO:0061061	muscle structure development	18
GO:0060322	head development	18
GO:0031100	animal organ regeneration	18
GO:0021700	developmental maturation	18
GO:0007155	cell adhesion	19
GO:0031589	cell-substrate adhesion	19
GO:0098609	cell-cell adhesion	19
GO:0007160	cell-matrix adhesion	19
GO:0086042	cardiac muscle cell-cardiac muscle cell adhesion	19
GO:0034113	heterotypic cell-cell adhesion	19
GO:0061756	leukocyte adhesion to vascular endothelial cell	19
GO:0034109	homotypic cell-cell adhesion	19
GO:0061757	leukocyte adhesion to arterial endothelial cell	19
GO:0098742	cell-cell adhesion via plasma-membrane adhesion molecules	19
GO:0050793	regulation of developmental process	20
GO:0050789	regulation of biological process	20
GO:0023052	signaling	20
GO:0040008	regulation of growth	20
GO:2000241	regulation of reproductive process	20
GO:0090235	regulation of metaphase plate congression	20
GO:0022603	regulation of anatomical structure morphogenesis	20
GO:0090183	regulation of kidney development	20
GO:0048584	positive regulation of response to stimulus	20
GO:2000535	regulation of entry of bacterium into host cell	20
GO:0090068	positive regulation of cell cycle process	21
GO:0051984	positive regulation of chromosome segregation	21
GO:1905820	positive regulation of chromosome separation	21
GO:1901970	positive regulation of mitotic sister chromatid separation	21
GO:0051987	positive regulation of attachment of spindle microtubules to kinetochore	21
GO:1901989	positive regulation of cell cycle phase transition	21
GO:0032467	positive regulation of cytokinesis	21
GO:0045931	positive regulation of mitotic cell cycle	21
GO:1903490	positive regulation of mitotic cytokinesis	21
GO:1901992	positive regulation of mitotic cell cycle phase transition	21
GO:0009887	animal organ morphogenesis	22
GO:0003007	heart morphogenesis	22
GO:0022612	gland morphogenesis	22
GO:0043589	skin morphogenesis	22
GO:0048645	animal organ formation	22
GO:0060343	trabecula formation	22
GO:0003206	cardiac chamber morphogenesis	22
GO:0060425	lung morphogenesis	22
GO:0003338	metanephros morphogenesis	22
GO:0051231	spindle elongation	23
GO:0007051	spindle organization	23
GO:0051299	centrosome separation	23
GO:1902850	microtubule cytoskeleton organization involved in mitosis	23
GO:0007052	mitotic spindle organization	23
GO:0040001	establishment of mitotic spindle localization	23
GO:0051293	establishment of spindle localization	23
GO:0051294	establishment of spindle orientation	23
GO:0045132	meiotic chromosome segregation	24
GO:0051307	meiotic chromosome separation	24
GO:0007143	female meiotic nuclear division	24
GO:0140013	meiotic nuclear division	24
GO:0007127	meiosis I	24
GO:0007057	spindle assembly involved in female meiosis I	24
GO:0007144	female meiosis I	24
GO:0016321	female meiosis chromosome segregation	24
GO:0048513	animal organ development	25
GO:0043588	skin development	25
GO:0048732	gland development	25
GO:0060485	mesenchyme development	25
GO:0031214	biomineral tissue development	25
GO:0030282	bone mineralization	25
GO:0048839	inner ear development	25
GO:0033045	regulation of sister chromatid segregation	26
GO:0033047	regulation of mitotic sister chromatid segregation	26
GO:1902099	regulation of metaphase/anaphase transition of cell cycle	26
GO:0044784	metaphase/anaphase transition of cell cycle	26
GO:1902423	regulation of attachment of mitotic spindle microtubules to kinetochore	26
GO:1902102	regulation of metaphase/anaphase transition of meiotic cell cycle	26
GO:0044785	metaphase/anaphase transition of meiotic cell cycle	26
GO:0006950	response to stress	27
GO:0009611	response to wounding	27
GO:0006952	defense response	27
GO:0006954	inflammatory response	27
GO:0042060	wound healing	27
GO:0006979	response to oxidative stress	27
GO:0090594	inflammatory response to wounding	27
GO:0071495	cellular response to endogenous stimulus	28
GO:0070848	response to growth factor	28
GO:0071559	response to transforming growth factor beta	28
GO:0071774	response to fibroblast growth factor	28
GO:0071363	cellular response to growth factor stimulus	28
GO:0071560	cellular response to transforming growth factor beta stimulus	28
GO:0044344	cellular response to fibroblast growth factor stimulus	28
GO:0016477	cell migration	29
GO:0043542	endothelial cell migration	29
GO:0050900	leukocyte migration	29
GO:0071674	mononuclear cell migration	29
GO:0097529	myeloid leukocyte migration	29
GO:0043534	blood vessel endothelial cell migration	29
GO:1990266	neutrophil migration	29
GO:0071174	mitotic spindle checkpoint signaling	30
GO:0007093	mitotic cell cycle checkpoint signaling	30
GO:0071173	spindle assembly checkpoint signaling	30
GO:0031577	spindle checkpoint signaling	30
GO:0000075	cell cycle checkpoint signaling	30
GO:0033313	meiotic cell cycle checkpoint signaling	30
GO:0051598	meiotic recombination checkpoint signaling	30
GO:0032501	multicellular organismal process	31
GO:0001503	ossification	31
GO:0046849	bone remodeling	31
GO:0048771	tissue remodeling	31
GO:0007585	respiratory gaseous exchange by respiratory system	31
GO:0042633	hair cycle	31
GO:0042303	molting cycle	31
GO:0008015	blood circulation	32
GO:0003073	regulation of systemic arterial blood pressure	32
GO:0003044	regulation of systemic arterial blood pressure mediated by a chemical signal	32
GO:0008217	regulation of blood pressure	32
GO:0003071	renal system process involved in regulation of systemic arterial blood pressure	32
GO:0001993	regulation of systemic arterial blood pressure by norepinephrine-epinephrine	32
GO:0002025	norepinephrine-epinephrine-mediated vasodilation involved in regulation of systemic arterial blood pressure	32
GO:0034329	cell junction assembly	33
GO:0007043	cell-cell junction assembly	33
GO:0002159	desmosome assembly	33
GO:0007044	cell-substrate junction assembly	33
GO:0048041	focal adhesion assembly	33
GO:0030913	paranodal junction assembly	33
GO:0009888	tissue development	34
GO:0060429	epithelium development	34
GO:0008544	epidermis development	34
GO:0061448	connective tissue development	34
GO:0007492	endoderm development	34
GO:0035989	tendon development	34
GO:0070315	G1 to G0 transition involved in cell differentiation	35
GO:0030154	cell differentiation	35
GO:0045444	fat cell differentiation	35
GO:0001649	osteoblast differentiation	35
GO:0042551	neuron maturation	35
GO:0048469	cell maturation	35
GO:0051239	regulation of multicellular organismal process	36
GO:0034103	regulation of tissue remodeling	36
GO:0044057	regulation of system process	36
GO:1904596	regulation of connective tissue replacement involved in inflammatory response wound healing	36
GO:0046850	regulation of bone remodeling	36
GO:1905203	regulation of connective tissue replacement	36
GO:0009725	response to hormone	37
GO:0048545	response to steroid hormone	37
GO:0043627	response to estrogen	37
GO:0031960	response to corticosteroid	37
GO:0034698	response to gonadotropin	37
GO:0051384	response to glucocorticoid	37
GO:0051985	negative regulation of chromosome segregation	38
GO:1905819	negative regulation of chromosome separation	38
GO:1901988	negative regulation of cell cycle phase transition	38
GO:0010948	negative regulation of cell cycle process	38
GO:0045930	negative regulation of mitotic cell cycle	38
GO:1901991	negative regulation of mitotic cell cycle phase transition	38
GO:0010558	negative regulation of macromolecule biosynthetic process	39
GO:1902679	negative regulation of RNA biosynthetic process	39
GO:0045892	negative regulation of DNA-templated transcription	39
GO:0051253	negative regulation of RNA metabolic process	39
GO:0045091	regulation of single stranded viral RNA replication via double stranded DNA intermediate	39
GO:0000122	negative regulation of transcription by RNA polymerase II	39
GO:0048871	multicellular organismal-level homeostasis	40
GO:0060249	anatomical structure homeostasis	40
GO:0035633	maintenance of blood-brain barrier	40
GO:0001894	tissue homeostasis	40
GO:0042592	homeostatic process	40
GO:0031649	heat generation	40
GO:0046105	thymidine biosynthetic process	41
GO:0046120	deoxyribonucleoside biosynthetic process	41
GO:0046126	pyrimidine deoxyribonucleoside biosynthetic process	41
GO:0046104	thymidine metabolic process	41
GO:0046125	pyrimidine deoxyribonucleoside metabolic process	41
GO:0046134	pyrimidine nucleoside biosynthetic process	41
GO:0000070	mitotic sister chromatid segregation	42
GO:0051306	mitotic sister chromatid separation	42
GO:0000022	mitotic spindle elongation	42
GO:0140014	mitotic nuclear division	42
GO:0007100	mitotic centrosome separation	42
GO:0007080	mitotic metaphase chromosome alignment	43
GO:0051315	attachment of mitotic spindle microtubules to kinetochore	43
GO:0140273	repair of mitotic kinetochore microtubule attachment defect	43
GO:0099607	lateral attachment of mitotic spindle microtubules to kinetochore	43
GO:0007079	mitotic chromosome movement towards spindle pole	43
GO:0031579	membrane raft organization	44
GO:0001765	membrane raft assembly	44
GO:0044854	plasma membrane raft assembly	44
GO:0070836	caveola assembly	44
GO:0044857	plasma membrane raft organization	44
GO:0002009	morphogenesis of an epithelium	45
GO:0060562	epithelial tube morphogenesis	45
GO:0048754	branching morphogenesis of an epithelial tube	45
GO:0060441	epithelial tube branching involved in lung morphogenesis	45
GO:0061138	morphogenesis of a branching epithelium	45
GO:0009893	positive regulation of metabolic process	46
GO:1905446	regulation of mitochondrial ATP synthesis coupled electron transport	46
GO:0010604	positive regulation of macromolecule metabolic process	46
GO:1905448	positive regulation of mitochondrial ATP synthesis coupled electron transport	46
GO:0010628	positive regulation of gene expression	46
GO:0051241	negative regulation of multicellular organismal process	47
GO:0034104	negative regulation of tissue remodeling	47
GO:1905204	negative regulation of connective tissue replacement	47
GO:0046851	negative regulation of bone remodeling	47
GO:1904597	negative regulation of connective tissue replacement involved in inflammatory response wound healing	47
GO:0045597	positive regulation of cell differentiation	48
GO:0010718	positive regulation of epithelial to mesenchymal transition	48
GO:0010744	positive regulation of macrophage derived foam cell differentiation	48
GO:0045600	positive regulation of fat cell differentiation	48
GO:1900195	positive regulation of oocyte maturation	48
GO:0060512	prostate gland morphogenesis	49
GO:0048807	female genitalia morphogenesis	49
GO:0060741	prostate gland stromal morphogenesis	49
GO:0030850	prostate gland development	49
GO:0060740	prostate gland epithelium morphogenesis	49
GO:0002027	regulation of heart rate	50
GO:0086073	bundle of His cell-Purkinje myocyte adhesion involved in cell communication	50
GO:0086069	bundle of His cell to Purkinje myocyte communication	50
GO:0086065	cell communication involved in cardiac conduction	50
GO:0086091	regulation of heart rate by cardiac conduction	50
GO:0002269	leukocyte activation involved in inflammatory response	51
GO:0002275	myeloid cell activation involved in immune response	51
GO:0002274	myeloid leukocyte activation	51
GO:0002282	microglial cell activation involved in immune response	51
GO:0001774	microglial cell activation	51
GO:0070633	transepithelial transport	52
GO:0042044	fluid transport	52
GO:0042908	xenobiotic transport	52
GO:0042045	epithelial fluid transport	52
GO:0035377	transepithelial water transport	52
GO:0006898	receptor-mediated endocytosis	53
GO:0006910	phagocytosis, recognition	53
GO:0006897	endocytosis	53
GO:0031623	receptor internalization	53
GO:0043654	recognition of apoptotic cell	53
GO:0051276	chromosome organization	54
GO:0051383	kinetochore organization	54
GO:0030261	chromosome condensation	54
GO:0051754	meiotic sister chromatid cohesion, centromeric	54
GO:0071840	cellular component organization or biogenesis	55
GO:0045103	intermediate filament-based process	55
GO:0007017	microtubule-based process	55
GO:0044091	membrane biogenesis	55
GO:0050896	response to stimulus	56
GO:0009612	response to mechanical stimulus	56
GO:0014850	response to muscle activity	56
GO:0014823	response to activity	56
GO:0009628	response to abiotic stimulus	57
GO:0070482	response to oxygen levels	57
GO:0036293	response to decreased oxygen levels	57
GO:0001666	response to hypoxia	57
GO:0043207	response to external biotic stimulus	58
GO:0009617	response to bacterium	58
GO:0051707	response to other organism	58
GO:0042742	defense response to bacterium	58
GO:0060326	cell chemotaxis	59
GO:0030595	leukocyte chemotaxis	59
GO:0002548	monocyte chemotaxis	59
GO:0030593	neutrophil chemotaxis	59
GO:0048598	embryonic morphogenesis	60
GO:0001704	formation of primary germ layer	60
GO:0007369	gastrulation	60
GO:0035116	embryonic hindlimb morphogenesis	60
GO:0001706	endoderm formation	61
GO:0035987	endodermal cell differentiation	61
GO:0007493	endodermal cell fate determination	61
GO:0001711	endodermal cell fate commitment	61
GO:0060688	regulation of morphogenesis of a branching structure	62
GO:1905330	regulation of morphogenesis of an epithelium	62
GO:2000172	regulation of branching morphogenesis of a nerve	62
GO:0090189	regulation of branching involved in ureteric bud morphogenesis	62
GO:0003013	circulatory system process	63
GO:0003018	vascular process in circulatory system	63
GO:0003015	heart process	63
GO:0060047	heart contraction	63
GO:0043434	response to peptide hormone	64
GO:0043435	response to corticotropin-releasing hormone	64
GO:1990776	response to angiotensin	64
GO:0071376	cellular response to corticotropin-releasing hormone stimulus	64
GO:0098632	cell-cell adhesion mediator activity	65
GO:0086083	cell adhesive protein binding involved in bundle of His cell-Purkinje myocyte communication	65
GO:0086080	protein binding involved in heterotypic cell-cell adhesion	65
GO:0098631	cell adhesion mediator activity	65
GO:0002376	immune system process	66
GO:0002444	myeloid leukocyte mediated immunity	66
GO:0008228	opsonization	66
GO:0002446	neutrophil mediated immunity	66
GO:0086005	ventricular cardiac muscle cell action potential	67
GO:0086002	cardiac muscle cell action potential involved in contraction	67
GO:0086003	cardiac muscle cell contraction	67
GO:0086001	cardiac muscle cell action potential	67
GO:0019755	one-carbon compound transport	68
GO:0015669	gas transport	68
GO:0015670	carbon dioxide transport	68
GO:0035378	carbon dioxide transmembrane transport	68
GO:0044419	biological process involved in interspecies interaction between organisms	69
GO:0044409	symbiont entry into host	69
GO:0046718	symbiont entry into host cell	69
GO:0035635	entry of bacterium into host cell	69
GO:0051310	metaphase chromosome alignment	70
GO:0008608	attachment of spindle microtubules to kinetochore	70
GO:0051305	chromosome movement towards spindle pole	70
GO:1903046	meiotic cell cycle process	71
GO:0061982	meiosis I cell cycle process	71
GO:0044771	meiotic cell cycle phase transition	71
GO:0002176	male germ cell proliferation	72
GO:0036093	germ cell proliferation	72
GO:0007292	female gamete generation	72
GO:0051784	negative regulation of nuclear division	73
GO:2001251	negative regulation of chromosome organization	73
GO:0010639	negative regulation of organelle organization	73
GO:0051785	positive regulation of nuclear division	74
GO:0051130	positive regulation of cellular component organization	74
GO:0002092	positive regulation of receptor internalization	74
GO:0042330	taxis	75
GO:0040011	locomotion	75
GO:0006935	chemotaxis	75
GO:0031032	actomyosin structure organization	76
GO:0030038	contractile actin filament bundle assembly	76
GO:0043149	stress fiber assembly	76
GO:0045596	negative regulation of cell differentiation	77
GO:1903225	negative regulation of endodermal cell differentiation	77
GO:0014043	negative regulation of neuron maturation	77
GO:0010605	negative regulation of macromolecule metabolic process	78
GO:0009890	negative regulation of biosynthetic process	78
GO:0010466	negative regulation of peptidase activity	78
GO:1900181	negative regulation of protein localization to nucleus	79
GO:0150107	positive regulation of protein localization to cell-cell junction	79
GO:0150106	regulation of protein localization to cell-cell junction	79
GO:0072080	nephron tubule development	80
GO:0060676	ureteric bud formation	80
GO:0060677	ureteric bud elongation	80
GO:0033046	negative regulation of sister chromatid segregation	81
GO:2000816	negative regulation of mitotic sister chromatid separation	81
GO:0033048	negative regulation of mitotic sister chromatid segregation	81
GO:1902425	positive regulation of attachment of mitotic spindle microtubules to kinetochore	82
GO:1902101	positive regulation of metaphase/anaphase transition of cell cycle	82
GO:0045842	positive regulation of mitotic metaphase/anaphase transition	82
GO:0042246	tissue regeneration	83
GO:0048589	developmental growth	83
GO:0040007	growth	83
GO:0050000	chromosome localization	84
GO:0051640	organelle localization	84
GO:0051656	establishment of organelle localization	84
GO:0034508	centromere complex assembly	85
GO:0034080	CENP-A containing chromatin assembly	85
GO:0051382	kinetochore assembly	85
GO:0051338	regulation of transferase activity	86
GO:0050790	regulation of catalytic activity	86
GO:1904666	regulation of ubiquitin protein ligase activity	86
GO:0007204	positive regulation of cytosolic calcium ion concentration	87
GO:0035150	regulation of tube size	87
GO:0035296	regulation of tube diameter	87
GO:0010224	response to UV-B	88
GO:0071493	cellular response to UV-B	88
GO:0034644	cellular response to UV	88
GO:0006915	apoptotic process	89
GO:0012501	programmed cell death	89
GO:0072577	endothelial cell apoptotic process	89
GO:0004601	peroxidase activity	90
GO:0016209	antioxidant activity	90
GO:0047066	phospholipid-hydroperoxide glutathione peroxidase activity	90
GO:0042398	modified amino acid biosynthetic process	91
GO:0006750	glutathione biosynthetic process	91
GO:0019184	nonribosomal peptide biosynthetic process	91
GO:0071459	protein localization to chromosome, centromeric region	92
GO:0034501	protein localization to kinetochore	92
GO:1903083	protein localization to condensed chromosome	92
GO:0051256	mitotic spindle midzone assembly	93
GO:0090307	mitotic spindle assembly	93
GO:0098773	skin epidermis development	94
GO:0061436	establishment of skin barrier	94
GO:0060537	muscle tissue development	95
GO:0014707	branchiomeric skeletal muscle development	95
GO:0051716	cellular response to stimulus	96
GO:0104004	cellular response to environmental stimulus	96
GO:0061842	microtubule organizing center localization	97
GO:0051642	centrosome localization	97
GO:0048519	negative regulation of biological process	98
GO:0045926	negative regulation of growth	98
GO:0048518	positive regulation of biological process	99
GO:0023056	positive regulation of signaling	99
GO:0009605	response to external stimulus	100
GO:0009607	response to biotic stimulus	100
GO:0033316	meiotic spindle assembly checkpoint signaling	101
GO:0044779	meiotic spindle checkpoint signaling	101
GO:0051321	meiotic cell cycle	102
GO:0022414	reproductive process	102
GO:0000302	response to reactive oxygen species	103
GO:0042542	response to hydrogen peroxide	103
GO:0051255	spindle midzone assembly	104
GO:0051225	spindle assembly	104
GO:0003229	ventricular cardiac muscle tissue development	105
GO:0003164	His-Purkinje system development	105
GO:0090306	meiotic spindle assembly	106
GO:0007056	spindle assembly involved in female meiosis	106
GO:0003008	system process	107
GO:0007605	sensory perception of sound	107
GO:0051247	positive regulation of protein metabolic process	108
GO:0045862	positive regulation of proteolysis	108
GO:0071548	response to dexamethasone	109
GO:0071549	cellular response to dexamethasone stimulus	109
GO:0031399	regulation of protein modification process	110
GO:0051246	regulation of protein metabolic process	110
GO:1904502	regulation of lipophagy	111
GO:1904504	positive regulation of lipophagy	111
GO:0150104	transport across blood-brain barrier	112
GO:0010232	vascular transport	112
GO:0090232	positive regulation of spindle checkpoint	113
GO:1901978	positive regulation of cell cycle checkpoint	113
GO:0061844	antimicrobial humoral immune response mediated by antimicrobial peptide	114
GO:0019730	antimicrobial humoral response	114
GO:0098911	regulation of ventricular cardiac muscle cell action potential	115
GO:0086004	regulation of cardiac muscle cell contraction	115
GO:0006956	complement activation	116
GO:0006957	complement activation, alternative pathway	116
GO:0030185	nitric oxide transport	117
GO:0000101	sulfur amino acid transport	117
GO:0048878	chemical homeostasis	118
GO:0090461	intracellular glutamate homeostasis	118
GO:0006710	androgen catabolic process	119
GO:0042447	hormone catabolic process	119
GO:0090592	DNA synthesis involved in DNA replication	120
GO:0039692	single stranded viral RNA replication via double stranded DNA intermediate	120
GO:0051347	positive regulation of transferase activity	121
GO:1904668	positive regulation of ubiquitin protein ligase activity	121
GO:0070252	actin-mediated cell contraction	122
GO:0030048	actin filament-based movement	122
GO:0150105	protein localization to cell-cell junction	123
GO:0034394	protein localization to cell surface	123
GO:0031638	zymogen activation	124
GO:0016485	protein processing	124
GO:0016101	diterpenoid metabolic process	125
GO:0006721	terpenoid metabolic process	125
GO:0001595	angiotensin receptor activity	126
GO:0004945	angiotensin type II receptor activity	126
GO:0030214	hyaluronan catabolic process	127
GO:0006026	aminoglycan catabolic process	127
GO:0000819	sister chromatid segregation	128
GO:1903047	mitotic cell cycle process	129
GO:0000226	microtubule cytoskeleton organization	130
GO:0071695	anatomical structure maturation	131
GO:0048870	cell motility	132
GO:0048869	cellular developmental process	133
GO:0008219	cell death	134
GO:0030029	actin filament-based process	135
GO:0007088	regulation of mitotic nuclear division	136
GO:0045839	negative regulation of mitotic nuclear division	137
GO:0030071	regulation of mitotic metaphase/anaphase transition	138
GO:0090266	regulation of mitotic cell cycle spindle assembly checkpoint	139
GO:0045840	positive regulation of mitotic nuclear division	140
GO:0065007	biological regulation	141
GO:1905936	regulation of germ cell proliferation	142
GO:0009719	response to endogenous stimulus	143
GO:0006959	humoral immune response	144
GO:0140694	membraneless organelle assembly	145
GO:1905133	negative regulation of meiotic chromosome separation	146
GO:0051093	negative regulation of developmental process	147
GO:0098900	regulation of action potential	148
GO:0048585	negative regulation of response to stimulus	149
GO:2000242	negative regulation of reproductive process	150
GO:0007091	metaphase/anaphase transition of mitotic cell cycle	151
GO:1902100	negative regulation of metaphase/anaphase transition of cell cycle	152
GO:0048557	embryonic digestive tract morphogenesis	153
GO:0045835	negative regulation of meiotic nuclear division	154
GO:0007094	mitotic spindle assembly checkpoint signaling	155
GO:0045841	negative regulation of mitotic metaphase/anaphase transition	156
GO:0048562	embryonic organ morphogenesis	157
GO:0051447	negative regulation of meiotic cell cycle	158
GO:1902103	negative regulation of metaphase/anaphase transition of meiotic cell cycle	159
GO:0090267	positive regulation of mitotic cell cycle spindle assembly checkpoint	160
GO:0000212	meiotic spindle organization	161
GO:0032870	cellular response to hormone stimulus	162
GO:0071214	cellular response to abiotic stimulus	163
GO:0051094	positive regulation of developmental process	164
GO:0051240	positive regulation of multicellular organismal process	165
GO:1905954	positive regulation of lipid localization	166
GO:0090190	positive regulation of branching involved in ureteric bud morphogenesis	167
GO:0098901	regulation of cardiac muscle cell action potential	168
GO:0097746	blood vessel diameter maintenance	169
GO:0098657	import into cell	170
GO:0072593	reactive oxygen species metabolic process	171
GO:0032963	collagen metabolic process	172
GO:0042744	hydrogen peroxide catabolic process	173
GO:0006575	modified amino acid metabolic process	174
GO:0030574	collagen catabolic process	175
GO:0043549	regulation of kinase activity	176
GO:0045859	regulation of protein kinase activity	177

## Sheet: 3 - DAVID_500
GOID	Description	Cluster
GO:0051256	mitotic spindle midzone assembly	1	Spindle Organization
GO:0007052	mitotic spindle organization	1
GO:0007051	spindle organization	1
GO:0090307	mitotic spindle assembly	1
GO:0051301	cell division	2	Cell Division
GO:0007155	cell adhesion	2
GO:0098609	cell-cell adhesion	2
GO:0007059	chromosome segregation	3	Mitotic Cell Division
GO:0000278	mitotic cell cycle	3
GO:0000281	mitotic cytokinesis	3
GO:0030216	keratinocyte differentiation	4	Epidermal Morphogenesis and Keratinization
GO:0008544	epidermis development	4
GO:0031424	keratinization	4
GO:0030198	extracellular matrix organization	5	Extracellular Matrix Organization
GO:0030199	collagen fibril organization	5

## Sheet: 4 - ENRICHR_500
GOID	Description	Cluster
GO:0010564	regulation of cell cycle process	1	Regulation of Mitotic Processes
GO:0051983	regulation of chromosome segregation	1
GO:0032465	regulation of cytokinesis	1
GO:0051988	regulation of attachment of spindle microtubules to kinetochore	1
GO:0007346	regulation of mitotic cell cycle	1
GO:0046602	regulation of mitotic centrosome separation	1
GO:1901990	regulation of mitotic cell cycle phase transition	1
GO:1902412	regulation of mitotic cytokinesis	1
GO:1902806	regulation of cell cycle G1/S phase transition	1
GO:0010965	regulation of mitotic sister chromatid separation	1
GO:0007096	regulation of exit from mitosis	1
GO:0001937	negative regulation of endothelial cell proliferation	2	Negative Regulation of Cell Proliferation
GO:0048523	negative regulation of cellular process	2
GO:0030334	regulation of cell migration	2
GO:0043069	negative regulation of programmed cell death	2
GO:0001936	regulation of endothelial cell proliferation	2
GO:0050680	negative regulation of epithelial cell proliferation	2
GO:0008285	negative regulation of cell population proliferation	2
GO:0043066	negative regulation of apoptotic process	2
GO:0030336	negative regulation of cell migration	2
GO:2000146	negative regulation of cell motility	2
GO:0150118	negative regulation of cell-substrate junction organization	2
GO:0090068	positive regulation of cell cycle process	3	Positive Regulation of Mitotic Cell Cycle Progression
GO:1901970	positive regulation of mitotic sister chromatid separation	3
GO:1901992	positive regulation of mitotic cell cycle phase transition	3
GO:0051984	positive regulation of chromosome segregation	3
GO:1903490	positive regulation of mitotic cytokinesis	3
GO:1905820	positive regulation of chromosome separation	3
GO:0032467	positive regulation of cytokinesis	3
GO:0051987	positive regulation of attachment of spindle microtubules to kinetochore	3
GO:1902808	positive regulation of cell cycle G1/S phase transition	3
GO:0030198	extracellular matrix organization	4	Extracellular Matrix Remodelling
GO:0045229	external encapsulating structure organization	4
GO:0043062	extracellular structure organization	4
GO:0099024	plasma membrane invagination	4
GO:0022411	cellular component disassembly	4
GO:0030199	collagen fibril organization	4
GO:0022617	extracellular matrix disassembly	4
GO:0045765	regulation of angiogenesis	5	Regulation of Angiogenesis and Vasculature
GO:0016525	negative regulation of angiogenesis	5
GO:2000181	negative regulation of blood vessel morphogenesis	5
GO:0045766	positive regulation of angiogenesis	5
GO:1903670	regulation of sprouting angiogenesis	5
GO:1904018	positive regulation of vasculature development	5
GO:0051240	positive regulation of multicellular organismal process	5
GO:0042127	regulation of cell population proliferation	6	Regulation of Cell Proliferation
GO:0008284	positive regulation of cell population proliferation	6
GO:0051783	regulation of nuclear division	6
GO:0051128	regulation of cellular component organization	6
GO:0051302	regulation of cell division	6
GO:2001252	positive regulation of chromosome organization	6
GO:0070372	regulation of ERK1 and ERK2 cascade	7	Regulation of Developmental Signaling Pathways
GO:0060390	regulation of SMAD protein signal transduction	7
GO:0048385	regulation of retinoic acid receptor signaling pathway	7
GO:0141161	regulation of cAMP/PKA signal transduction	7
GO:0060392	negative regulation of SMAD protein signal transduction	7
GO:0060828	regulation of canonical Wnt signaling pathway	7
GO:1902850	microtubule cytoskeleton organization involved in mitosis	8	Mitotic Spindle Organization
GO:0007052	mitotic spindle organization	8
GO:0051225	spindle assembly	8
GO:0040001	establishment of mitotic spindle localization	8
GO:0031109	microtubule polymerization or depolymerization	8
GO:0002934	desmosome organization	9	Cell Junction Assembly
GO:0120192	tight junction assembly	9
GO:0070830	bicellular tight junction assembly	9
GO:0007044	cell-substrate junction assembly	9
GO:0007043	cell-cell junction assembly	9
GO:0010557	positive regulation of macromolecule biosynthetic process	10	Positive Regulation of Gene Expression
GO:0045893	positive regulation of DNA-templated transcription	10
GO:0045944	positive regulation of transcription by RNA polymerase II	10
GO:0010628	positive regulation of gene expression	10
GO:1902680	positive regulation of RNA biosynthetic process	10
GO:0090307	mitotic spindle assembly	11	Mitotic Spinder Assemly
GO:0000022	mitotic spindle elongation	11
GO:0051256	mitotic spindle midzone assembly	11
GO:0140014	mitotic nuclear division	11
GO:0090266	regulation of mitotic cell cycle spindle assembly checkpoint	12	Regulation of Cell Cycle Progression
GO:0030071	regulation of mitotic metaphase/anaphase transition	12
GO:0033047	regulation of mitotic sister chromatid segregation	12
GO:1902423	regulation of attachment of mitotic spindle microtubules to kinetochore	12
GO:0072001	renal system development	13	System Development
GO:0001501	skeletal system development	13
GO:0035270	endocrine system development	13
GO:0001654	eye development	13
GO:0031641	regulation of myelination	14	Regulation of Cell Differentiation
GO:0045601	regulation of endothelial cell differentiation	14
GO:0032330	regulation of chondrocyte differentiation	14
GO:0032331	negative regulation of chondrocyte differentiation	14
GO:0043410	positive regulation of MAPK cascade	15	Regulation of Intracellular Signaling Pathways
GO:0090232	positive regulation of spindle checkpoint	15
GO:0070374	positive regulation of ERK1 and ERK2 cascade	15
GO:1902533	positive regulation of intracellular signal transduction	15
GO:0045892	negative regulation of DNA-templated transcription	16
GO:0000122	negative regulation of transcription by RNA polymerase II	16
GO:1902679	negative regulation of RNA biosynthetic process	16
GO:0045091	regulation of single stranded viral RNA replication via double stranded DNA intermediate	16
GO:0000070	mitotic sister chromatid segregation	17
GO:0007076	mitotic chromosome condensation	17
GO:0000819	sister chromatid segregation	17
GO:0030216	keratinocyte differentiation	18
GO:0009913	epidermal cell differentiation	18
GO:0030855	epithelial cell differentiation	18
GO:0044772	mitotic cell cycle phase transition	19
GO:0044839	cell cycle G2/M phase transition	19
GO:0000086	G2/M transition of mitotic cell cycle	19
GO:0048522	positive regulation of cellular process	20
GO:0031334	positive regulation of protein-containing complex assembly	20
GO:0001954	positive regulation of cell-matrix adhesion	20
GO:1990266	neutrophil migration	21
GO:0030593	neutrophil chemotaxis	21
GO:0071621	granulocyte chemotaxis	21
GO:0001953	negative regulation of cell-matrix adhesion	22
GO:0051893	regulation of focal adhesion assembly	22
GO:0051895	negative regulation of focal adhesion assembly	22
GO:0034508	centromere complex assembly	23
GO:0051258	protein polymerization	23
GO:0051382	kinetochore assembly	23
GO:0098911	regulation of ventricular cardiac muscle cell action potential	24
GO:0086004	regulation of cardiac muscle cell contraction	24
GO:0098901	regulation of cardiac muscle cell action potential	24
GO:0010466	negative regulation of peptidase activity	25
GO:0052548	regulation of endopeptidase activity	25
GO:0010951	negative regulation of endopeptidase activity	25
GO:0007080	mitotic metaphase chromosome alignment	26
GO:0051315	attachment of mitotic spindle microtubules to kinetochore	26
GO:0019722	calcium-mediated signaling	27
GO:0141091	transforming growth factor beta receptor superfamily signaling pathway	27
GO:0030261	chromosome condensation	28
GO:0051383	kinetochore organization	28
GO:0001822	kidney development	29
GO:0030323	respiratory tube development	29
GO:0008544	epidermis development	30
GO:0060429	epithelium development	30
GO:0014706	striated muscle tissue development	31
GO:0007519	skeletal muscle tissue development	31
GO:0048546	digestive tract morphogenesis	32
GO:0002040	sprouting angiogenesis	32
GO:0000281	mitotic cytokinesis	33
GO:0061640	cytoskeleton-dependent cytokinesis	33
GO:0010717	regulation of epithelial to mesenchymal transition	34
GO:0045598	regulation of fat cell differentiation	34
GO:2000351	regulation of endothelial cell apoptotic process	35
GO:0042981	regulation of apoptotic process	35
GO:0048562	embryonic organ morphogenesis	36
GO:0048557	embryonic digestive tract morphogenesis	36
GO:0061844	antimicrobial humoral immune response mediated by antimicrobial peptide	37
GO:0019730	antimicrobial humoral response	37
GO:0042742	defense response to bacterium	38
GO:0002237	response to molecule of bacterial origin	38
GO:0045597	positive regulation of cell differentiation	39
GO:0045600	positive regulation of fat cell differentiation	39
GO:0010468	regulation of gene expression	40
GO:0045428	regulation of nitric oxide biosynthetic process	40
GO:0086042	cardiac muscle cell-cardiac muscle cell adhesion	41
GO:0061756	leukocyte adhesion to vascular endothelial cell	41
GO:0034394	protein localization to cell surface	42
GO:0071459	protein localization to chromosome, centromeric region	42
GO:0006898	receptor-mediated endocytosis	43
GO:0031623	receptor internalization	43
GO:0086091	regulation of heart rate by cardiac conduction	44
GO:0061337	cardiac conduction	44
GO:0032101	regulation of response to external stimulus	45
GO:0050727	regulation of inflammatory response	45
GO:0042311	vasodilation	46
GO:0097746	blood vessel diameter maintenance	46
GO:1902969	mitotic DNA replication	47
GO:0006259	DNA metabolic process	47
GO:0071902	positive regulation of protein serine/threonine kinase activity	48
GO:0045860	positive regulation of protein kinase activity	48
GO:0098813	nuclear chromosome segregation	49
GO:0071173	spindle assembly checkpoint signaling	50
GO:0071174	mitotic spindle checkpoint signaling	51
GO:1901988	negative regulation of cell cycle phase transition	52
GO:0007094	mitotic spindle assembly checkpoint signaling	53
GO:0045841	negative regulation of mitotic metaphase/anaphase transition	54
GO:0097435	supramolecular fiber organization	55
GO:0045109	intermediate filament organization	56
GO:0043588	skin development	57
GO:0048732	gland development	58
GO:0098773	skin epidermis development	59
GO:0051310	metaphase chromosome alignment	60
GO:0045840	positive regulation of mitotic nuclear division	61
GO:1902101	positive regulation of metaphase/anaphase transition of cell cycle	62
GO:0045842	positive regulation of mitotic metaphase/anaphase transition	63
GO:0007088	regulation of mitotic nuclear division	64
GO:0090267	positive regulation of mitotic cell cycle spindle assembly checkpoint	65
GO:0045596	negative regulation of cell differentiation	66
GO:0010718	positive regulation of epithelial to mesenchymal transition	67
GO:0061180	mammary gland epithelium development	68
GO:0086073	bundle of His cell-Purkinje myocyte adhesion involved in cell communication	69
GO:0086069	bundle of His cell to Purkinje myocyte communication	70
GO:0061037	negative regulation of cartilage development	71

## Sheet: 5 - GOstats_500
GOID	Description	Cluster
GO:0035295	tube development	1	Organ and System Development
GO:0007275	multicellular organism development	1
GO:0032835	glomerulus development	1
GO:0009790	embryo development	1
GO:0048731	system development	1
GO:0001763	morphogenesis of a branching structure	1
GO:0001822	kidney development	1
GO:0048286	lung alveolus development	1
GO:0072006	nephron development	1
GO:0001889	liver development	1
GO:0072210	metanephric nephron development	1
GO:0072224	metanephric glomerulus development	1
GO:0001656	metanephros development	1
GO:0030324	lung development	1
GO:0030323	respiratory tube development	1
GO:0035239	tube morphogenesis	1
GO:0001568	blood vessel development	1
GO:0001944	vasculature development	1
GO:0048514	blood vessel morphogenesis	1
GO:0072359	circulatory system development	1
GO:0001525	angiogenesis	1
GO:0072001	renal system development	1
GO:0048598	embryonic morphogenesis	1
GO:0048565	digestive tract development	1
GO:0055123	digestive system development	1
GO:0061008	hepaticobiliary system development	1
GO:0061031	endodermal digestive tract morphogenesis	1
GO:0007369	gastrulation	1
GO:0001501	skeletal system development	1
GO:0061437	renal system vasculature development	1
GO:0048483	autonomic nervous system development	1
GO:0002040	sprouting angiogenesis	1
GO:0060541	respiratory system development	1
GO:0060465	pharynx development	1
GO:0160093	chordate pharynx development	1
GO:0001655	urogenital system development	1
GO:0009792	embryo development ending in birth or egg hatching	1
GO:0072012	glomerulus vasculature development	1
GO:0061440	kidney vasculature development	1
GO:0097421	liver regeneration	1
GO:0051783	regulation of nuclear division	2	Regulation of Cell Proliferation, Migration and Death
GO:0051726	regulation of cell cycle	2
GO:0007346	regulation of mitotic cell cycle	2
GO:0051128	regulation of cellular component organization	2
GO:0042127	regulation of cell population proliferation	2
GO:0050794	regulation of cellular process	2
GO:0030155	regulation of cell adhesion	2
GO:0051302	regulation of cell division	2
GO:0043067	regulation of programmed cell death	2
GO:0048518	positive regulation of biological process	2
GO:0030334	regulation of cell migration	2
GO:2000145	regulation of cell motility	2
GO:0010810	regulation of cell-substrate adhesion	2
GO:0001952	regulation of cell-matrix adhesion	2
GO:0050678	regulation of epithelial cell proliferation	2
GO:0042981	regulation of apoptotic process	2
GO:1903115	regulation of actin filament-based movement	2
GO:0014857	regulation of skeletal muscle cell proliferation	2
GO:0001936	regulation of endothelial cell proliferation	2
GO:1903027	regulation of opsonization	2
GO:0150116	regulation of cell-substrate junction organization	2
GO:0019220	regulation of phosphate metabolic process	2
GO:0051174	regulation of phosphorus metabolic process	2
GO:0014842	regulation of skeletal muscle satellite cell proliferation	2
GO:2000351	regulation of endothelial cell apoptotic process	2
GO:0030336	negative regulation of cell migration	2
GO:0043066	negative regulation of apoptotic process	2
GO:2000146	negative regulation of cell motility	2
GO:0030335	positive regulation of cell migration	2
GO:0010594	regulation of endothelial cell migration	2
GO:0032462	regulation of protein homooligomerization	2
GO:0000280	nuclear division	3	Organization of Cellular and Extracellular Components
GO:0048285	organelle fission	3
GO:0045229	external encapsulating structure organization	3
GO:0030198	extracellular matrix organization	3
GO:0043062	extracellular structure organization	3
GO:0097435	supramolecular fiber organization	3
GO:0002934	desmosome organization	3
GO:0030199	collagen fibril organization	3
GO:0007010	cytoskeleton organization	3
GO:0031055	chromatin remodeling at centromere	3
GO:0045104	intermediate filament cytoskeleton organization	3
GO:0034330	cell junction organization	3
GO:0045216	cell-cell junction organization	3
GO:0085029	extracellular matrix assembly	3
GO:0071711	basement membrane organization	3
GO:0000226	microtubule cytoskeleton organization	3
GO:0016043	cellular component organization	3
GO:0150115	cell-substrate junction organization	3
GO:0048251	elastic fiber assembly	3
GO:0045109	intermediate filament organization	3
GO:0042221	response to chemical	4	Response to Bioactive and Xenobiotic Stimuli
GO:1901700	response to oxygen-containing compound	4
GO:0033993	response to lipid	4
GO:0009636	response to toxic substance	4
GO:1901698	response to nitrogen compound	4
GO:0001101	response to acid chemical	4
GO:0043200	response to amino acid	4
GO:0034097	response to cytokine	4
GO:1901652	response to peptide	4
GO:0098754	detoxification	4
GO:0009410	response to xenobiotic stimulus	4
GO:0046683	response to organophosphorus	4
GO:1901654	response to ketone	4
GO:0046689	response to mercury ion	4
GO:0007584	response to nutrient	4
GO:0014074	response to purine-containing compound	4
GO:0010038	response to metal ion	4
GO:1904772	response to tetrachloromethane	4
GO:0051591	response to cAMP	4
GO:0098813	nuclear chromosome segregation	5	Mitotic Cell Cycle Progression
GO:0007059	chromosome segregation	5
GO:0051304	chromosome separation	5
GO:0022402	cell cycle process	5
GO:0044770	cell cycle phase transition	5
GO:0007049	cell cycle	5
GO:0044839	cell cycle G2/M phase transition	5
GO:0000910	cytokinesis	5
GO:0044843	cell cycle G1/S phase transition	5
GO:0140274	repair of kinetochore microtubule attachment defect	5
GO:0044772	mitotic cell cycle phase transition	5
GO:0000278	mitotic cell cycle	5
GO:0061640	cytoskeleton-dependent cytokinesis	5
GO:0051301	cell division	5
GO:0000281	mitotic cytokinesis	5
GO:0000086	G2/M transition of mitotic cell cycle	5
GO:0000082	G1/S transition of mitotic cell cycle	5
GO:0070887	cellular response to chemical stimulus	6	Cellular Response to Chemicla Stress and Stimuli
GO:1901701	cellular response to oxygen-containing compound	6
GO:0071229	cellular response to acid chemical	6
GO:0071248	cellular response to metal ion	6
GO:0071396	cellular response to lipid	6
GO:1901699	cellular response to nitrogen compound	6
GO:0097237	cellular response to toxic substance	6
GO:0071230	cellular response to amino acid stimulus	6
GO:0062197	cellular response to chemical stress	6
GO:1990748	cellular detoxification	6
GO:0098869	cellular oxidant detoxification	6
GO:0071288	cellular response to mercury ion	6
GO:1901655	cellular response to ketone	6
GO:0034599	cellular response to oxidative stress	6
GO:0071392	cellular response to estradiol stimulus	6
GO:0051983	regulation of chromosome segregation	7	Regulation of Mitotic Cell Cycle Progression
GO:0010564	regulation of cell cycle process	7
GO:1901990	regulation of mitotic cell cycle phase transition	7
GO:1901987	regulation of cell cycle phase transition	7
GO:0051988	regulation of attachment of spindle microtubules to kinetochore	7
GO:0007096	regulation of exit from mitosis	7
GO:0032465	regulation of cytokinesis	7
GO:0046602	regulation of mitotic centrosome separation	7
GO:0010389	regulation of G2/M transition of mitotic cell cycle	7
GO:1905818	regulation of chromosome separation	7
GO:0010965	regulation of mitotic sister chromatid separation	7
GO:1902412	regulation of mitotic cytokinesis	7
GO:1902806	regulation of cell cycle G1/S phase transition	7
GO:0000070	mitotic sister chromatid segregation	8	Mitotic Chromosome Dynamics
GO:0051306	mitotic sister chromatid separation	8
GO:0007080	mitotic metaphase chromosome alignment	8
GO:0000022	mitotic spindle elongation	8
GO:0051315	attachment of mitotic spindle microtubules to kinetochore	8
GO:0140273	repair of mitotic kinetochore microtubule attachment defect	8
GO:0099607	lateral attachment of mitotic spindle microtubules to kinetochore	8
GO:0007076	mitotic chromosome condensation	8
GO:0007079	mitotic chromosome movement towards spindle pole	8
GO:0140014	mitotic nuclear division	8
GO:0007100	mitotic centrosome separation	8
GO:0010458	exit from mitosis	8
GO:0045840	positive regulation of mitotic nuclear division	9	Positive Regulation of Mitotic Cell Cycle Progression
GO:0090068	positive regulation of cell cycle process	9
GO:0051984	positive regulation of chromosome segregation	9
GO:1905820	positive regulation of chromosome separation	9
GO:1901970	positive regulation of mitotic sister chromatid separation	9
GO:1901989	positive regulation of cell cycle phase transition	9
GO:0051987	positive regulation of attachment of spindle microtubules to kinetochore	9
GO:0032467	positive regulation of cytokinesis	9
GO:0045931	positive regulation of mitotic cell cycle	9
GO:1901992	positive regulation of mitotic cell cycle phase transition	9
GO:1903490	positive regulation of mitotic cytokinesis	9
GO:0031536	positive regulation of exit from mitosis	9
GO:0007165	signal transduction	10	Receptor Signaling Pathways
GO:0007166	cell surface receptor signaling pathway	10
GO:0055095	lipoprotein particle mediated signaling	10
GO:0007167	enzyme-linked receptor protein signaling pathway	10
GO:0016055	Wnt signaling pathway	10
GO:0007179	transforming growth factor beta receptor signaling pathway	10
GO:0007178	cell surface receptor protein serine/threonine kinase signaling pathway	10
GO:0141091	transforming growth factor beta receptor superfamily signaling pathway	10
GO:0060070	canonical Wnt signaling pathway	10
GO:0070098	chemokine-mediated signaling pathway	10
GO:0055096	low-density lipoprotein particle mediated signaling	10
GO:0048014	Tie signaling pathway	10
GO:0008283	cell population proliferation	11	Cell Proliferation
GO:0050673	epithelial cell proliferation	11
GO:0014856	skeletal muscle cell proliferation	11
GO:0051450	myoblast proliferation	11
GO:0014841	skeletal muscle satellite cell proliferation	11
GO:0014855	striated muscle cell proliferation	11
GO:0002176	male germ cell proliferation	11
GO:0001935	endothelial cell proliferation	11
GO:0036093	germ cell proliferation	11
GO:0048144	fibroblast proliferation	11
GO:0033002	muscle cell proliferation	11
GO:0050789	regulation of biological process	12	Regulation of Biological Process
GO:0050793	regulation of developmental process	12
GO:0040012	regulation of locomotion	12
GO:0065007	biological regulation	12
GO:0023052	signaling	12
GO:0048585	negative regulation of response to stimulus	12
GO:0090235	regulation of metaphase plate congression	12
GO:0022603	regulation of anatomical structure morphogenesis	12
GO:0090183	regulation of kidney development	12
GO:0052372	modulation by symbiont of entry into host	12
GO:0098900	regulation of action potential	12
GO:0045786	negative regulation of cell cycle	13	Negative Regulation of Cell Proliferation and Communication
GO:0048523	negative regulation of cellular process	13
GO:0008285	negative regulation of cell population proliferation	13
GO:0001937	negative regulation of endothelial cell proliferation	13
GO:0043069	negative regulation of programmed cell death	13
GO:0051129	negative regulation of cellular component organization	13
GO:0050680	negative regulation of epithelial cell proliferation	13
GO:0009892	negative regulation of metabolic process	13
GO:0010812	negative regulation of cell-substrate adhesion	13
GO:0040013	negative regulation of locomotion	13
GO:0001953	negative regulation of cell-matrix adhesion	13
GO:0048646	anatomical structure formation involved in morphogenesis	14	Tissue Morphogenesis
GO:0009653	anatomical structure morphogenesis	14
GO:0048856	anatomical structure development	14
GO:0032502	developmental process	14
GO:0048729	tissue morphogenesis	14
GO:0031099	regeneration	14
GO:0002009	morphogenesis of an epithelium	14
GO:0060485	mesenchyme development	14
GO:0031214	biomineral tissue development	14
GO:0021700	developmental maturation	14
GO:0048522	positive regulation of cellular process	15	Positive Regulation of Cell Growth and Metabolism
GO:0008284	positive regulation of cell population proliferation	15
GO:0045785	positive regulation of cell adhesion	15
GO:0009893	positive regulation of metabolic process	15
GO:2000147	positive regulation of cell motility	15
GO:0040017	positive regulation of locomotion	15
GO:0010604	positive regulation of macromolecule metabolic process	15
GO:0010811	positive regulation of cell-substrate adhesion	15
GO:1905448	positive regulation of mitochondrial ATP synthesis coupled electron transport	15
GO:0010886	positive regulation of cholesterol storage	15
GO:0030855	epithelial cell differentiation	16
GO:0009913	epidermal cell differentiation	16
GO:0048762	mesenchymal cell differentiation	16
GO:0001837	epithelial to mesenchymal transition	16
GO:0030216	keratinocyte differentiation	16
GO:0031424	keratinization	16
GO:0060486	club cell differentiation	16
GO:0061030	epithelial cell differentiation involved in mammary gland alveolus development	16
GO:0007155	cell adhesion	17
GO:0031589	cell-substrate adhesion	17
GO:0098609	cell-cell adhesion	17
GO:0007160	cell-matrix adhesion	17
GO:0007154	cell communication	17
GO:0045103	intermediate filament-based process	17
GO:0001906	cell killing	17
GO:0061756	leukocyte adhesion to vascular endothelial cell	17
GO:0033045	regulation of sister chromatid segregation	18
GO:0033047	regulation of mitotic sister chromatid segregation	18
GO:1902099	regulation of metaphase/anaphase transition of cell cycle	18
GO:0044784	metaphase/anaphase transition of cell cycle	18
GO:1902423	regulation of attachment of mitotic spindle microtubules to kinetochore	18
GO:0007091	metaphase/anaphase transition of mitotic cell cycle	18
GO:0044785	metaphase/anaphase transition of meiotic cell cycle	18
GO:1902425	positive regulation of attachment of mitotic spindle microtubules to kinetochore	18
GO:0016477	cell migration	19
GO:0050900	leukocyte migration	19
GO:0097529	myeloid leukocyte migration	19
GO:0043542	endothelial cell migration	19
GO:0071674	mononuclear cell migration	19
GO:1990266	neutrophil migration	19
GO:0097530	granulocyte migration	19
GO:0043534	blood vessel endothelial cell migration	19
GO:0071174	mitotic spindle checkpoint signaling	20
GO:0007093	mitotic cell cycle checkpoint signaling	20
GO:0033316	meiotic spindle assembly checkpoint signaling	20
GO:0044779	meiotic spindle checkpoint signaling	20
GO:0071173	spindle assembly checkpoint signaling	20
GO:0031577	spindle checkpoint signaling	20
GO:0000075	cell cycle checkpoint signaling	20
GO:0033313	meiotic cell cycle checkpoint signaling	20
GO:0045765	regulation of angiogenesis	21
GO:1901342	regulation of vasculature development	21
GO:2000026	regulation of multicellular organismal development	21
GO:0045766	positive regulation of angiogenesis	21
GO:0016525	negative regulation of angiogenesis	21
GO:2000181	negative regulation of blood vessel morphogenesis	21
GO:1901343	negative regulation of vasculature development	21
GO:0048817	negative regulation of hair follicle maturation	21
GO:0009888	tissue development	22
GO:0060429	epithelium development	22
GO:0008544	epidermis development	22
GO:0007492	endoderm development	22
GO:0061448	connective tissue development	22
GO:0098773	skin epidermis development	22
GO:0035989	tendon development	22
GO:0050896	response to stimulus	23
GO:0006950	response to stress	23
GO:0009611	response to wounding	23
GO:0006952	defense response	23
GO:0006979	response to oxidative stress	23
GO:0042060	wound healing	23
GO:0006954	inflammatory response	23
GO:0071495	cellular response to endogenous stimulus	24
GO:0071559	response to transforming growth factor beta	24
GO:0070848	response to growth factor	24
GO:0071774	response to fibroblast growth factor	24
GO:0071363	cellular response to growth factor stimulus	24
GO:0071560	cellular response to transforming growth factor beta stimulus	24
GO:0044344	cellular response to fibroblast growth factor stimulus	24
GO:0070633	transepithelial transport	25
GO:0015669	gas transport	25
GO:0019755	one-carbon compound transport	25
GO:0042044	fluid transport	25
GO:0042045	epithelial fluid transport	25
GO:0015670	carbon dioxide transport	25
GO:0035378	carbon dioxide transmembrane transport	25
GO:0051276	chromosome organization	26
GO:0051383	kinetochore organization	26
GO:0030261	chromosome condensation	26
GO:0032392	DNA geometric change	26
GO:0051754	meiotic sister chromatid cohesion, centromeric	26
GO:0071103	DNA conformation change	26
GO:0043207	response to external biotic stimulus	27
GO:0009617	response to bacterium	27
GO:0051707	response to other organism	27
GO:0002237	response to molecule of bacterial origin	27
GO:0032496	response to lipopolysaccharide	27
GO:0140546	defense response to symbiont	27
GO:1905819	negative regulation of chromosome separation	28
GO:0051985	negative regulation of chromosome segregation	28
GO:1901988	negative regulation of cell cycle phase transition	28
GO:0010948	negative regulation of cell cycle process	28
GO:1901991	negative regulation of mitotic cell cycle phase transition	28
GO:0045930	negative regulation of mitotic cell cycle	28
GO:0048583	regulation of response to stimulus	29
GO:0090287	regulation of cellular response to growth factor stimulus	29
GO:1901031	regulation of response to reactive oxygen species	29
GO:1902882	regulation of response to oxidative stress	29
GO:1900407	regulation of cellular response to oxidative stress	29
GO:0050727	regulation of inflammatory response	29
GO:0032501	multicellular organismal process	30
GO:0001503	ossification	30
GO:0046849	bone remodeling	30
GO:0007585	respiratory gaseous exchange by respiratory system	30
GO:0048771	tissue remodeling	30
GO:0003008	system process	30
GO:0048871	multicellular organismal-level homeostasis	31
GO:0060249	anatomical structure homeostasis	31
GO:0035633	maintenance of blood-brain barrier	31
GO:0001894	tissue homeostasis	31
GO:0042592	homeostatic process	31
GO:0048878	chemical homeostasis	31
GO:0051231	spindle elongation	32
GO:0007051	spindle organization	32
GO:0051299	centrosome separation	32
GO:1902850	microtubule cytoskeleton organization involved in mitosis	32
GO:0007052	mitotic spindle organization	32
GO:0045132	meiotic chromosome segregation	33
GO:0051307	meiotic chromosome separation	33
GO:0140013	meiotic nuclear division	33
GO:0007143	female meiotic nuclear division	33
GO:0007144	female meiosis I	33
GO:0009887	animal organ morphogenesis	34
GO:0022612	gland morphogenesis	34
GO:0003007	heart morphogenesis	34
GO:0048645	animal organ formation	34
GO:0043589	skin morphogenesis	34
GO:0045597	positive regulation of cell differentiation	35
GO:0010718	positive regulation of epithelial to mesenchymal transition	35
GO:0010744	positive regulation of macrophage derived foam cell differentiation	35
GO:0045600	positive regulation of fat cell differentiation	35
GO:1900195	positive regulation of oocyte maturation	35
GO:0034329	cell junction assembly	36
GO:0007043	cell-cell junction assembly	36
GO:0048041	focal adhesion assembly	36
GO:0007044	cell-substrate junction assembly	36
GO:0048513	animal organ development	37
GO:0043588	skin development	37
GO:0048732	gland development	37
GO:0031100	animal organ regeneration	37
GO:0009725	response to hormone	38
GO:0043627	response to estrogen	38
GO:0034698	response to gonadotropin	38
GO:0043434	response to peptide hormone	38
GO:1902969	mitotic DNA replication	39
GO:0033260	nuclear DNA replication	39
GO:0044786	cell cycle DNA replication	39
GO:0006270	DNA replication initiation	39
GO:0045595	regulation of cell differentiation	40
GO:0010717	regulation of epithelial to mesenchymal transition	40
GO:1903224	regulation of endodermal cell differentiation	40
GO:0045598	regulation of fat cell differentiation	40
GO:0048545	response to steroid hormone	41
GO:0031960	response to corticosteroid	41
GO:0051384	response to glucocorticoid	41
GO:0071548	response to dexamethasone	41
GO:0045862	positive regulation of proteolysis	42
GO:0051246	regulation of protein metabolic process	42
GO:0030162	regulation of proteolysis	42
GO:0031399	regulation of protein modification process	42
GO:0042325	regulation of phosphorylation	43
GO:0001932	regulation of protein phosphorylation	43
GO:1900084	regulation of peptidyl-tyrosine autophosphorylation	43
GO:0045859	regulation of protein kinase activity	43
GO:0044419	biological process involved in interspecies interaction between organisms	44
GO:0141061	disruption of cell in another organism	44
GO:0141060	disruption of anatomical structure in another organism	44
GO:0031640	killing of cells of another organism	44
GO:0009628	response to abiotic stimulus	45
GO:0070482	response to oxygen levels	45
GO:0036293	response to decreased oxygen levels	45
GO:0042330	taxis	46
GO:0040011	locomotion	46
GO:0006935	chemotaxis	46
GO:0051784	negative regulation of nuclear division	47
GO:2001251	negative regulation of chromosome organization	47
GO:0010639	negative regulation of organelle organization	47
GO:0048519	negative regulation of biological process	48
GO:0045926	negative regulation of growth	48
GO:1900181	negative regulation of protein localization to nucleus	48
GO:0051239	regulation of multicellular organismal process	49
GO:0046850	regulation of bone remodeling	49
GO:0002027	regulation of heart rate	49
GO:0031032	actomyosin structure organization	50
GO:0030038	contractile actin filament bundle assembly	50
GO:0043149	stress fiber assembly	50
GO:0033046	negative regulation of sister chromatid segregation	51
GO:2000816	negative regulation of mitotic sister chromatid separation	51
GO:0033048	negative regulation of mitotic sister chromatid segregation	51
GO:0090231	regulation of spindle checkpoint	52
GO:1903504	regulation of mitotic spindle checkpoint	52
GO:1901976	regulation of cell cycle checkpoint	52
GO:0090267	positive regulation of mitotic cell cycle spindle assembly checkpoint	53
GO:0090232	positive regulation of spindle checkpoint	53
GO:1901978	positive regulation of cell cycle checkpoint	53
GO:0034508	centromere complex assembly	54
GO:0034080	CENP-A containing chromatin assembly	54
GO:0051382	kinetochore assembly	54
GO:0000302	response to reactive oxygen species	55
GO:0042542	response to hydrogen peroxide	55
GO:0070301	cellular response to hydrogen peroxide	55
GO:0071384	cellular response to corticosteroid stimulus	56
GO:0071385	cellular response to glucocorticoid stimulus	56
GO:0071549	cellular response to dexamethasone stimulus	56
GO:0030154	cell differentiation	57
GO:0045444	fat cell differentiation	57
GO:0001649	osteoblast differentiation	57
GO:0050000	chromosome localization	58
GO:0051640	organelle localization	58
GO:0051656	establishment of organelle localization	58
GO:0003013	circulatory system process	59
GO:0003018	vascular process in circulatory system	59
GO:0008015	blood circulation	59
GO:0090306	meiotic spindle assembly	60
GO:0007056	spindle assembly involved in female meiosis	60
GO:0007057	spindle assembly involved in female meiosis I	60
GO:1903429	regulation of cell maturation	61
GO:0014041	regulation of neuron maturation	61
GO:0014043	negative regulation of neuron maturation	61
GO:0060512	prostate gland morphogenesis	62
GO:0048807	female genitalia morphogenesis	62
GO:0060741	prostate gland stromal morphogenesis	62
GO:0050790	regulation of catalytic activity	63
GO:0065009	regulation of molecular function	63
GO:0051338	regulation of transferase activity	63
GO:0051347	positive regulation of transferase activity	64
GO:0043085	positive regulation of catalytic activity	64
GO:0060193	positive regulation of lipase activity	64
GO:0098657	import into cell	65
GO:0006910	phagocytosis, recognition	65
GO:0006898	receptor-mediated endocytosis	65
GO:0032963	collagen metabolic process	66
GO:0072593	reactive oxygen species metabolic process	66
GO:0018879	biphenyl metabolic process	66
GO:0006915	apoptotic process	67
GO:0012501	programmed cell death	67
GO:0072577	endothelial cell apoptotic process	67
GO:0002444	myeloid leukocyte mediated immunity	68
GO:0008228	opsonization	68
GO:0002446	neutrophil mediated immunity	68
GO:0051310	metaphase chromosome alignment	69
GO:0008608	attachment of spindle microtubules to kinetochore	69
GO:0051256	mitotic spindle midzone assembly	70
GO:0090307	mitotic spindle assembly	70
GO:0071695	anatomical structure maturation	71
GO:0042551	neuron maturation	71
GO:0009605	response to external stimulus	72
GO:0009607	response to biotic stimulus	72
GO:0006959	humoral immune response	73
GO:0006956	complement activation	73
GO:0086042	cardiac muscle cell-cardiac muscle cell adhesion	74
GO:0086073	bundle of His cell-Purkinje myocyte adhesion involved in cell communication	74
GO:0051785	positive regulation of nuclear division	75
GO:0051130	positive regulation of cellular component organization	75
GO:1905937	negative regulation of germ cell proliferation	76
GO:2000255	negative regulation of male germ cell proliferation	76
GO:0060326	cell chemotaxis	77
GO:0030595	leukocyte chemotaxis	77
GO:0001704	formation of primary germ layer	78
GO:0001706	endoderm formation	78
GO:0051241	negative regulation of multicellular organismal process	79
GO:0034104	negative regulation of tissue remodeling	79
GO:0010605	negative regulation of macromolecule metabolic process	80
GO:1902679	negative regulation of RNA biosynthetic process	80
GO:0051255	spindle midzone assembly	81
GO:0051225	spindle assembly	81
GO:0035987	endodermal cell differentiation	82
GO:0007493	endodermal cell fate determination	82
GO:0060688	regulation of morphogenesis of a branching structure	83
GO:0090189	regulation of branching involved in ureteric bud morphogenesis	83
GO:0035150	regulation of tube size	84
GO:0035296	regulation of tube diameter	84
GO:0061844	antimicrobial humoral immune response mediated by antimicrobial peptide	85
GO:0019730	antimicrobial humoral response	85
GO:0150104	transport across blood-brain barrier	86
GO:0010232	vascular transport	86
GO:0060828	regulation of canonical Wnt signaling pathway	87
GO:0030111	regulation of Wnt signaling pathway	87
GO:0003330	regulation of extracellular matrix constituent secretion	88
GO:0003331	positive regulation of extracellular matrix constituent secretion	88
GO:0090109	regulation of cell-substrate junction assembly	89
GO:0051893	regulation of focal adhesion assembly	89
GO:0097746	blood vessel diameter maintenance	90
GO:0002025	norepinephrine-epinephrine-mediated vasodilation involved in regulation of systemic arterial blood pressure	90
GO:0071621	granulocyte chemotaxis	91
GO:0030593	neutrophil chemotaxis	91
GO:0044409	symbiont entry into host	92
GO:0046718	symbiont entry into host cell	92
GO:0030185	nitric oxide transport	93
GO:0000101	sulfur amino acid transport	93
GO:0006710	androgen catabolic process	94
GO:0042447	hormone catabolic process	94
GO:0052548	regulation of endopeptidase activity	95
GO:0010951	negative regulation of endopeptidase activity	95
GO:0098911	regulation of ventricular cardiac muscle cell action potential	96
GO:0086004	regulation of cardiac muscle cell contraction	96
GO:0010224	response to UV-B	97
GO:0071493	cellular response to UV-B	97
GO:0086005	ventricular cardiac muscle cell action potential	98
GO:0086002	cardiac muscle cell action potential involved in contraction	98
GO:0001765	membrane raft assembly	99
GO:0044854	plasma membrane raft assembly	99
GO:0001934	positive regulation of protein phosphorylation	100
GO:0045860	positive regulation of protein kinase activity	100
GO:0010518	positive regulation of phospholipase activity	101
GO:0032430	positive regulation of phospholipase A2 activity	101
GO:0002274	myeloid leukocyte activation	102
GO:0002275	myeloid cell activation involved in immune response	102
GO:0034394	protein localization to cell surface	103
GO:0071459	protein localization to chromosome, centromeric region	103
GO:0000819	sister chromatid segregation	104
GO:1903047	mitotic cell cycle process	105
GO:0071840	cellular component organization or biogenesis	106
GO:0009719	response to endogenous stimulus	107
GO:0051716	cellular response to stimulus	108
GO:0006955	immune response	109
GO:0048870	cell motility	110
GO:0048869	cellular developmental process	111
GO:0008219	cell death	112
GO:0007088	regulation of mitotic nuclear division	113
GO:0045839	negative regulation of mitotic nuclear division	114
GO:0030071	regulation of mitotic metaphase/anaphase transition	115
GO:0033044	regulation of chromosome organization	116
GO:0090266	regulation of mitotic cell cycle spindle assembly checkpoint	117
GO:0045787	positive regulation of cell cycle	118
GO:0140694	membraneless organelle assembly	119
GO:0044771	meiotic cell cycle phase transition	120
GO:1902100	negative regulation of metaphase/anaphase transition of cell cycle	121
GO:0007094	mitotic spindle assembly checkpoint signaling	122
GO:0045841	negative regulation of mitotic metaphase/anaphase transition	123
GO:0032355	response to estradiol	124
GO:0032870	cellular response to hormone stimulus	125
GO:0051093	negative regulation of developmental process	126
GO:1903225	negative regulation of endodermal cell differentiation	127
GO:0000212	meiotic spindle organization	128
GO:0051094	positive regulation of developmental process	129
GO:0051240	positive regulation of multicellular organismal process	130
GO:1904018	positive regulation of vasculature development	131
GO:0090190	positive regulation of branching involved in ureteric bud morphogenesis	132
GO:0098901	regulation of cardiac muscle cell action potential	133
GO:0051247	positive regulation of protein metabolic process	134
GO:0042327	positive regulation of phosphorylation	135
GO:0002376	immune system process	136
GO:0043549	regulation of kinase activity	137

## Sheet: 6 - PANTHER_500
GOID	Description	Cluster
GO:0051783	regulation of nuclear division	1	Regulation of Cell Fate, Metabolism and Communication
GO:0051726	regulation of cell cycle	1
GO:0007346	regulation of mitotic cell cycle	1
GO:0051128	regulation of cellular component organization	1
GO:0042127	regulation of cell population proliferation	1
GO:0050794	regulation of cellular process	1
GO:0030334	regulation of cell migration	1
GO:2000145	regulation of cell motility	1
GO:0008284	positive regulation of cell population proliferation	1
GO:0045595	regulation of cell differentiation	1
GO:0030155	regulation of cell adhesion	1
GO:0010810	regulation of cell-substrate adhesion	1
GO:0050678	regulation of epithelial cell proliferation	1
GO:0001952	regulation of cell-matrix adhesion	1
GO:0010717	regulation of epithelial to mesenchymal transition	1
GO:0051130	positive regulation of cellular component organization	1
GO:1903115	regulation of actin filament-based movement	1
GO:0051302	regulation of cell division	1
GO:0042981	regulation of apoptotic process	1
GO:1903224	regulation of endodermal cell differentiation	1
GO:0043067	regulation of programmed cell death	1
GO:0014857	regulation of skeletal muscle cell proliferation	1
GO:1903429	regulation of cell maturation	1
GO:0030856	regulation of epithelial cell differentiation	1
GO:0014041	regulation of neuron maturation	1
GO:0003330	regulation of extracellular matrix constituent secretion	1
GO:0007275	multicellular organism development	2	Organ and System Development
GO:0035295	tube development	2
GO:0009790	embryo development	2
GO:0001822	kidney development	2
GO:0032835	glomerulus development	2
GO:0048731	system development	2
GO:0048286	lung alveolus development	2
GO:0001656	metanephros development	2
GO:0003007	heart morphogenesis	2
GO:0072006	nephron development	2
GO:0072001	renal system development	2
GO:0035239	tube morphogenesis	2
GO:0001568	blood vessel development	2
GO:0072359	circulatory system development	2
GO:0001944	vasculature development	2
GO:0048565	digestive tract development	2
GO:0048598	embryonic morphogenesis	2
GO:0055123	digestive system development	2
GO:0061008	hepaticobiliary system development	2
GO:0048514	blood vessel morphogenesis	2
GO:0061031	endodermal digestive tract morphogenesis	2
GO:0097421	liver regeneration	2
GO:0001706	endoderm formation	2
GO:0007493	endodermal cell fate determination	2
GO:0051276	chromosome organization	3	Organization of Cellular and Extracellular Components
GO:0051383	kinetochore organization	3
GO:0030261	chromosome condensation	3
GO:0000280	nuclear division	3
GO:0048285	organelle fission	3
GO:0043062	extracellular structure organization	3
GO:0030198	extracellular matrix organization	3
GO:0045229	external encapsulating structure organization	3
GO:0097435	supramolecular fiber organization	3
GO:0002934	desmosome organization	3
GO:0030199	collagen fibril organization	3
GO:0007010	cytoskeleton organization	3
GO:0045216	cell-cell junction organization	3
GO:0031055	chromatin remodeling at centromere	3
GO:0071711	basement membrane organization	3
GO:0034330	cell junction organization	3
GO:0045104	intermediate filament cytoskeleton organization	3
GO:0016043	cellular component organization	3
GO:0000226	microtubule cytoskeleton organization	3
GO:0045109	intermediate filament organization	3
GO:0048513	animal organ development	4	Tissue and Organ Morphogenesis
GO:0009888	tissue development	4
GO:0048856	anatomical structure development	4
GO:0032502	developmental process	4
GO:0009653	anatomical structure morphogenesis	4
GO:0043588	skin development	4
GO:0060429	epithelium development	4
GO:0008544	epidermis development	4
GO:0009887	animal organ morphogenesis	4
GO:0048646	anatomical structure formation involved in morphogenesis	4
GO:0031100	animal organ regeneration	4
GO:0031099	regeneration	4
GO:0048729	tissue morphogenesis	4
GO:0048732	gland development	4
GO:0002009	morphogenesis of an epithelium	4
GO:0098813	nuclear chromosome segregation	5	Mitotic Cell Cycle Progression
GO:0000278	mitotic cell cycle	5
GO:0007059	chromosome segregation	5
GO:0022402	cell cycle process	5
GO:0007049	cell cycle	5
GO:0044839	cell cycle G2/M phase transition	5
GO:0044770	cell cycle phase transition	5
GO:0000281	mitotic cytokinesis	5
GO:0044772	mitotic cell cycle phase transition	5
GO:0000086	G2/M transition of mitotic cell cycle	5
GO:0061640	cytoskeleton-dependent cytokinesis	5
GO:0000910	cytokinesis	5
GO:0140274	repair of kinetochore microtubule attachment defect	5
GO:0050789	regulation of biological process	6	Regulation of Biological Processes
GO:0048518	positive regulation of biological process	6
GO:0050793	regulation of developmental process	6
GO:0051239	regulation of multicellular organismal process	6
GO:0040012	regulation of locomotion	6
GO:0048583	regulation of response to stimulus	6
GO:0090235	regulation of metaphase plate congression	6
GO:0048585	negative regulation of response to stimulus	6
GO:0022603	regulation of anatomical structure morphogenesis	6
GO:0098900	regulation of action potential	6
GO:0090287	regulation of cellular response to growth factor stimulus	6
GO:0048584	positive regulation of response to stimulus	6
GO:0045787	positive regulation of cell cycle	7	Positive Regulation of Mitotic Cell Cycle
GO:0090068	positive regulation of cell cycle process	7
GO:0051984	positive regulation of chromosome segregation	7
GO:1905820	positive regulation of chromosome separation	7
GO:1901970	positive regulation of mitotic sister chromatid separation	7
GO:1901989	positive regulation of cell cycle phase transition	7
GO:0051987	positive regulation of attachment of spindle microtubules to kinetochore	7
GO:0032467	positive regulation of cytokinesis	7
GO:0045931	positive regulation of mitotic cell cycle	7
GO:1901992	positive regulation of mitotic cell cycle phase transition	7
GO:0031536	positive regulation of exit from mitosis	7
GO:1903490	positive regulation of mitotic cytokinesis	7
GO:0042221	response to chemical	8	Cellular Response to Chemical Stimuli
GO:1901700	response to oxygen-containing compound	8
GO:0033993	response to lipid	8
GO:0009636	response to toxic substance	8
GO:1901698	response to nitrogen compound	8
GO:0001101	response to acid chemical	8
GO:0043200	response to amino acid	8
GO:0009410	response to xenobiotic stimulus	8
GO:1901654	response to ketone	8
GO:0032355	response to estradiol	8
GO:0051591	response to cAMP	8
GO:0051983	regulation of chromosome segregation	9	Regulation of Mitotic Cell Cycle Progression
GO:0010564	regulation of cell cycle process	9
GO:1901990	regulation of mitotic cell cycle phase transition	9
GO:1901987	regulation of cell cycle phase transition	9
GO:0051988	regulation of attachment of spindle microtubules to kinetochore	9
GO:0007096	regulation of exit from mitosis	9
GO:0032465	regulation of cytokinesis	9
GO:0010389	regulation of G2/M transition of mitotic cell cycle	9
GO:1905818	regulation of chromosome separation	9
GO:0010965	regulation of mitotic sister chromatid separation	9
GO:1902412	regulation of mitotic cytokinesis	9
GO:1905819	negative regulation of chromosome separation	10	Negative Regulation of Mitotic Progression
GO:0051985	negative regulation of chromosome segregation	10
GO:1901988	negative regulation of cell cycle phase transition	10
GO:0010948	negative regulation of cell cycle process	10
GO:0045930	negative regulation of mitotic cell cycle	10
GO:0071173	spindle assembly checkpoint signaling	10
GO:0071174	mitotic spindle checkpoint signaling	10
GO:0031577	spindle checkpoint signaling	10
GO:1901991	negative regulation of mitotic cell cycle phase transition	10
GO:0007093	mitotic cell cycle checkpoint signaling	10
GO:0000075	cell cycle checkpoint signaling	10
GO:0009987	cellular process	11	Cell Proliferation and Communication
GO:0051301	cell division	11
GO:0007155	cell adhesion	11
GO:0008283	cell population proliferation	11
GO:0048870	cell motility	11
GO:0045103	intermediate filament-based process	11
GO:0007154	cell communication	11
GO:0031589	cell-substrate adhesion	11
GO:0051450	myoblast proliferation	11
GO:0050673	epithelial cell proliferation	11
GO:1901342	regulation of vasculature development	12	Regulation of Angiogenesis and Vasculature Development
GO:2000026	regulation of multicellular organismal development	12
GO:0060688	regulation of morphogenesis of a branching structure	12
GO:0045765	regulation of angiogenesis	12
GO:0045766	positive regulation of angiogenesis	12
GO:1904018	positive regulation of vasculature development	12
GO:0016525	negative regulation of angiogenesis	12
GO:2000181	negative regulation of blood vessel morphogenesis	12
GO:1901343	negative regulation of vasculature development	12
GO:0048817	negative regulation of hair follicle maturation	12
GO:0048523	negative regulation of cellular process	13	Negative Regulation of Cell Proliferation and Death
GO:0001937	negative regulation of endothelial cell proliferation	13
GO:0008285	negative regulation of cell population proliferation	13
GO:0009892	negative regulation of metabolic process	13
GO:0043069	negative regulation of programmed cell death	13
GO:0043066	negative regulation of apoptotic process	13
GO:2000146	negative regulation of cell motility	13
GO:0040013	negative regulation of locomotion	13
GO:0030336	negative regulation of cell migration	13
GO:0030855	epithelial cell differentiation	14	Cell Differentiation
GO:0009913	epidermal cell differentiation	14
GO:0030154	cell differentiation	14
GO:0030216	keratinocyte differentiation	14
GO:0031424	keratinization	14
GO:0001649	osteoblast differentiation	14
GO:0045444	fat cell differentiation	14
GO:0070887	cellular response to chemical stimulus	15	Cellular Response to Chemical Stimuli
GO:1901701	cellular response to oxygen-containing compound	15
GO:1901699	cellular response to nitrogen compound	15
GO:0071248	cellular response to metal ion	15
GO:0071229	cellular response to acid chemical	15
GO:0071230	cellular response to amino acid stimulus	15
GO:0032870	cellular response to hormone stimulus	15
GO:0006396	RNA processing	16
GO:0009059	macromolecule biosynthetic process	16
GO:0032774	RNA biosynthetic process	16
GO:0010467	gene expression	16
GO:0034654	nucleobase-containing compound biosynthetic process	16
GO:0141187	nucleic acid biosynthetic process	16
GO:0006397	mRNA processing	16
GO:0000070	mitotic sister chromatid segregation	17
GO:0051315	attachment of mitotic spindle microtubules to kinetochore	17
GO:0140273	repair of mitotic kinetochore microtubule attachment defect	17
GO:0007076	mitotic chromosome condensation	17
GO:0000819	sister chromatid segregation	17
GO:0007080	mitotic metaphase chromosome alignment	17
GO:0009725	response to hormone	18
GO:0031960	response to corticosteroid	18
GO:0048545	response to steroid hormone	18
GO:0043627	response to estrogen	18
GO:0034698	response to gonadotropin	18
GO:0051384	response to glucocorticoid	18
GO:0048522	positive regulation of cellular process	19
GO:0040017	positive regulation of locomotion	19
GO:2000147	positive regulation of cell motility	19
GO:0045597	positive regulation of cell differentiation	19
GO:0030335	positive regulation of cell migration	19
GO:0010886	positive regulation of cholesterol storage	19
GO:0090231	regulation of spindle checkpoint	20
GO:1903504	regulation of mitotic spindle checkpoint	20
GO:1901976	regulation of cell cycle checkpoint	20
GO:0090267	positive regulation of mitotic cell cycle spindle assembly checkpoint	20
GO:0090232	positive regulation of spindle checkpoint	20
GO:1901978	positive regulation of cell cycle checkpoint	20
GO:1902850	microtubule cytoskeleton organization involved in mitosis	21
GO:0007052	mitotic spindle organization	21
GO:0000022	mitotic spindle elongation	21
GO:0051256	mitotic spindle midzone assembly	21
GO:0090307	mitotic spindle assembly	21
GO:1902969	mitotic DNA replication	22
GO:0033260	nuclear DNA replication	22
GO:0044786	cell cycle DNA replication	22
GO:0006270	DNA replication initiation	22
GO:0006271	DNA strand elongation involved in DNA replication	22
GO:0071495	cellular response to endogenous stimulus	23
GO:0070848	response to growth factor	23
GO:0071559	response to transforming growth factor beta	23
GO:0071363	cellular response to growth factor stimulus	23
GO:0071560	cellular response to transforming growth factor beta stimulus	23
GO:0033045	regulation of sister chromatid segregation	24
GO:0033047	regulation of mitotic sister chromatid segregation	24
GO:1902099	regulation of metaphase/anaphase transition of cell cycle	24
GO:1902423	regulation of attachment of mitotic spindle microtubules to kinetochore	24
GO:1902425	positive regulation of attachment of mitotic spindle microtubules to kinetochore	24
GO:0098609	cell-cell adhesion	25
GO:0086042	cardiac muscle cell-cardiac muscle cell adhesion	25
GO:0034109	homotypic cell-cell adhesion	25
GO:0034113	heterotypic cell-cell adhesion	25
GO:0098742	cell-cell adhesion via plasma-membrane adhesion molecules	25
GO:0051338	regulation of transferase activity	26
GO:0050790	regulation of catalytic activity	26
GO:0065009	regulation of molecular function	26
GO:0051347	positive regulation of transferase activity	26
GO:0043549	regulation of kinase activity	26
GO:0098657	import into cell	27
GO:0030185	nitric oxide transport	27
GO:0070633	transepithelial transport	27
GO:0042045	epithelial fluid transport	27
GO:0015670	carbon dioxide transport	27
GO:0006950	response to stress	28
GO:0009611	response to wounding	28
GO:0006952	defense response	28
GO:0006979	response to oxidative stress	28
GO:0043207	response to external biotic stimulus	29
GO:0009617	response to bacterium	29
GO:0051707	response to other organism	29
GO:0002237	response to molecule of bacterial origin	29
GO:0042330	taxis	30
GO:0006935	chemotaxis	30
GO:0060326	cell chemotaxis	30
GO:0030595	leukocyte chemotaxis	30
GO:0045132	meiotic chromosome segregation	31
GO:0007143	female meiotic nuclear division	31
GO:0007057	spindle assembly involved in female meiosis I	31
GO:0007144	female meiosis I	31
GO:0034329	cell junction assembly	32
GO:0007043	cell-cell junction assembly	32
GO:0002159	desmosome assembly	32
GO:0001765	membrane raft assembly	32
GO:0048871	multicellular organismal-level homeostasis	33
GO:0060249	anatomical structure homeostasis	33
GO:0035633	maintenance of blood-brain barrier	33
GO:0001894	tissue homeostasis	33
GO:0044419	biological process involved in interspecies interaction between organisms	34
GO:0141061	disruption of cell in another organism	34
GO:0141060	disruption of anatomical structure in another organism	34
GO:0031640	killing of cells of another organism	34
GO:0050896	response to stimulus	35
GO:0009628	response to abiotic stimulus	35
GO:0070482	response to oxygen levels	35
GO:0051716	cellular response to stimulus	36
GO:0104004	cellular response to environmental stimulus	36
GO:0071214	cellular response to abiotic stimulus	36
GO:0051784	negative regulation of nuclear division	37
GO:2001251	negative regulation of chromosome organization	37
GO:0010639	negative regulation of organelle organization	37
GO:0034508	centromere complex assembly	38
GO:0034080	CENP-A containing chromatin assembly	38
GO:0051382	kinetochore assembly	38
GO:0051225	spindle assembly	39
GO:0051255	spindle midzone assembly	39
GO:0090306	meiotic spindle assembly	39
GO:0033046	negative regulation of sister chromatid segregation	40
GO:0033048	negative regulation of mitotic sister chromatid segregation	40
GO:2000816	negative regulation of mitotic sister chromatid separation	40
GO:0032501	multicellular organismal process	41
GO:0001503	ossification	41
GO:0007585	respiratory gaseous exchange by respiratory system	41
GO:0003013	circulatory system process	42
GO:0003018	vascular process in circulatory system	42
GO:0008015	blood circulation	42
GO:0051094	positive regulation of developmental process	43
GO:0051240	positive regulation of multicellular organismal process	43
GO:0010718	positive regulation of epithelial to mesenchymal transition	43
GO:0002027	regulation of heart rate	44
GO:0086069	bundle of His cell to Purkinje myocyte communication	44
GO:0086091	regulation of heart rate by cardiac conduction	44
GO:0006959	humoral immune response	45
GO:0006956	complement activation	45
GO:0009605	response to external stimulus	46
GO:0009607	response to biotic stimulus	46
GO:0051231	spindle elongation	47
GO:0007051	spindle organization	47
GO:0051310	metaphase chromosome alignment	48
GO:0050000	chromosome localization	48
GO:0044771	meiotic cell cycle phase transition	49
GO:0008315	G2/MI transition of meiotic cell cycle	49
GO:0048519	negative regulation of biological process	50
GO:0045926	negative regulation of growth	50
GO:0051241	negative regulation of multicellular organismal process	51
GO:0051093	negative regulation of developmental process	51
GO:0010605	negative regulation of macromolecule metabolic process	52
GO:0010466	negative regulation of peptidase activity	52
GO:0000302	response to reactive oxygen species	53
GO:0042542	response to hydrogen peroxide	53
GO:0016070	RNA metabolic process	54
GO:0016071	mRNA metabolic process	54
GO:0051246	regulation of protein metabolic process	55
GO:0090329	regulation of DNA-templated DNA replication	55
GO:0009058	biosynthetic process	56
GO:0032963	collagen metabolic process	56
GO:0061844	antimicrobial humoral immune response mediated by antimicrobial peptide	57
GO:0019730	antimicrobial humoral response	57
GO:0016477	cell migration	58
GO:0043542	endothelial cell migration	58
GO:1990266	neutrophil migration	59
GO:0097529	myeloid leukocyte migration	59
GO:0042592	homeostatic process	60
GO:0048878	chemical homeostasis	60
GO:0098911	regulation of ventricular cardiac muscle cell action potential	61
GO:0086004	regulation of cardiac muscle cell contraction	61
GO:0006898	receptor-mediated endocytosis	62
GO:0006897	endocytosis	62
GO:0034394	protein localization to cell surface	63
GO:0071459	protein localization to chromosome, centromeric region	63
GO:1903047	mitotic cell cycle process	64
GO:0140014	mitotic nuclear division	65
GO:0009719	response to endogenous stimulus	66
GO:0008150	biological_process	67
GO:0048869	cellular developmental process	68
GO:0007088	regulation of mitotic nuclear division	69
GO:0030071	regulation of mitotic metaphase/anaphase transition	70
GO:0045839	negative regulation of mitotic nuclear division	71
GO:0033044	regulation of chromosome organization	72
GO:0090266	regulation of mitotic cell cycle spindle assembly checkpoint	73
GO:0065007	biological regulation	74
GO:0045786	negative regulation of cell cycle	75
GO:0140694	membraneless organelle assembly	76
GO:1902100	negative regulation of metaphase/anaphase transition of cell cycle	77
GO:0045841	negative regulation of mitotic metaphase/anaphase transition	78
GO:0007094	mitotic spindle assembly checkpoint signaling	79
GO:0098901	regulation of cardiac muscle cell action potential	80
GO:0086073	bundle of His cell-Purkinje myocyte adhesion involved in cell communication	81
GO:0030593	neutrophil chemotaxis	82

## Sheet: 7 - ShinyGO_500
GOID	Description	Cluster
GO:0035295	tube development	1	Organ and System Development
GO:0032835	glomerulus development	1
GO:0009790	embryo development	1
GO:0048731	system development	1
GO:0001763	morphogenesis of a branching structure	1
GO:0051216	cartilage development	1
GO:0072073	kidney epithelium development	1
GO:0035239	tube morphogenesis	1
GO:0001525	angiogenesis	1
GO:0048598	embryonic morphogenesis	1
GO:0001706	endoderm formation	1
GO:0001704	formation of primary germ layer	1
GO:0007369	gastrulation	1
GO:0002040	sprouting angiogenesis	1
GO:0001568	blood vessel development	1
GO:0048514	blood vessel morphogenesis	1
GO:0001944	vasculature development	1
GO:0072359	circulatory system development	1
GO:0001655	urogenital system development	1
GO:0072001	renal system development	1
GO:0001822	kidney development	1
GO:0048565	digestive tract development	1
GO:0072006	nephron development	1
GO:0055123	digestive system development	1
GO:0061008	hepaticobiliary system development	1
GO:0001656	metanephros development	1
GO:0048286	lung alveolus development	1
GO:0001889	liver development	1
GO:0072210	metanephric nephron development	1
GO:0061437	renal system vasculature development	1
GO:0030324	lung development	1
GO:0001501	skeletal system development	1
GO:0060541	respiratory system development	1
GO:0030323	respiratory tube development	1
GO:0009792	embryo development ending in birth or egg hatching	1
GO:0007507	heart development	1
GO:0060465	pharynx development	1
GO:0072012	glomerulus vasculature development	1
GO:0061440	kidney vasculature development	1
GO:0072224	metanephric glomerulus development	1
GO:0097421	liver regeneration	1
GO:0042127	regulation of cell population proliferation	2	Regulation of Cell Proliferation and Communication
GO:0051783	regulation of nuclear division	2
GO:0033044	regulation of chromosome organization	2
GO:0051128	regulation of cellular component organization	2
GO:0050678	regulation of epithelial cell proliferation	2
GO:0030155	regulation of cell adhesion	2
GO:0010810	regulation of cell-substrate adhesion	2
GO:0001952	regulation of cell-matrix adhesion	2
GO:0051302	regulation of cell division	2
GO:0042981	regulation of apoptotic process	2
GO:0014857	regulation of skeletal muscle cell proliferation	2
GO:1904035	regulation of epithelial cell apoptotic process	2
GO:0043067	regulation of programmed cell death	2
GO:1903115	regulation of actin filament-based movement	2
GO:0033043	regulation of organelle organization	2
GO:0001936	regulation of endothelial cell proliferation	2
GO:1903053	regulation of extracellular matrix organization	2
GO:1903027	regulation of opsonization	2
GO:2000351	regulation of endothelial cell apoptotic process	2
GO:0150116	regulation of cell-substrate junction organization	2
GO:0014842	regulation of skeletal muscle satellite cell proliferation	2
GO:1901888	regulation of cell junction assembly	2
GO:0043066	negative regulation of apoptotic process	2
GO:0003330	regulation of extracellular matrix constituent secretion	2
GO:0090109	regulation of cell-substrate junction assembly	2
GO:0032462	regulation of protein homooligomerization	2
GO:0051301	cell division	3	Mitotic Cell Cycle Progression
GO:0022402	cell cycle process	3
GO:0007049	cell cycle	3
GO:0007059	chromosome segregation	3
GO:0098813	nuclear chromosome segregation	3
GO:0051304	chromosome separation	3
GO:0044772	mitotic cell cycle phase transition	3
GO:0000278	mitotic cell cycle	3
GO:0044770	cell cycle phase transition	3
GO:0000281	mitotic cytokinesis	3
GO:0061640	cytoskeleton-dependent cytokinesis	3
GO:0000910	cytokinesis	3
GO:0044839	cell cycle G2/M phase transition	3
GO:0000086	G2/M transition of mitotic cell cycle	3
GO:0044843	cell cycle G1/S phase transition	3
GO:0051983	regulation of chromosome segregation	4	Regulation of Mitotic Cell Cycle Progression
GO:0010564	regulation of cell cycle process	4
GO:1901987	regulation of cell cycle phase transition	4
GO:0007346	regulation of mitotic cell cycle	4
GO:0051988	regulation of attachment of spindle microtubules to kinetochore	4
GO:0032465	regulation of cytokinesis	4
GO:0046602	regulation of mitotic centrosome separation	4
GO:1905818	regulation of chromosome separation	4
GO:0010965	regulation of mitotic sister chromatid separation	4
GO:1901990	regulation of mitotic cell cycle phase transition	4
GO:1902806	regulation of cell cycle G1/S phase transition	4
GO:0010389	regulation of G2/M transition of mitotic cell cycle	4
GO:0007096	regulation of exit from mitosis	4
GO:1902412	regulation of mitotic cytokinesis	4
GO:1902749	regulation of cell cycle G2/M phase transition	4
GO:0070887	cellular response to chemical stimulus	5	Cellular Response to Chemical Stimulus
GO:1901701	cellular response to oxygen-containing compound	5
GO:1901699	cellular response to nitrogen compound	5
GO:0071229	cellular response to acid chemical	5
GO:0071230	cellular response to amino acid stimulus	5
GO:0071396	cellular response to lipid	5
GO:1901653	cellular response to peptide	5
GO:0071392	cellular response to estradiol stimulus	5
GO:0062197	cellular response to chemical stress	5
GO:0034599	cellular response to oxidative stress	5
GO:0071288	cellular response to mercury ion	5
GO:1990748	cellular detoxification	5
GO:0071248	cellular response to metal ion	5
GO:0098869	cellular oxidant detoxification	5
GO:0097237	cellular response to toxic substance	5
GO:0042221	response to chemical	6	Response to Bioactive and Xenobiotic Stimuli
GO:1901700	response to oxygen-containing compound	6
GO:0033993	response to lipid	6
GO:0009636	response to toxic substance	6
GO:1901652	response to peptide	6
GO:1901698	response to nitrogen compound	6
GO:0001101	response to acid chemical	6
GO:0009410	response to xenobiotic stimulus	6
GO:0046677	response to antibiotic	6
GO:1904772	response to tetrachloromethane	6
GO:0043200	response to amino acid	6
GO:0034097	response to cytokine	6
GO:0007584	response to nutrient	6
GO:0098754	detoxification	6
GO:0008284	positive regulation of cell population proliferation	7	Positive Regulation of Cell Growth and Metabolism
GO:0009893	positive regulation of metabolic process	7
GO:0051130	positive regulation of cellular component organization	7
GO:0045785	positive regulation of cell adhesion	7
GO:2000288	positive regulation of myoblast proliferation	7
GO:0010604	positive regulation of macromolecule metabolic process	7
GO:0010562	positive regulation of phosphorus metabolic process	7
GO:0010811	positive regulation of cell-substrate adhesion	7
GO:1903055	positive regulation of extracellular matrix organization	7
GO:1905448	positive regulation of mitochondrial ATP synthesis coupled electron transport	7
GO:0045937	positive regulation of phosphate metabolic process	7
GO:0010628	positive regulation of gene expression	7
GO:0030855	epithelial cell differentiation	8	Cell Differentiation
GO:0009913	epidermal cell differentiation	8
GO:0001837	epithelial to mesenchymal transition	8
GO:0048762	mesenchymal cell differentiation	8
GO:0030216	keratinocyte differentiation	8
GO:0031424	keratinization	8
GO:0030154	cell differentiation	8
GO:0045444	fat cell differentiation	8
GO:0002062	chondrocyte differentiation	8
GO:0061030	epithelial cell differentiation involved in mammary gland alveolus development	8
GO:0060486	club cell differentiation	8
GO:0007166	cell surface receptor signaling pathway	9	Intracellular Signaling Pathways
GO:0055095	lipoprotein particle mediated signaling	9
GO:0007167	enzyme-linked receptor protein signaling pathway	9
GO:0016055	Wnt signaling pathway	9
GO:0007178	cell surface receptor protein serine/threonine kinase signaling pathway	9
GO:0060070	canonical Wnt signaling pathway	9
GO:0055096	low-density lipoprotein particle mediated signaling	9
GO:0007179	transforming growth factor beta receptor signaling pathway	9
GO:0038172	interleukin-33-mediated signaling pathway	9
GO:0070098	chemokine-mediated signaling pathway	9
GO:0048014	Tie signaling pathway	9
GO:0008283	cell population proliferation	10	Cell Proliferation
GO:0050673	epithelial cell proliferation	10
GO:0014856	skeletal muscle cell proliferation	10
GO:0001935	endothelial cell proliferation	10
GO:0002176	male germ cell proliferation	10
GO:0014855	striated muscle cell proliferation	10
GO:0051450	myoblast proliferation	10
GO:0036093	germ cell proliferation	10
GO:0048144	fibroblast proliferation	10
GO:0033002	muscle cell proliferation	10
GO:0030198	extracellular matrix organization	11	Organization of Cellular and Extracellular Components
GO:0043062	extracellular structure organization	11
GO:0045229	external encapsulating structure organization	11
GO:0097435	supramolecular fiber organization	11
GO:0030199	collagen fibril organization	11
GO:0085029	extracellular matrix assembly	11
GO:0071711	basement membrane organization	11
GO:0048251	elastic fiber assembly	11
GO:0070278	extracellular matrix constituent secretion	11
GO:0031055	chromatin remodeling at centromere	11
GO:0090068	positive regulation of cell cycle process	12	Positive Regulation of Cell Cycle Progression
GO:0051984	positive regulation of chromosome segregation	12
GO:1901989	positive regulation of cell cycle phase transition	12
GO:1905820	positive regulation of chromosome separation	12
GO:0051987	positive regulation of attachment of spindle microtubules to kinetochore	12
GO:1901970	positive regulation of mitotic sister chromatid separation	12
GO:0032467	positive regulation of cytokinesis	12
GO:1902808	positive regulation of cell cycle G1/S phase transition	12
GO:1901992	positive regulation of mitotic cell cycle phase transition	12
GO:1903490	positive regulation of mitotic cytokinesis	12
GO:0048583	regulation of response to stimulus	13	Regulation of Response to Internal and External Stimuli
GO:0043903	regulation of biological process involved in symbiotic interaction	13
GO:0040008	regulation of growth	13
GO:0002682	regulation of immune system process	13
GO:0090287	regulation of cellular response to growth factor stimulus	13
GO:0032101	regulation of response to external stimulus	13
GO:0052372	modulation by symbiont of entry into host	13
GO:1901031	regulation of response to reactive oxygen species	13
GO:0050727	regulation of inflammatory response	13
GO:0009888	tissue development	14	Tissue Development
GO:0060429	epithelium development	14
GO:0008544	epidermis development	14
GO:0048729	tissue morphogenesis	14
GO:0007492	endoderm development	14
GO:0002009	morphogenesis of an epithelium	14
GO:0061448	connective tissue development	14
GO:0061061	muscle structure development	14
GO:0035989	tendon development	14
GO:0007155	cell adhesion	15	Cell Adhesion
GO:0051674	localization of cell	15
GO:0045103	intermediate filament-based process	15
GO:0007017	microtubule-based process	15
GO:0031589	cell-substrate adhesion	15
GO:0098609	cell-cell adhesion	15
GO:0007160	cell-matrix adhesion	15
GO:0061756	leukocyte adhesion to vascular endothelial cell	15
GO:2000145	regulation of cell motility	16
GO:0030334	regulation of cell migration	16
GO:0010632	regulation of epithelial cell migration	16
GO:2000147	positive regulation of cell motility	16
GO:0030335	positive regulation of cell migration	16
GO:0030336	negative regulation of cell migration	16
GO:2000146	negative regulation of cell motility	16
GO:0010594	regulation of endothelial cell migration	16
GO:0048513	animal organ development	17
GO:0043588	skin development	17
GO:0048732	gland development	17
GO:0031099	regeneration	17
GO:0060485	mesenchyme development	17
GO:0031214	biomineral tissue development	17
GO:0048839	inner ear development	17
GO:0031100	animal organ regeneration	17
GO:0000070	mitotic sister chromatid segregation	18
GO:0051306	mitotic sister chromatid separation	18
GO:0051315	attachment of mitotic spindle microtubules to kinetochore	18
GO:0007080	mitotic metaphase chromosome alignment	18
GO:0007076	mitotic chromosome condensation	18
GO:0007079	mitotic chromosome movement towards spindle pole	18
GO:0140014	mitotic nuclear division	18
GO:0007100	mitotic centrosome separation	18
GO:0051338	regulation of transferase activity	19
GO:0050790	regulation of catalytic activity	19
GO:0043085	positive regulation of catalytic activity	19
GO:0043086	negative regulation of catalytic activity	19
GO:0051347	positive regulation of transferase activity	19
GO:0065009	regulation of molecular function	19
GO:0044092	negative regulation of molecular function	19
GO:0044093	positive regulation of molecular function	19
GO:0033045	regulation of sister chromatid segregation	20
GO:0033047	regulation of mitotic sister chromatid segregation	20
GO:1902099	regulation of metaphase/anaphase transition of cell cycle	20
GO:0044784	metaphase/anaphase transition of cell cycle	20
GO:1902423	regulation of attachment of mitotic spindle microtubules to kinetochore	20
GO:0007091	metaphase/anaphase transition of mitotic cell cycle	20
GO:1902425	positive regulation of attachment of mitotic spindle microtubules to kinetochore	20
GO:0006950	response to stress	21
GO:0009611	response to wounding	21
GO:0006952	defense response	21
GO:0006979	response to oxidative stress	21
GO:0006954	inflammatory response	21
GO:0042060	wound healing	21
GO:0002931	response to ischemia	21
GO:0071495	cellular response to endogenous stimulus	22
GO:0070848	response to growth factor	22
GO:0071363	cellular response to growth factor stimulus	22
GO:0071559	response to transforming growth factor beta	22
GO:0071774	response to fibroblast growth factor	22
GO:0071560	cellular response to transforming growth factor beta stimulus	22
GO:0044344	cellular response to fibroblast growth factor stimulus	22
GO:0045765	regulation of angiogenesis	23
GO:1901342	regulation of vasculature development	23
GO:2000026	regulation of multicellular organismal development	23
GO:0045766	positive regulation of angiogenesis	23
GO:0016525	negative regulation of angiogenesis	23
GO:2000181	negative regulation of blood vessel morphogenesis	23
GO:1901343	negative regulation of vasculature development	23
GO:0051246	regulation of protein metabolic process	24
GO:0045862	positive regulation of proteolysis	24
GO:0031399	regulation of protein modification process	24
GO:0030162	regulation of proteolysis	24
GO:0052547	regulation of peptidase activity	24
GO:0052548	regulation of endopeptidase activity	24
GO:0090329	regulation of DNA-templated DNA replication	24
GO:0032963	collagen metabolic process	25
GO:0072593	reactive oxygen species metabolic process	25
GO:0006575	modified amino acid metabolic process	25
GO:0018879	biphenyl metabolic process	25
GO:0046209	nitric oxide metabolic process	25
GO:2001057	reactive nitrogen species metabolic process	25
GO:0006809	nitric oxide biosynthetic process	25
GO:0022607	cellular component assembly	26
GO:0034329	cell junction assembly	26
GO:0150115	cell-substrate junction organization	26
GO:0007043	cell-cell junction assembly	26
GO:0007044	cell-substrate junction assembly	26
GO:0048041	focal adhesion assembly	26
GO:0008285	negative regulation of cell population proliferation	27
GO:0001937	negative regulation of endothelial cell proliferation	27
GO:0043069	negative regulation of programmed cell death	27
GO:0050680	negative regulation of epithelial cell proliferation	27
GO:1905937	negative regulation of germ cell proliferation	27
GO:2000255	negative regulation of male germ cell proliferation	27
GO:0051985	negative regulation of chromosome segregation	28
GO:1905819	negative regulation of chromosome separation	28
GO:1901988	negative regulation of cell cycle phase transition	28
GO:0010948	negative regulation of cell cycle process	28
GO:0045930	negative regulation of mitotic cell cycle	28
GO:1901991	negative regulation of mitotic cell cycle phase transition	28
GO:0009617	response to bacterium	29
GO:0051707	response to other organism	29
GO:0043207	response to external biotic stimulus	29
GO:0002237	response to molecule of bacterial origin	29
GO:0042742	defense response to bacterium	29
GO:0032496	response to lipopolysaccharide	29
GO:0000280	nuclear division	30
GO:0051276	chromosome organization	30
GO:0051383	kinetochore organization	30
GO:0030261	chromosome condensation	30
GO:0051754	meiotic sister chromatid cohesion, centromeric	30
GO:0048285	organelle fission	31
GO:0007010	cytoskeleton organization	31
GO:0045104	intermediate filament cytoskeleton organization	31
GO:0000226	microtubule cytoskeleton organization	31
GO:0045109	intermediate filament organization	31
GO:0031579	membrane raft organization	32
GO:0001765	membrane raft assembly	32
GO:0044854	plasma membrane raft assembly	32
GO:0044857	plasma membrane raft organization	32
GO:0070836	caveola assembly	32
GO:0045595	regulation of cell differentiation	33
GO:0010717	regulation of epithelial to mesenchymal transition	33
GO:1903224	regulation of endodermal cell differentiation	33
GO:0045598	regulation of fat cell differentiation	33
GO:1903225	negative regulation of endodermal cell differentiation	33
GO:0009887	animal organ morphogenesis	34
GO:0043589	skin morphogenesis	34
GO:0048645	animal organ formation	34
GO:0022612	gland morphogenesis	34
GO:0003007	heart morphogenesis	34
GO:0007051	spindle organization	35
GO:0051231	spindle elongation	35
GO:0051299	centrosome separation	35
GO:1902850	microtubule cytoskeleton organization involved in mitosis	35
GO:0007052	mitotic spindle organization	35
GO:0071173	spindle assembly checkpoint signaling	36
GO:0031577	spindle checkpoint signaling	36
GO:0000075	cell cycle checkpoint signaling	36
GO:0071174	mitotic spindle checkpoint signaling	36
GO:0007093	mitotic cell cycle checkpoint signaling	36
GO:0009725	response to hormone	37
GO:0034698	response to gonadotropin	37
GO:0043627	response to estrogen	37
GO:0043434	response to peptide hormone	37
GO:1990776	response to angiotensin	37
GO:0002376	immune system process	38
GO:0008228	opsonization	38
GO:0002444	myeloid leukocyte mediated immunity	38
GO:0002252	immune effector process	38
GO:0002446	neutrophil mediated immunity	38
GO:0045597	positive regulation of cell differentiation	39
GO:0010718	positive regulation of epithelial to mesenchymal transition	39
GO:0010744	positive regulation of macrophage derived foam cell differentiation	39
GO:0045600	positive regulation of fat cell differentiation	39
GO:1900195	positive regulation of oocyte maturation	39
GO:0042592	homeostatic process	40
GO:0048878	chemical homeostasis	40
GO:0019725	cellular homeostasis	40
GO:0033500	carbohydrate homeostasis	40
GO:0042593	glucose homeostasis	40
GO:0071459	protein localization to chromosome, centromeric region	41
GO:0034502	protein localization to chromosome	41
GO:0034501	protein localization to kinetochore	41
GO:1903083	protein localization to condensed chromosome	41
GO:0034394	protein localization to cell surface	41
GO:0045132	meiotic chromosome segregation	42
GO:0140013	meiotic nuclear division	42
GO:0007143	female meiotic nuclear division	42
GO:0007144	female meiosis I	42
GO:0016477	cell migration	43
GO:0043542	endothelial cell migration	43
GO:0001667	ameboidal-type cell migration	43
GO:0043534	blood vessel endothelial cell migration	43
GO:0050900	leukocyte migration	44
GO:0097529	myeloid leukocyte migration	44
GO:0071674	mononuclear cell migration	44
GO:1990266	neutrophil migration	44
GO:0060326	cell chemotaxis	45
GO:0030595	leukocyte chemotaxis	45
GO:0030593	neutrophil chemotaxis	45
GO:0071621	granulocyte chemotaxis	45
GO:0009605	response to external stimulus	46
GO:0009607	response to biotic stimulus	46
GO:0009628	response to abiotic stimulus	46
GO:0071496	cellular response to external stimulus	46
GO:0031960	response to corticosteroid	47
GO:0048545	response to steroid hormone	47
GO:0051384	response to glucocorticoid	47
GO:0071548	response to dexamethasone	47
GO:0048871	multicellular organismal-level homeostasis	48
GO:0001894	tissue homeostasis	48
GO:0035633	maintenance of blood-brain barrier	48
GO:0060249	anatomical structure homeostasis	48
GO:0001503	ossification	49
GO:0007585	respiratory gaseous exchange by respiratory system	49
GO:0048771	tissue remodeling	49
GO:0046849	bone remodeling	49
GO:0044419	biological process involved in interspecies interaction between organisms	50
GO:0044409	symbiont entry into host	50
GO:0044403	biological process involved in symbiotic interaction	50
GO:0046718	symbiont entry into host cell	50
GO:0006915	apoptotic process	51
GO:0012501	programmed cell death	51
GO:0072577	endothelial cell apoptotic process	51
GO:1904019	epithelial cell apoptotic process	51
GO:0030185	nitric oxide transport	52
GO:0019755	one-carbon compound transport	52
GO:0015669	gas transport	52
GO:0015670	carbon dioxide transport	52
GO:0034330	cell junction organization	53
GO:0002934	desmosome organization	53
GO:0045216	cell-cell junction organization	53
GO:0051239	regulation of multicellular organismal process	54
GO:0046850	regulation of bone remodeling	54
GO:0034103	regulation of tissue remodeling	54
GO:0032879	regulation of localization	55
GO:0090235	regulation of metaphase plate congression	55
GO:1900181	negative regulation of protein localization to nucleus	55
GO:0019220	regulation of phosphate metabolic process	56
GO:0051174	regulation of phosphorus metabolic process	56
GO:0042325	regulation of phosphorylation	56
GO:0051256	mitotic spindle midzone assembly	57
GO:0000022	mitotic spindle elongation	57
GO:0090307	mitotic spindle assembly	57
GO:1903046	meiotic cell cycle process	58
GO:0044771	meiotic cell cycle phase transition	58
GO:0051321	meiotic cell cycle	58
GO:1902969	mitotic DNA replication	59
GO:0033260	nuclear DNA replication	59
GO:0006270	DNA replication initiation	59
GO:0051784	negative regulation of nuclear division	60
GO:2001251	negative regulation of chromosome organization	60
GO:0010639	negative regulation of organelle organization	60
GO:0090231	regulation of spindle checkpoint	61
GO:1903504	regulation of mitotic spindle checkpoint	61
GO:1901976	regulation of cell cycle checkpoint	61
GO:0033046	negative regulation of sister chromatid segregation	62
GO:2000816	negative regulation of mitotic sister chromatid separation	62
GO:0033048	negative regulation of mitotic sister chromatid segregation	62
GO:0071384	cellular response to corticosteroid stimulus	63
GO:0071385	cellular response to glucocorticoid stimulus	63
GO:0071549	cellular response to dexamethasone stimulus	63
GO:0031032	actomyosin structure organization	64
GO:0030038	contractile actin filament bundle assembly	64
GO:0043149	stress fiber assembly	64
GO:0090267	positive regulation of mitotic cell cycle spindle assembly checkpoint	65
GO:0090232	positive regulation of spindle checkpoint	65
GO:1901978	positive regulation of cell cycle checkpoint	65
GO:0051640	organelle localization	66
GO:0050000	chromosome localization	66
GO:0051656	establishment of organelle localization	66
GO:0051241	negative regulation of multicellular organismal process	67
GO:0034104	negative regulation of tissue remodeling	67
GO:0045926	negative regulation of growth	67
GO:0060512	prostate gland morphogenesis	68
GO:0048807	female genitalia morphogenesis	68
GO:0060741	prostate gland stromal morphogenesis	68
GO:1903429	regulation of cell maturation	69
GO:0014041	regulation of neuron maturation	69
GO:0014043	negative regulation of neuron maturation	69
GO:0090306	meiotic spindle assembly	70
GO:0007056	spindle assembly involved in female meiosis	70
GO:0007057	spindle assembly involved in female meiosis I	70
GO:0018149	peptide cross-linking	71
GO:0006468	protein phosphorylation	71
GO:0016310	phosphorylation	71
GO:0010605	negative regulation of macromolecule metabolic process	72
GO:0001818	negative regulation of cytokine production	72
GO:0071635	negative regulation of transforming growth factor beta production	72
GO:0003013	circulatory system process	73
GO:0003018	vascular process in circulatory system	73
GO:0008015	blood circulation	73
GO:0098911	regulation of ventricular cardiac muscle cell action potential	74
GO:0098901	regulation of cardiac muscle cell action potential	74
GO:0086004	regulation of cardiac muscle cell contraction	74
GO:0010224	response to UV-B	75
GO:0071493	cellular response to UV-B	75
GO:0034644	cellular response to UV	75
GO:0050793	regulation of developmental process	76
GO:0022603	regulation of anatomical structure morphogenesis	76
GO:0045787	positive regulation of cell cycle	77
GO:0051781	positive regulation of cell division	77
GO:0048646	anatomical structure formation involved in morphogenesis	78
GO:0009653	anatomical structure morphogenesis	78
GO:0071695	anatomical structure maturation	79
GO:0021700	developmental maturation	79
GO:0086042	cardiac muscle cell-cardiac muscle cell adhesion	80
GO:0086073	bundle of His cell-Purkinje myocyte adhesion involved in cell communication	80
GO:0008608	attachment of spindle microtubules to kinetochore	81
GO:0051310	metaphase chromosome alignment	81
GO:0034614	cellular response to reactive oxygen species	82
GO:0070301	cellular response to hydrogen peroxide	82
GO:0031669	cellular response to nutrient levels	83
GO:0031667	response to nutrient levels	83
GO:0000302	response to reactive oxygen species	84
GO:0042542	response to hydrogen peroxide	84
GO:0019730	antimicrobial humoral response	85
GO:0061844	antimicrobial humoral immune response mediated by antimicrobial peptide	85
GO:0006956	complement activation	86
GO:0001867	complement activation, lectin pathway	86
GO:0060688	regulation of morphogenesis of a branching structure	87
GO:0090189	regulation of branching involved in ureteric bud morphogenesis	87
GO:0001817	regulation of cytokine production	88
GO:0045428	regulation of nitric oxide biosynthetic process	88
GO:0002027	regulation of heart rate	89
GO:0065008	regulation of biological quality	89
GO:0051255	spindle midzone assembly	90
GO:0051225	spindle assembly	90
GO:0048469	cell maturation	91
GO:0042551	neuron maturation	91
GO:0051247	positive regulation of protein metabolic process	92
GO:0031401	positive regulation of protein modification process	92
GO:0001934	positive regulation of protein phosphorylation	93
GO:0045860	positive regulation of protein kinase activity	93
GO:0010232	vascular transport	94
GO:0150104	transport across blood-brain barrier	94
GO:0060828	regulation of canonical Wnt signaling pathway	95
GO:0030111	regulation of Wnt signaling pathway	95
GO:0006710	androgen catabolic process	96
GO:0042447	hormone catabolic process	96
GO:0086005	ventricular cardiac muscle cell action potential	97
GO:0086002	cardiac muscle cell action potential involved in contraction	97
GO:0006910	phagocytosis, recognition	98
GO:0006897	endocytosis	98
GO:0048870	cell motility	99
GO:0048869	cellular developmental process	100
GO:0008219	cell death	101
GO:0051726	regulation of cell cycle	102
GO:0040012	regulation of locomotion	103
GO:0045786	negative regulation of cell cycle	104
GO:0009892	negative regulation of metabolic process	105
GO:0051129	negative regulation of cellular component organization	106
GO:0000819	sister chromatid segregation	107
GO:1903047	mitotic cell cycle process	108
GO:0007088	regulation of mitotic nuclear division	109
GO:0030071	regulation of mitotic metaphase/anaphase transition	110
GO:0045839	negative regulation of mitotic nuclear division	111
GO:0090266	regulation of mitotic cell cycle spindle assembly checkpoint	112
GO:0045841	negative regulation of mitotic metaphase/anaphase transition	113
GO:1902100	negative regulation of metaphase/anaphase transition of cell cycle	114
GO:0007094	mitotic spindle assembly checkpoint signaling	115
GO:0010631	epithelial cell migration	116
GO:0032870	cellular response to hormone stimulus	117
GO:0140694	membraneless organelle assembly	118
GO:0009719	response to endogenous stimulus	119
GO:0006955	immune response	120
GO:0032355	response to estradiol	121
GO:0006959	humoral immune response	122
GO:0051240	positive regulation of multicellular organismal process	123
GO:0000212	meiotic spindle organization	124
GO:0051094	positive regulation of developmental process	125
GO:0051093	negative regulation of developmental process	126
GO:0040017	positive regulation of locomotion	127
GO:0040013	negative regulation of locomotion	128
GO:1904018	positive regulation of vasculature development	129
GO:0035987	endodermal cell differentiation	130
GO:0048584	positive regulation of response to stimulus	131
GO:0090190	positive regulation of branching involved in ureteric bud morphogenesis	132
GO:0051050	positive regulation of transport	133
GO:0071375	cellular response to peptide hormone stimulus	134
GO:0034508	centromere complex assembly	135
GO:0051382	kinetochore assembly	136
GO:0090130	tissue migration	137
GO:0003008	system process	138
GO:0042327	positive regulation of phosphorylation	139
GO:0048585	negative regulation of response to stimulus	140
GO:0043549	regulation of kinase activity	141
GO:0001932	regulation of protein phosphorylation	142
GO:0045859	regulation of protein kinase activity	143
GO:0051893	regulation of focal adhesion assembly	144
GO:0090132	epithelium migration	145
GO:0033674	positive regulation of kinase activity	146

## Sheet: 8 - WebGestalt_500
GOID	Description	Cluster
GO:0098813	nuclear chromosome segregation	1	Mitotic Cell Cycle Progression
GO:0007059	chromosome segregation	1
GO:0051304	chromosome separation	1
GO:0022402	cell cycle process	1
GO:0044770	cell cycle phase transition	1
GO:0007049	cell cycle	1
GO:0000910	cytokinesis	1
GO:0044839	cell cycle G2/M phase transition	1
GO:0044843	cell cycle G1/S phase transition	1
GO:0044772	mitotic cell cycle phase transition	1
GO:0000278	mitotic cell cycle	1
GO:0061640	cytoskeleton-dependent cytokinesis	1
GO:0000281	mitotic cytokinesis	1
GO:0000086	G2/M transition of mitotic cell cycle	1
GO:0051301	cell division	1
GO:0045103	intermediate filament-based process	1	Regulation of Cell Fate
GO:0051726	regulation of cell cycle	2
GO:0042127	regulation of cell population proliferation	2
GO:0030155	regulation of cell adhesion	2
GO:0051302	regulation of cell division	2
GO:0043067	regulation of programmed cell death	2
GO:0008284	positive regulation of cell population proliferation	2
GO:0050678	regulation of epithelial cell proliferation	2
GO:0010810	regulation of cell-substrate adhesion	2
GO:0001952	regulation of cell-matrix adhesion	2
GO:0001937	negative regulation of endothelial cell proliferation	2
GO:0042981	regulation of apoptotic process	2
GO:0001936	regulation of endothelial cell proliferation	2
GO:1904035	regulation of epithelial cell apoptotic process	2
GO:1903115	regulation of actin filament-based movement	2
GO:0014857	regulation of skeletal muscle cell proliferation	2
GO:0010812	negative regulation of cell-substrate adhesion	2
GO:0032835	glomerulus development	3	Organ Development
GO:0048732	gland development	3
GO:0072001	renal system development	3
GO:0001822	kidney development	3
GO:0048286	lung alveolus development	3
GO:0072006	nephron development	3
GO:0061008	hepaticobiliary system development	3
GO:0001656	metanephros development	3
GO:0001889	liver development	3
GO:0072210	metanephric nephron development	3
GO:0031100	animal organ regeneration	3
GO:0072224	metanephric glomerulus development	3
GO:0097421	liver regeneration	3
GO:0045765	regulation of angiogenesis	4	Regulation of Angiogenesis and Vasculature Development; Regulation of Tissue Remodeling and Vascular Patterning
GO:1901342	regulation of vasculature development	4
GO:2000026	regulation of multicellular organismal development	4
GO:0045766	positive regulation of angiogenesis	4
GO:1904018	positive regulation of vasculature development	4
GO:0060688	regulation of morphogenesis of a branching structure	4
GO:0022603	regulation of anatomical structure morphogenesis	4
GO:0051094	positive regulation of developmental process	4
GO:0051241	negative regulation of multicellular organismal process	4
GO:0051240	positive regulation of multicellular organismal process	4
GO:0051093	negative regulation of developmental process	4
GO:0010718	positive regulation of epithelial to mesenchymal transition	4
GO:0048817	negative regulation of hair follicle maturation	4
GO:0045840	positive regulation of mitotic nuclear division	5	Positive Regulation of Mitotic Cell Cycle Progression
GO:0090068	positive regulation of cell cycle process	5
GO:0045787	positive regulation of cell cycle	5
GO:0051984	positive regulation of chromosome segregation	5
GO:1905820	positive regulation of chromosome separation	5
GO:1901970	positive regulation of mitotic sister chromatid separation	5
GO:1901989	positive regulation of cell cycle phase transition	5
GO:0051987	positive regulation of attachment of spindle microtubules to kinetochore	5
GO:0032467	positive regulation of cytokinesis	5
GO:0045931	positive regulation of mitotic cell cycle	5
GO:1901992	positive regulation of mitotic cell cycle phase transition	5
GO:1903490	positive regulation of mitotic cytokinesis	5
GO:1901700	response to oxygen-containing compound	6	Response to Nutrients, Xenobiotics and Signaling Molecules
GO:0009636	response to toxic substance	6
GO:1901698	response to nitrogen compound	6
GO:0001101	response to acid chemical	6
GO:0043200	response to amino acid	6
GO:0034097	response to cytokine	6
GO:1901652	response to peptide	6
GO:0098754	detoxification	6
GO:0051591	response to cAMP	6
GO:0007584	response to nutrient	6
GO:0009410	response to xenobiotic stimulus	6
GO:0046683	response to organophosphorus	6
GO:0035295	tube development	7	Morphogenesis of Tubular Structures in Embryonic Development
GO:0009790	embryo development	7
GO:0035239	tube morphogenesis	7
GO:0001525	angiogenesis	7
GO:0001568	blood vessel development	7
GO:0001944	vasculature development	7
GO:0048514	blood vessel morphogenesis	7
GO:0072359	circulatory system development	7
GO:0048565	digestive tract development	7
GO:0055123	digestive system development	7
GO:0061031	endodermal digestive tract morphogenesis	7
GO:0051983	regulation of chromosome segregation	8	Regulation of Mitotic Cell Cycle Progression
GO:0010564	regulation of cell cycle process	8
GO:1901990	regulation of mitotic cell cycle phase transition	8
GO:1901987	regulation of cell cycle phase transition	8
GO:0007346	regulation of mitotic cell cycle	8
GO:0051988	regulation of attachment of spindle microtubules to kinetochore	8
GO:0032465	regulation of cytokinesis	8
GO:0007096	regulation of exit from mitosis	8
GO:1905818	regulation of chromosome separation	8
GO:0010965	regulation of mitotic sister chromatid separation	8
GO:0009888	tissue development	9	Epithelium and Connective Tissue Development
GO:0060429	epithelium development	9
GO:0008544	epidermis development	9
GO:0048729	tissue morphogenesis	9
GO:0031099	regeneration	9
GO:0002009	morphogenesis of an epithelium	9
GO:0007492	endoderm development	9
GO:0061448	connective tissue development	9
GO:0071695	anatomical structure maturation	9
GO:0033045	regulation of sister chromatid segregation	10	Regulation of Metaphase-Anaphase Transition
GO:0033047	regulation of mitotic sister chromatid segregation	10
GO:1902099	regulation of metaphase/anaphase transition of cell cycle	10
GO:0044784	metaphase/anaphase transition of cell cycle	10
GO:1902423	regulation of attachment of mitotic spindle microtubules to kinetochore	10
GO:0007091	metaphase/anaphase transition of mitotic cell cycle	10
GO:0044785	metaphase/anaphase transition of meiotic cell cycle	10
GO:1902425	positive regulation of attachment of mitotic spindle microtubules to kinetochore	10
GO:1901701	cellular response to oxygen-containing compound	11	Cellular Response to Signaling Molecules and Xenobiotics
GO:0071396	cellular response to lipid	11
GO:1901699	cellular response to nitrogen compound	11
GO:0071229	cellular response to acid chemical	11
GO:0071230	cellular response to amino acid stimulus	11
GO:1990748	cellular detoxification	11
GO:0097237	cellular response to toxic substance	11
GO:1901653	cellular response to peptide	11
GO:0030855	epithelial cell differentiation	12	Cell Differentiation
GO:0009913	epidermal cell differentiation	12
GO:0048762	mesenchymal cell differentiation	12
GO:0001837	epithelial to mesenchymal transition	12
GO:0030216	keratinocyte differentiation	12
GO:0031424	keratinization	12
GO:0045444	fat cell differentiation	12
GO:0030198	extracellular matrix organization	13	Organization of Extracellular Components
GO:0045229	external encapsulating structure organization	13
GO:0043062	extracellular structure organization	13
GO:0097435	supramolecular fiber organization	13
GO:0030199	collagen fibril organization	13
GO:0085029	extracellular matrix assembly	13
GO:0071711	basement membrane organization	13
GO:0008283	cell population proliferation	14	Cell Proliferation
GO:0050673	epithelial cell proliferation	14
GO:0051450	myoblast proliferation	14
GO:0014856	skeletal muscle cell proliferation	14
GO:0001935	endothelial cell proliferation	14
GO:0014855	striated muscle cell proliferation	14
GO:0014841	skeletal muscle satellite cell proliferation	14
GO:0030334	regulation of cell migration	15	Regulation of Cell Migration and Motility
GO:2000145	regulation of cell motility	15
GO:2000147	positive regulation of cell motility	15
GO:0040017	positive regulation of locomotion	15
GO:0030335	positive regulation of cell migration	15
GO:0030336	negative regulation of cell migration	15
GO:2000146	negative regulation of cell motility	15
GO:0090231	regulation of spindle checkpoint	16
GO:1903504	regulation of mitotic spindle checkpoint	16
GO:1901976	regulation of cell cycle checkpoint	16
GO:0090267	positive regulation of mitotic cell cycle spindle assembly checkpoint	16
GO:0090232	positive regulation of spindle checkpoint	16
GO:1901978	positive regulation of cell cycle checkpoint	16
GO:0060828	regulation of canonical Wnt signaling pathway	16
GO:0071495	cellular response to endogenous stimulus	17
GO:0070848	response to growth factor	17
GO:0071559	response to transforming growth factor beta	17
GO:0071363	cellular response to growth factor stimulus	17
GO:0071774	response to fibroblast growth factor	17
GO:0071560	cellular response to transforming growth factor beta stimulus	17
GO:0044344	cellular response to fibroblast growth factor stimulus	17
GO:0048285	organelle fission	18
GO:0007010	cytoskeleton organization	18
GO:0045104	intermediate filament cytoskeleton organization	18
GO:0000226	microtubule cytoskeleton organization	18
GO:0045109	intermediate filament organization	18
GO:0031032	actomyosin structure organization	18
GO:1905819	negative regulation of chromosome separation	19
GO:0051985	negative regulation of chromosome segregation	19
GO:1901988	negative regulation of cell cycle phase transition	19
GO:0010948	negative regulation of cell cycle process	19
GO:1901991	negative regulation of mitotic cell cycle phase transition	19
GO:0045930	negative regulation of mitotic cell cycle	19
GO:0045595	regulation of cell differentiation	20
GO:0010717	regulation of epithelial to mesenchymal transition	20
GO:1903224	regulation of endodermal cell differentiation	20
GO:0045598	regulation of fat cell differentiation	20
GO:1903429	regulation of cell maturation	20
GO:0014041	regulation of neuron maturation	20
GO:0009607	response to biotic stimulus	21
GO:0009617	response to bacterium	21
GO:0051707	response to other organism	21
GO:0043207	response to external biotic stimulus	21
GO:0002237	response to molecule of bacterial origin	21
GO:0032496	response to lipopolysaccharide	21
GO:1902850	microtubule cytoskeleton organization involved in mitosis	22
GO:0051231	spindle elongation	22
GO:0007051	spindle organization	22
GO:0051299	centrosome separation	22
GO:0007052	mitotic spindle organization	22
GO:0016477	cell migration	23
GO:0097529	myeloid leukocyte migration	23
GO:0050900	leukocyte migration	23
GO:0043542	endothelial cell migration	23
GO:0001667	ameboidal-type cell migration	23
GO:0071173	spindle assembly checkpoint signaling	24
GO:0071174	mitotic spindle checkpoint signaling	24
GO:0031577	spindle checkpoint signaling	24
GO:0007093	mitotic cell cycle checkpoint signaling	24
GO:0000075	cell cycle checkpoint signaling	24
GO:0048598	embryonic morphogenesis	25
GO:0001706	endoderm formation	25
GO:0001704	formation of primary germ layer	25
GO:0007369	gastrulation	25
GO:0007493	endodermal cell fate determination	25
GO:0035633	maintenance of blood-brain barrier	26
GO:0048871	multicellular organismal-level homeostasis	26
GO:0001894	tissue homeostasis	26
GO:0060249	anatomical structure homeostasis	26
GO:0042592	homeostatic process	26
GO:0050790	regulation of catalytic activity	27
GO:0065009	regulation of molecular function	27
GO:0051338	regulation of transferase activity	27
GO:0043085	positive regulation of catalytic activity	27
GO:0051347	positive regulation of transferase activity	27
GO:0000280	nuclear division	28
GO:0051276	chromosome organization	28
GO:0051383	kinetochore organization	28
GO:0030261	chromosome condensation	28
GO:0034330	cell junction organization	29
GO:0002934	desmosome organization	29
GO:0045216	cell-cell junction organization	29
GO:0007043	cell-cell junction assembly	29
GO:0007155	cell adhesion	30
GO:0031589	cell-substrate adhesion	30
GO:0098609	cell-cell adhesion	30
GO:0007160	cell-matrix adhesion	30
GO:0090306	meiotic spindle assembly	31
GO:0007056	spindle assembly involved in female meiosis	31
GO:0007057	spindle assembly involved in female meiosis I	31
GO:0007144	female meiosis I	31
GO:0009611	response to wounding	32
GO:0006952	defense response	32
GO:0006954	inflammatory response	32
GO:0042060	wound healing	32
GO:0003013	circulatory system process	33
GO:0003018	vascular process in circulatory system	33
GO:0008015	blood circulation	33
GO:0003008	system process	33
GO:0000070	mitotic sister chromatid segregation	34
GO:0051306	mitotic sister chromatid separation	34
GO:0007100	mitotic centrosome separation	34
GO:0051256	mitotic spindle midzone assembly	35
GO:0000022	mitotic spindle elongation	35
GO:0090307	mitotic spindle assembly	35
GO:0007080	mitotic metaphase chromosome alignment	36
GO:0051315	attachment of mitotic spindle microtubules to kinetochore	36
GO:0099607	lateral attachment of mitotic spindle microtubules to kinetochore	36
GO:0008219	cell death	37
GO:0006915	apoptotic process	37
GO:0012501	programmed cell death	37
GO:0051784	negative regulation of nuclear division	38
GO:2001251	negative regulation of chromosome organization	38
GO:0010639	negative regulation of organelle organization	38
GO:2000816	negative regulation of mitotic sister chromatid separation	39
GO:0033048	negative regulation of mitotic sister chromatid segregation	39
GO:0033046	negative regulation of sister chromatid segregation	39
GO:0034508	centromere complex assembly	40
GO:0034080	CENP-A containing chromatin assembly	40
GO:0051382	kinetochore assembly	40
GO:0009725	response to hormone	41
GO:0043627	response to estrogen	41
GO:0034698	response to gonadotropin	41
GO:0048545	response to steroid hormone	42
GO:0031960	response to corticosteroid	42
GO:0051384	response to glucocorticoid	42
GO:0050000	chromosome localization	43
GO:0051640	organelle localization	43
GO:0051656	establishment of organelle localization	43
GO:0001765	membrane raft assembly	44
GO:0070836	caveola assembly	44
GO:0044854	plasma membrane raft assembly	44
GO:0030185	nitric oxide transport	45
GO:0019755	one-carbon compound transport	45
GO:0015670	carbon dioxide transport	45
GO:0045132	meiotic chromosome segregation	46
GO:0007143	female meiotic nuclear division	46
GO:0051310	metaphase chromosome alignment	47
GO:0008608	attachment of spindle microtubules to kinetochore	47
GO:0009887	animal organ morphogenesis	48
GO:0060512	prostate gland morphogenesis	48
GO:1902969	mitotic DNA replication	49
GO:0033260	nuclear DNA replication	49
GO:0086042	cardiac muscle cell-cardiac muscle cell adhesion	50
GO:0086073	bundle of His cell-Purkinje myocyte adhesion involved in cell communication	50
GO:0051783	regulation of nuclear division	51
GO:0033044	regulation of chromosome organization	51
GO:0051785	positive regulation of nuclear division	52
GO:0051130	positive regulation of cellular component organization	52
GO:0040012	regulation of locomotion	53
GO:0090235	regulation of metaphase plate congression	53
GO:0043069	negative regulation of programmed cell death	54
GO:0043066	negative regulation of apoptotic process	54
GO:0060326	cell chemotaxis	55
GO:0006935	chemotaxis	55
GO:0007167	enzyme-linked receptor protein signaling pathway	56
GO:0007178	cell surface receptor protein serine/threonine kinase signaling pathway	56
GO:0009628	response to abiotic stimulus	57
GO:0070482	response to oxygen levels	57
GO:0040011	locomotion	58
GO:0042330	taxis	58
GO:0051255	spindle midzone assembly	59
GO:0051225	spindle assembly	59
GO:0000302	response to reactive oxygen species	60
GO:0042542	response to hydrogen peroxide	60
GO:0061844	antimicrobial humoral immune response mediated by antimicrobial peptide	61
GO:0019730	antimicrobial humoral response	61
GO:0006959	humoral immune response	62
GO:0006956	complement activation	62
GO:0071385	cellular response to glucocorticoid stimulus	63
GO:0071549	cellular response to dexamethasone stimulus	63
GO:0090130	tissue migration	64
GO:0001503	ossification	64
GO:0044419	biological process involved in interspecies interaction between organisms	65
GO:0044409	symbiont entry into host	65
GO:0032963	collagen metabolic process	66
GO:0072593	reactive oxygen species metabolic process	66
GO:0098911	regulation of ventricular cardiac muscle cell action potential	67
GO:0098901	regulation of cardiac muscle cell action potential	67
GO:0002444	myeloid leukocyte mediated immunity	68
GO:0008228	opsonization	68
GO:0006910	phagocytosis, recognition	69
GO:0006898	receptor-mediated endocytosis	69
GO:0000819	sister chromatid segregation	70
GO:0140014	mitotic nuclear division	71
GO:1903047	mitotic cell cycle process	72
GO:0048646	anatomical structure formation involved in morphogenesis	73
GO:0043588	skin development	74
GO:0034329	cell junction assembly	75
GO:0031055	chromatin remodeling at centromere	76
GO:0048870	cell motility	77
GO:0007088	regulation of mitotic nuclear division	78
GO:0045839	negative regulation of mitotic nuclear division	79
GO:0030071	regulation of mitotic metaphase/anaphase transition	80
GO:0090266	regulation of mitotic cell cycle spindle assembly checkpoint	81
GO:0045786	negative regulation of cell cycle	82
GO:0008285	negative regulation of cell population proliferation	83
GO:0140694	membraneless organelle assembly	84
GO:0010631	epithelial cell migration	85
GO:0044771	meiotic cell cycle phase transition	86
GO:1902100	negative regulation of metaphase/anaphase transition of cell cycle	87
GO:0007094	mitotic spindle assembly checkpoint signaling	88
GO:0045841	negative regulation of mitotic metaphase/anaphase transition	89
GO:0009719	response to endogenous stimulus	90
GO:0006955	immune response	91
GO:0033993	response to lipid	92
GO:0032355	response to estradiol	93
GO:0032870	cellular response to hormone stimulus	94
GO:0035987	endodermal cell differentiation	95
GO:0006979	response to oxidative stress	96
GO:0090132	epithelium migration	97
GO:0030595	leukocyte chemotaxis	98

## Sheet: 9 - clusterProfiler_500
GOID	Description	Cluster
GO:0001822	kidney development	1	Organ and System Development
GO:0032835	glomerulus development	1
GO:0072006	nephron development	1
GO:0048286	lung alveolus development	1
GO:0001656	metanephros development	1
GO:0030324	lung development	1
GO:0030323	respiratory tube development	1
GO:0051216	cartilage development	1
GO:0030900	forebrain development	1
GO:0072001	renal system development	1
GO:0048565	digestive tract development	1
GO:0061008	hepaticobiliary system development	1
GO:0055123	digestive system development	1
GO:0001889	liver development	1
GO:0072210	metanephric nephron development	1
GO:0060541	respiratory system development	1
GO:0072224	metanephric glomerulus development	1
GO:0072012	glomerulus vasculature development	1
GO:0048483	autonomic nervous system development	1
GO:0061440	kidney vasculature development	1
GO:0061437	renal system vasculature development	1
GO:0001655	urogenital system development	1
GO:0160093	chordate pharynx development	1
GO:0072073	kidney epithelium development	1
GO:0060465	pharynx development	1
GO:0072080	nephron tubule development	1
GO:0072009	nephron epithelium development	1
GO:0097421	liver regeneration	1
GO:0000070	mitotic sister chromatid segregation	2	Chromosome and Mitotic Spindle Dynamics
GO:0051306	mitotic sister chromatid separation	2
GO:0007080	mitotic metaphase chromosome alignment	2
GO:0051315	attachment of mitotic spindle microtubules to kinetochore	2
GO:0000022	mitotic spindle elongation	2
GO:0099607	lateral attachment of mitotic spindle microtubules to kinetochore	2
GO:0140273	repair of mitotic kinetochore microtubule attachment defect	2
GO:0007076	mitotic chromosome condensation	2
GO:0007079	mitotic chromosome movement towards spindle pole	2
GO:0140014	mitotic nuclear division	2
GO:0007100	mitotic centrosome separation	2
GO:0010458	exit from mitosis	2
GO:0045840	positive regulation of mitotic nuclear division	3	Positive Regulation of Chromosome Dynamics and Cytokinesis
GO:0090068	positive regulation of cell cycle process	3
GO:0051984	positive regulation of chromosome segregation	3
GO:1905820	positive regulation of chromosome separation	3
GO:1901970	positive regulation of mitotic sister chromatid separation	3
GO:1901989	positive regulation of cell cycle phase transition	3
GO:0051987	positive regulation of attachment of spindle microtubules to kinetochore	3
GO:1903490	positive regulation of mitotic cytokinesis	3
GO:0032467	positive regulation of cytokinesis	3
GO:0031536	positive regulation of exit from mitosis	3
GO:1901992	positive regulation of mitotic cell cycle phase transition	3
GO:0045931	positive regulation of mitotic cell cycle	3
GO:0071174	mitotic spindle checkpoint signaling	4	Cell Cycle Checkpoint Signaling
GO:0007093	mitotic cell cycle checkpoint signaling	4
GO:0033316	meiotic spindle assembly checkpoint signaling	4
GO:0044779	meiotic spindle checkpoint signaling	4
GO:0071173	spindle assembly checkpoint signaling	4
GO:0031577	spindle checkpoint signaling	4
GO:0000075	cell cycle checkpoint signaling	4
GO:0033313	meiotic cell cycle checkpoint signaling	4
GO:0055095	lipoprotein particle mediated signaling	5	Intracellular Signaling
GO:0016055	Wnt signaling pathway	5
GO:0007179	transforming growth factor beta receptor signaling pathway	5
GO:0007178	cell surface receptor protein serine/threonine kinase signaling pathway	5
GO:0060070	canonical Wnt signaling pathway	5
GO:0141091	transforming growth factor beta receptor superfamily signaling pathway	5
GO:0055096	low-density lipoprotein particle mediated signaling	5
GO:0048014	Tie signaling pathway	5
GO:0050673	epithelial cell proliferation	6	Cell Proliferation
GO:0014855	striated muscle cell proliferation	6
GO:0051450	myoblast proliferation	6
GO:0048144	fibroblast proliferation	6
GO:0001935	endothelial cell proliferation	6
GO:0033002	muscle cell proliferation	6
GO:0014856	skeletal muscle cell proliferation	6
GO:0014841	skeletal muscle satellite cell proliferation	6
GO:0009636	response to toxic substance	7	Response to Nutrients and Xenobiotics
GO:0009410	response to xenobiotic stimulus	7
GO:0046683	response to organophosphorus	7
GO:0098754	detoxification	7
GO:0007584	response to nutrient	7
GO:0014074	response to purine-containing compound	7
GO:1904772	response to tetrachloromethane	7
GO:0051591	response to cAMP	7
GO:0051983	regulation of chromosome segregation	8	Regulation of Chromosome Dynamics and Cytokinesis
GO:0051988	regulation of attachment of spindle microtubules to kinetochore	8
GO:0032465	regulation of cytokinesis	8
GO:0046602	regulation of mitotic centrosome separation	8
GO:1905818	regulation of chromosome separation	8
GO:0010965	regulation of mitotic sister chromatid separation	8
GO:1902412	regulation of mitotic cytokinesis	8
GO:0033045	regulation of sister chromatid segregation	9	Relation Metaphase-Anaphase Transition
GO:0033047	regulation of mitotic sister chromatid segregation	9
GO:1902099	regulation of metaphase/anaphase transition of cell cycle	9
GO:0044784	metaphase/anaphase transition of cell cycle	9
GO:1902423	regulation of attachment of mitotic spindle microtubules to kinetochore	9
GO:0044785	metaphase/anaphase transition of meiotic cell cycle	9
GO:1902425	positive regulation of attachment of mitotic spindle microtubules to kinetochore	9
GO:0051384	response to glucocorticoid	10	Response to Steroid Hormones
GO:0048545	response to steroid hormone	10
GO:0031960	response to corticosteroid	10
GO:0043627	response to estrogen	10
GO:0034698	response to gonadotropin	10
GO:0071548	response to dexamethasone	10
GO:0032570	response to progesterone	10
GO:1990748	cellular detoxification	11	Cellular Response to Chemical Stress
GO:0097237	cellular response to toxic substance	11
GO:0098869	cellular oxidant detoxification	11
GO:0071229	cellular response to acid chemical	11
GO:0071230	cellular response to amino acid stimulus	11
GO:0071248	cellular response to metal ion	11
GO:0071288	cellular response to mercury ion	11
GO:0030198	extracellular matrix organization	12	Organization of Cellular and Extracellular Components
GO:0030199	collagen fibril organization	12
GO:0071711	basement membrane organization	12
GO:0085029	extracellular matrix assembly	12
GO:0048251	elastic fiber assembly	12
GO:0070278	extracellular matrix constituent secretion	12
GO:1905819	negative regulation of chromosome separation	13	Negative Regulation of Chromosome Segregation and Cell Cycle Progress
GO:0051985	negative regulation of chromosome segregation	13
GO:1901988	negative regulation of cell cycle phase transition	13
GO:0010948	negative regulation of cell cycle process	13
GO:1901991	negative regulation of mitotic cell cycle phase transition	13
GO:0045930	negative regulation of mitotic cell cycle	13
GO:0030216	keratinocyte differentiation	14	Epithelial and Epidermal Cell Differentiation
GO:0031424	keratinization	14
GO:0098773	skin epidermis development	14
GO:0009913	epidermal cell differentiation	14
GO:0060486	club cell differentiation	14
GO:0061030	epithelial cell differentiation involved in mammary gland alveolus development	14
GO:0050900	leukocyte migration	15	Immune Cell Migration
GO:0097529	myeloid leukocyte migration	15
GO:0043542	endothelial cell migration	15
GO:0071674	mononuclear cell migration	15
GO:1990266	neutrophil migration	15
GO:0097530	granulocyte migration	15
GO:0070633	transepithelial transport	16
GO:0015669	gas transport	16
GO:0042044	fluid transport	16
GO:0019755	one-carbon compound transport	16
GO:0042045	epithelial fluid transport	16
GO:0015670	carbon dioxide transport	16
GO:0044839	cell cycle G2/M phase transition	17
GO:0044843	cell cycle G1/S phase transition	17
GO:0044772	mitotic cell cycle phase transition	17
GO:0000086	G2/M transition of mitotic cell cycle	17
GO:0000082	G1/S transition of mitotic cell cycle	17
GO:0045132	meiotic chromosome segregation	18
GO:0051307	meiotic chromosome separation	18
GO:0140013	meiotic nuclear division	18
GO:0007143	female meiotic nuclear division	18
GO:0007144	female meiosis I	18
GO:0007051	spindle organization	19
GO:1902850	microtubule cytoskeleton organization involved in mitosis	19
GO:0007052	mitotic spindle organization	19
GO:0051225	spindle assembly	19
GO:0051255	spindle midzone assembly	19
GO:1901990	regulation of mitotic cell cycle phase transition	20
GO:1901987	regulation of cell cycle phase transition	20
GO:0007096	regulation of exit from mitosis	20
GO:0010389	regulation of G2/M transition of mitotic cell cycle	20
GO:1902749	regulation of cell cycle G2/M phase transition	20
GO:0022612	gland morphogenesis	21
GO:0048645	animal organ formation	21
GO:0043589	skin morphogenesis	21
GO:0003007	heart morphogenesis	21
GO:0060343	trabecula formation	21
GO:0071385	cellular response to glucocorticoid stimulus	22
GO:0071384	cellular response to corticosteroid stimulus	22
GO:0071383	cellular response to steroid hormone stimulus	22
GO:0071549	cellular response to dexamethasone stimulus	22
GO:0071375	cellular response to peptide hormone stimulus	22
GO:0048762	mesenchymal cell differentiation	23
GO:0001837	epithelial to mesenchymal transition	23
GO:0002062	chondrocyte differentiation	23
GO:0045444	fat cell differentiation	23
GO:0001649	osteoblast differentiation	23
GO:0051347	positive regulation of transferase activity	24
GO:0051336	regulation of hydrolase activity	24
GO:0060193	positive regulation of lipase activity	24
GO:0010518	positive regulation of phospholipase activity	24
GO:0032430	positive regulation of phospholipase A2 activity	24
GO:0001934	positive regulation of protein phosphorylation	25
GO:0042327	positive regulation of phosphorylation	25
GO:0045859	regulation of protein kinase activity	25
GO:0045860	positive regulation of protein kinase activity	25
GO:0033674	positive regulation of kinase activity	25
GO:0090287	regulation of cellular response to growth factor stimulus	26
GO:0050727	regulation of inflammatory response	26
GO:1902882	regulation of response to oxidative stress	26
GO:1901031	regulation of response to reactive oxygen species	26
GO:1900407	regulation of cellular response to oxidative stress	26
GO:0098813	nuclear chromosome segregation	27
GO:0007059	chromosome segregation	27
GO:0051304	chromosome separation	27
GO:0140274	repair of kinetochore microtubule attachment defect	27
GO:0150115	cell-substrate junction organization	28
GO:0007043	cell-cell junction assembly	28
GO:0002159	desmosome assembly	28
GO:0007044	cell-substrate junction assembly	28
GO:0150116	regulation of cell-substrate junction organization	29
GO:0051893	regulation of focal adhesion assembly	29
GO:0090109	regulation of cell-substrate junction assembly	29
GO:0032462	regulation of protein homooligomerization	29
GO:0090267	positive regulation of mitotic cell cycle spindle assembly checkpoint	30
GO:0090232	positive regulation of spindle checkpoint	30
GO:1901978	positive regulation of cell cycle checkpoint	30
GO:0043410	positive regulation of MAPK cascade	30
GO:0060485	mesenchyme development	31
GO:0031214	biomineral tissue development	31
GO:0007492	endoderm development	31
GO:0061448	connective tissue development	31
GO:0034109	homotypic cell-cell adhesion	32
GO:0086073	bundle of His cell-Purkinje myocyte adhesion involved in cell communication	32
GO:0086042	cardiac muscle cell-cardiac muscle cell adhesion	32
GO:0061756	leukocyte adhesion to vascular endothelial cell	32
GO:0016525	negative regulation of angiogenesis	33
GO:2000181	negative regulation of blood vessel morphogenesis	33
GO:1901343	negative regulation of vasculature development	33
GO:0048817	negative regulation of hair follicle maturation	33
GO:0006959	humoral immune response	34
GO:0061844	antimicrobial humoral immune response mediated by antimicrobial peptide	34
GO:0019730	antimicrobial humoral response	34
GO:0006956	complement activation	34
GO:0010810	regulation of cell-substrate adhesion	35
GO:0001952	regulation of cell-matrix adhesion	35
GO:0010812	negative regulation of cell-substrate adhesion	35
GO:0001953	negative regulation of cell-matrix adhesion	35
GO:0050678	regulation of epithelial cell proliferation	36
GO:0014857	regulation of skeletal muscle cell proliferation	36
GO:0001936	regulation of endothelial cell proliferation	36
GO:0014842	regulation of skeletal muscle satellite cell proliferation	36
GO:0001503	ossification	37
GO:0007585	respiratory gaseous exchange by respiratory system	37
GO:0048771	tissue remodeling	37
GO:0046849	bone remodeling	37
GO:0001706	endoderm formation	38
GO:0001704	formation of primary germ layer	38
GO:0007369	gastrulation	38
GO:0007493	endodermal cell fate determination	38
GO:0010717	regulation of epithelial to mesenchymal transition	39
GO:1903224	regulation of endodermal cell differentiation	39
GO:0045598	regulation of fat cell differentiation	39
GO:1903225	negative regulation of endodermal cell differentiation	39
GO:1900195	positive regulation of oocyte maturation	40
GO:0010718	positive regulation of epithelial to mesenchymal transition	40
GO:0010744	positive regulation of macrophage derived foam cell differentiation	40
GO:0045600	positive regulation of fat cell differentiation	40
GO:1902969	mitotic DNA replication	41
GO:0033260	nuclear DNA replication	41
GO:0044786	cell cycle DNA replication	41
GO:0006270	DNA replication initiation	41
GO:0071560	cellular response to transforming growth factor beta stimulus	42
GO:0071559	response to transforming growth factor beta	42
GO:0071774	response to fibroblast growth factor	42
GO:0044344	cellular response to fibroblast growth factor stimulus	42
GO:0032963	collagen metabolic process	43
GO:0072593	reactive oxygen species metabolic process	43
GO:0018879	biphenyl metabolic process	43
GO:0006575	modified amino acid metabolic process	43
GO:0009612	response to mechanical stimulus	44
GO:0070482	response to oxygen levels	44
GO:0036293	response to decreased oxygen levels	44
GO:0001666	response to hypoxia	44
GO:0000910	cytokinesis	45
GO:0061640	cytoskeleton-dependent cytokinesis	45
GO:0000281	mitotic cytokinesis	45
GO:0051784	negative regulation of nuclear division	46
GO:2001251	negative regulation of chromosome organization	46
GO:0010639	negative regulation of organelle organization	46
GO:0045787	positive regulation of cell cycle	47
GO:0051781	positive regulation of cell division	47
GO:2000288	positive regulation of myoblast proliferation	47
GO:0051302	regulation of cell division	48
GO:1903115	regulation of actin filament-based movement	48
GO:1903027	regulation of opsonization	48
GO:0031032	actomyosin structure organization	49
GO:0043149	stress fiber assembly	49
GO:0030038	contractile actin filament bundle assembly	49
GO:0033046	negative regulation of sister chromatid segregation	50
GO:0033048	negative regulation of mitotic sister chromatid segregation	50
GO:2000816	negative regulation of mitotic sister chromatid separation	50
GO:0045785	positive regulation of cell adhesion	51
GO:0010811	positive regulation of cell-substrate adhesion	51
GO:0001954	positive regulation of cell-matrix adhesion	51
GO:0090231	regulation of spindle checkpoint	52
GO:1903504	regulation of mitotic spindle checkpoint	52
GO:1901976	regulation of cell cycle checkpoint	52
GO:0010562	positive regulation of phosphorus metabolic process	53
GO:1905448	positive regulation of mitochondrial ATP synthesis coupled electron transport	53
GO:0045937	positive regulation of phosphate metabolic process	53
GO:0090306	meiotic spindle assembly	54
GO:0007056	spindle assembly involved in female meiosis	54
GO:0007057	spindle assembly involved in female meiosis I	54
GO:0045765	regulation of angiogenesis	55
GO:1901342	regulation of vasculature development	55
GO:0045766	positive regulation of angiogenesis	55
GO:0060688	regulation of morphogenesis of a branching structure	56
GO:0090183	regulation of kidney development	56
GO:0090189	regulation of branching involved in ureteric bud morphogenesis	56
GO:0071695	anatomical structure maturation	57
GO:0021700	developmental maturation	57
GO:0042551	neuron maturation	57
GO:0035633	maintenance of blood-brain barrier	58
GO:0001894	tissue homeostasis	58
GO:0060249	anatomical structure homeostasis	58
GO:2000146	negative regulation of cell motility	59
GO:0030336	negative regulation of cell migration	59
GO:0002685	regulation of leukocyte migration	59
GO:0016331	morphogenesis of embryonic epithelium	60
GO:0060562	epithelial tube morphogenesis	60
GO:0061138	morphogenesis of a branching epithelium	60
GO:1903429	regulation of cell maturation	61
GO:0014041	regulation of neuron maturation	61
GO:0014043	negative regulation of neuron maturation	61
GO:0002444	myeloid leukocyte mediated immunity	62
GO:0008228	opsonization	62
GO:0002446	neutrophil mediated immunity	62
GO:0141061	disruption of cell in another organism	63
GO:0031640	killing of cells of another organism	63
GO:0141060	disruption of anatomical structure in another organism	63
GO:0045862	positive regulation of proteolysis	64
GO:0030162	regulation of proteolysis	64
GO:0070613	regulation of protein processing	64
GO:0001765	membrane raft assembly	65
GO:0044854	plasma membrane raft assembly	65
GO:0044857	plasma membrane raft organization	65
GO:0060512	prostate gland morphogenesis	66
GO:0060741	prostate gland stromal morphogenesis	66
GO:0048807	female genitalia morphogenesis	66
GO:0034394	protein localization to cell surface	67
GO:0150105	protein localization to cell-cell junction	67
GO:0071459	protein localization to chromosome, centromeric region	67
GO:0051310	metaphase chromosome alignment	68
GO:0008608	attachment of spindle microtubules to kinetochore	68
GO:0051231	spindle elongation	69
GO:0051299	centrosome separation	69
GO:0051256	mitotic spindle midzone assembly	70
GO:0090307	mitotic spindle assembly	70
GO:0051383	kinetochore organization	71
GO:0030261	chromosome condensation	71
GO:0000280	nuclear division	72
GO:0048285	organelle fission	72
GO:0043062	extracellular structure organization	73
GO:0045229	external encapsulating structure organization	73
GO:0002934	desmosome organization	74
GO:0045216	cell-cell junction organization	74
GO:0031055	chromatin remodeling at centromere	75
GO:0034080	CENP-A containing chromatin assembly	75
GO:0045104	intermediate filament cytoskeleton organization	76
GO:0045109	intermediate filament organization	76
GO:0007088	regulation of mitotic nuclear division	77
GO:0051785	positive regulation of nuclear division	77
GO:0051783	regulation of nuclear division	78
GO:0033044	regulation of chromosome organization	78
GO:0031100	animal organ regeneration	79
GO:0048732	gland development	79
GO:0050000	chromosome localization	80
GO:0051656	establishment of organelle localization	80
GO:0036093	germ cell proliferation	81
GO:0002176	male germ cell proliferation	81
GO:0031589	cell-substrate adhesion	82
GO:0007160	cell-matrix adhesion	82
GO:0003018	vascular process in circulatory system	83
GO:0003015	heart process	83
GO:0150104	transport across blood-brain barrier	84
GO:0010232	vascular transport	84
GO:0097746	blood vessel diameter maintenance	85
GO:0002025	norepinephrine-epinephrine-mediated vasodilation involved in regulation of systemic arterial blood pressure	85
GO:0030111	regulation of Wnt signaling pathway	86
GO:0060828	regulation of canonical Wnt signaling pathway	86
GO:0050680	negative regulation of epithelial cell proliferation	87
GO:0001937	negative regulation of endothelial cell proliferation	87
GO:0001101	response to acid chemical	88
GO:0043200	response to amino acid	88
GO:0010038	response to metal ion	89
GO:0046689	response to mercury ion	89
GO:0034508	centromere complex assembly	90
GO:0051382	kinetochore assembly	90
GO:0042060	wound healing	91
GO:0006979	response to oxidative stress	91
GO:0000302	response to reactive oxygen species	92
GO:0042542	response to hydrogen peroxide	92
GO:0032496	response to lipopolysaccharide	93
GO:0002237	response to molecule of bacterial origin	93
GO:0070301	cellular response to hydrogen peroxide	94
GO:0034614	cellular response to reactive oxygen species	94
GO:0030595	leukocyte chemotaxis	95
GO:0060326	cell chemotaxis	95
GO:0071621	granulocyte chemotaxis	96
GO:0030593	neutrophil chemotaxis	96
GO:0046850	regulation of bone remodeling	97
GO:0034104	negative regulation of tissue remodeling	97
GO:0006935	chemotaxis	98
GO:0042330	taxis	98
GO:0045103	intermediate filament-based process	99
GO:0001906	cell killing	99
GO:0030185	nitric oxide transport	100
GO:0000101	sulfur amino acid transport	100
GO:0006710	androgen catabolic process	101
GO:0042447	hormone catabolic process	101
GO:0098911	regulation of ventricular cardiac muscle cell action potential	102
GO:0086004	regulation of cardiac muscle cell contraction	102
GO:0071472	cellular response to salt stress	103
GO:0071214	cellular response to abiotic stimulus	103
GO:0086005	ventricular cardiac muscle cell action potential	104
GO:0086002	cardiac muscle cell action potential involved in contraction	104
GO:0006898	receptor-mediated endocytosis	105
GO:0006910	phagocytosis, recognition	105
GO:0040013	negative regulation of locomotion	106
GO:0045926	negative regulation of growth	106
GO:2000255	negative regulation of male germ cell proliferation	107
GO:1905937	negative regulation of germ cell proliferation	107
GO:0052548	regulation of endopeptidase activity	108
GO:0045861	negative regulation of proteolysis	108
GO:0010951	negative regulation of endopeptidase activity	109
GO:0010466	negative regulation of peptidase activity	109
GO:0002274	myeloid leukocyte activation	110
GO:0002275	myeloid cell activation involved in immune response	110
GO:0070252	actin-mediated cell contraction	111
GO:0030048	actin filament-based movement	111
GO:0098900	regulation of action potential	112
GO:0007204	positive regulation of cytosolic calcium ion concentration	112
GO:0071493	cellular response to UV-B	113
GO:0010224	response to UV-B	113
GO:0003330	regulation of extracellular matrix constituent secretion	114
GO:0003331	positive regulation of extracellular matrix constituent secretion	114
GO:0002027	regulation of heart rate	115
GO:0086091	regulation of heart rate by cardiac conduction	115
GO:0003073	regulation of systemic arterial blood pressure	116
GO:0003071	renal system process involved in regulation of systemic arterial blood pressure	116
GO:0035296	regulation of tube diameter	117
GO:0035150	regulation of tube size	117
GO:0044703	multi-organism reproductive process	118
GO:0007565	female pregnancy	118
GO:0042593	glucose homeostasis	119
GO:0033500	carbohydrate homeostasis	119
GO:0000819	sister chromatid segregation	120
GO:1903046	meiotic cell cycle process	121
GO:0045839	negative regulation of mitotic nuclear division	122
GO:0030071	regulation of mitotic metaphase/anaphase transition	123
GO:0090266	regulation of mitotic cell cycle spindle assembly checkpoint	124
GO:0045786	negative regulation of cell cycle	125
GO:0140694	membraneless organelle assembly	126
GO:0007091	metaphase/anaphase transition of mitotic cell cycle	127
GO:1902100	negative regulation of metaphase/anaphase transition of cell cycle	128
GO:0007094	mitotic spindle assembly checkpoint signaling	129
GO:0045841	negative regulation of mitotic metaphase/anaphase transition	130
GO:0043588	skin development	131
GO:0031099	regeneration	132
GO:0000212	meiotic spindle organization	133
GO:0044771	meiotic cell cycle phase transition	134
GO:0008544	epidermis development	135
GO:0001763	morphogenesis of a branching structure	136
GO:0032355	response to estradiol	137
GO:0043434	response to peptide hormone	138
GO:1904018	positive regulation of vasculature development	139
GO:0035987	endodermal cell differentiation	140
GO:1901654	response to ketone	141
GO:0071392	cellular response to estradiol stimulus	142
GO:0048041	focal adhesion assembly	143
GO:0034599	cellular response to oxidative stress	144
GO:0044706	multi-multicellular organism process	145
GO:0090190	positive regulation of branching involved in ureteric bud morphogenesis	146
GO:0051338	regulation of transferase activity	147
GO:0043549	regulation of kinase activity	148
GO:0061031	endodermal digestive tract morphogenesis	149
GO:0048562	embryonic organ morphogenesis	150
GO:0098901	regulation of cardiac muscle cell action potential	151
GO:0062197	cellular response to chemical stress	152
GO:1901655	cellular response to ketone	153
GO:0104004	cellular response to environmental stimulus	154

[truncated: 26 more sheets: 10 - gProfiler_500, 11 - goana_500, 12 - BiNGO_200, 13 - ClueGO_200, 14 - ENRICHR_200, 15 - GOstats_200, 16 - PANTHER_200, 17 - ShinyGO_200, 18 - WebGestalt_200, 19 - clusterProfiler_200, 20 - gProfiler_200, 21 - goana_200, 22 - BiNGO_100, 23 - ClueGO_100, 24 - ENRICHR_100, 25 - GOstats_100, 26 - PANTHER_100, 27 - ShinyGO_100, 28 - clusterProfiler_100, 29 - gProfiler_100 …]
