# Supplementary material for: Benchmarking multiple gene ontology enrichment tools reveals high biological significance, ranking, and stringency heterogeneity among datasets
Source: Front Bioinform. 2026 Jan 29;6:1755664. doi: 10.3389/fbinf.2026.1755664 (PMC12894344; doi:10.3389/fbinf.2026.1755664)
Supplement: Supplementary file 4 [file Table1.xlsx]

## Sheet: Summary
Supplementary Table S1. BP ontologies used to build the GOBP dataset
Each sheet contains the BP ontologies gene sets used to build the inputs for the GOBP dataset.

## Sheet: 500-list GOBP
Gene set name in MSigDB	GOID	Gene set size
GOBP_PROTEIN_LOCALIZATION_TO_SITE_OF_DOUBLE_STRAND_BREAK	GO:1990166	15
GOBP_LONG_TERM_MEMORY	GO:0007616	39
GOBP_CELLULAR_RESPONSE_TO_HYDROGEN_PEROXIDE	GO:0070301	67
GOBP_POSITIVE_REGULATION_OF_AUTOPHAGY_OF_MITOCHONDRION	GO:1903599	19
GOBP_REGULATION_OF_RETINOIC_ACID_RECEPTOR_SIGNALING_PATHWAY	GO:0048385	16
GOBP_STEM_CELL_DEVELOPMENT	GO:0048864	87
GOBP_CIRCADIAN_SLEEP_WAKE_CYCLE	GO:0042745	22
GOBP_XENOBIOTIC_CATABOLIC_PROCESS	GO:0042178	25
GOBP_EMBRYO_IMPLANTATION	GO:0007566	61
GOBP_LEUKOTRIENE_BIOSYNTHETIC_PROCESS	GO:0019370	21
GOBP_REGULATION_OF_SNARE_COMPLEX_ASSEMBLY	GO:0035542	14
GOBP_MYELIN_ASSEMBLY	GO:0032288	24
GOBP_DENDRITIC_SPINE_MORPHOGENESIS	GO:0060997	60
GOBP_MITOTIC_G2_DNA_DAMAGE_CHECKPOINT_SIGNALING	GO:0007095	37
GOBP_ERROR_PRONE_TRANSLESION_SYNTHESIS	GO:0042276	12

## Sheet: 200-list GOBP
Gene set name in MSigDB	GOID	Gene set size
GOBP_STEM_CELL_DEVELOPMENT	GO:0048864	87
GOBP_REGULATION_OF_RETINOIC_ACID_RECEPTOR_SIGNALING_PATHWAY	GO:0048385	16
GOBP_REGULATION_OF_SNARE_COMPLEX_ASSEMBLY	GO:0035542	14
GOBP_PROTEIN_LOCALIZATION_TO_SITE_OF_DOUBLE_STRAND_BREAK	GO:1990166	15
GOBP_POSITIVE_REGULATION_OF_AUTOPHAGY_OF_MITOCHONDRION	GO:1903599	19
GOBP_XENOBIOTIC_CATABOLIC_PROCESS	GO:0042178	25
GOBP_MYELIN_ASSEMBLY	GO:0032288	24

## Sheet: 100-list GOBP
Gene set name in MSigDB	GOID	Gene set size
GOBP_LONG_TERM_MEMORY	GO:0007616	39
GOBP_LEUKOTRIENE_BIOSYNTHETIC_PROCESS	GO:0019370	21
GOBP_PROTEIN_LOCALIZATION_TO_SITE_OF_DOUBLE_STRAND_BREAK	GO:1990166	15
GOBP_XENOBIOTIC_CATABOLIC_PROCESS	GO:0042178	25

## Sheet: 50-list GOBP
Gene set name in MSigDB	GOID	Gene set size
GOBP_REGULATION_OF_SNARE_COMPLEX_ASSEMBLY	GO:0035542	14
GOBP_CIRCADIAN_SLEEP_WAKE_CYCLE	GO:0042745	22
GOBP_REGULATION_OF_RETINOIC_ACID_RECEPTOR_SIGNALING_PATHWAY	GO:0048385	16
