# Supplementary material for: Benchmarking multiple gene ontology enrichment tools reveals high biological significance, ranking, and stringency heterogeneity among datasets
Source: Front Bioinform. 2026 Jan 29;6:1755664. doi: 10.3389/fbinf.2026.1755664 (PMC12894344; doi:10.3389/fbinf.2026.1755664)
Supplement: Supplementary file 5 [file Table5.xlsx]

## Sheet: Sheet1
	Supplementary Table 5. Summarizes relevant information pertaining the enrichment analyses conducted.
			Tools
			DAVID	WebGestalt	Enrichr	ShinyGO	PANTHER	g:Profiler	topGO	clusterProfiler	GOstats	goana (limma)	ClueGO	BinGO
	Analysis Information	date	2025-04-04	2025-04-07	2025-04-07	2025-04-09	2025-04-11	2025-04-11	2025-04-15	2025-04-14	2025-04-14	2025-04-15	2025-04-25	2025-04-24
		id type	Entrez	Entrez	Symbol	Symbol	Symbol	Entrez	Entrez	Entrez	Entrez	Entrez	Entrez	Entrez
		go_version	2025-03-16*	28/03/2024**	06/02/2025**	2022**	2025-02-06	2024**	2024-09-20	2024-09-20	2024-09-20	2024-09-20	2022-05-25	2013
		adj_method	FDR/BH	BH (FDR)	BH	FDR/BH	BH(FDR)	BH(FDR)	FDR	FDR	FDR	FDR	BH	FDR
	Number of mapped IDs	500_contextual	470	500	500	502	491	500	472	500	473	NA	469	412
		200_contextual	185	200	200	200	196	200	186	200	186	NA	187	160
		100_contextual	93	100	100	100	99	100	94	100	94	NA	94	79
		50_contextual	48	50	50	50	50	50	49	50	49	NA	48	44
		500_gobp	498	498	498	498	490	498	495	498	481	NA	491	455
		200_gobp	198	198	198	203	190	198	197	198	195	NA	198	185
		100_gobp	100	100	100	104	100	100	97	100	97	NA	99	86
		50_gobp	52	52	52	52	52	52	52	52	49	NA	52	49
		500_hallmark	493	497	497	500	497	508	494	497	494	NA	497	479
		200_hallmark	198	200	200	202	200	200	199	200	199	NA	198	189
		100_hallmark	98	100	100	101	100	100	99	100	99	NA	98	92
		50_hallmark	50	50	50	50	50	50	50	50	50	NA	50	47
		*: updated daily
		**: only update year mentioned
